# Supplementary material for: Multiomics analysis unveils an inosine-sensitive DNA damage response in neurogenic bladder after spinal cord injury
Source: JCI Insight. 2025 May 8;10(12):e180275. doi: 10.1172/jci.insight.180275 (PMC12220959; doi:10.1172/jci.insight.180275)
Supplement: Supporting data values [file jciinsight-10-180275-s056.xlsx]

## Sheet: Fig. 1B
Group	Animal	Harvest wt (g)	Bladder:wt (mg)	Bladder:Harvest BW
CTRL 2 wk	C9-1	345	81	0.000234783
	C9-2	330	68	0.000206061
	C9-3	345	93	0.000269565
SCI 2 wk	R14	348	190	0.000545977
	R15	349	197	0.00056447
	R20	389	243	0.000624679
CTRL 8 wk	C15-1	535	91	0.000170093
	C15-2	487	121	0.00024846
	C15-3	510	85	0.000166667
SCI 8 wk	R8	338	193	0.000571006
	R10	380	232	0.000610526
	R12	377	224	0.000594164
CTRL 16 wk	C23-1	656	123	0.0001875
	C23-3	680	118	0.000173529
	C23-2	620	143	0.000230645
SCI 16 wk	R1	551	276	0.000500907
	R2	504	188	0.000373016
	R4	497	230	0.000462777
Group	Animal	Harvest wt (g)	Bladder:wt (mg)	Bladder:Harvest BW
	C9-4	386	84	0.000217617
CTRL 2 wk	C9-5	360	87	0.000241667
	C9-6	386	89	0.00023057
SCI 2 wk	R21	386	207	0.000536269
	R39	290	149	0.000513793
	R40	286	209	0.000730769
	R42	320	229	0.000715625
CTRL 8 wk	C15-4	460	138	0.0003
	C15-5	462	111	0.00024026
	C15-6	464	95	0.000204741
	C15-7	459	102	0.000222222
SCI 8 wk	R11	424	308	0.000726415
	R13	385	275	0.000714286
	R29	439	305	0.000694761
	R30	383	222	0.000579634
CTRL 16 wk	C23-4	602	176	0.000292359
	C23-5	669	150	0.000224215
	C23-6	593	163	0.000274874
	C23-7	600	116	0.000193333
16 week	R31	417	231	0.000553957
	R36	488	222	0.000454918
	R38	517	246	0.000475822
	R5	492	171	0.000347561

## Sheet: Fig. 1C
Trichrome Rat Bladder Tissue												Blue Ratio	% Collagen
C7-1 Control 0 Wk	Tissue	801336	Red	486591	Yellow	64	Green	25	Blue	215093	Purple	0.268418	26.8418
C7-2A Control 0 Wk	Tissue	302623	Red	135220	Yellow	59	Green	73	Blue	83979	Purple	0.277504	27.7504
C7-2B Control 0 Wk	Tissue	307264	Red	136164	Yellow	114	Green	259	Blue	88117	Purple	0.286779	28.6779
C7-3A Control 0 Wk	Tissue	558391	Red	325656	Yellow	317	Green	202	Blue	161057	Purple	0.288431	28.8431
C7-3B Control 0 Wk	Tissue	550702	Red	326180	Yellow	255	Green	119	Blue	155634	Purple	0.28261	28.261
C7-4A Control 0 Wk	Tissue	737671	Red	383740	Yellow	333	Green	104	Blue	206430	Purple	0.27984	27.984
C7-4B Control 0 Wk	Tissue	730965	Red	382660	Yellow	429	Green	211	Blue	203605	Purple	0.278543	27.8543
C7-5A Control 0 WK	Tissue	771803	Red	251018	Yellow	300	Green	114	Blue	239089	Purple	0.30978	30.978
C7-5B Control 0 Wk	Tissue	764960	Red	262559	Yellow	153	Green	31	Blue	227232	Purple	0.297051	29.7051
C7-6A Control 0 Wk	Tissue	769344	Red	426977	Yellow	391	Green	249	Blue	255565	Purple	0.332186	33.2186
C7-6B Control 0 Wk	Tissue	779515	Red	414624	Yellow	1285	Green	1123	Blue	263825	Purple	0.338448	33.8448
C7-7A Control 0 Wk	Tissue	629272	Red	363279	Yellow	580	Green	56	Blue	182348	Purple	0.289776	28.9776
C7-7B Control 0 Wk	Tissue	629825	Red	363431	Yellow	1044	Green	205	Blue	183109	Purple	0.29073	29.073
C9-1A Control 2 Wks	Tissue	925315	Red	564092	Yellow	73	Green	26	Blue	236223	Purple	0.255289	25.5289
C9-1B Control 2 Wks	Tissue	994664	Red	604415	Yellow	248	Green	153	Blue	259044	Purple	0.260434	26.0434
C9-2A Control 2 Wks	Tissue	599513	Red	325282	Yellow	195	Green	84	Blue	202515	Purple	0.337799	33.7799
C9-2B Control 2 Wks	Tissue	608000	Red	333193	Yellow	111	Green	65	Blue	199931	Purple	0.328834	32.8834
C9-3A Control 2 Wks	Tissue	655981	Red	449850	Yellow	263	Green	163	Blue	140096	Purple	0.213567	21.3567
C9-3B Control 2 Wks	Tissue	657546	Red	450242	Yellow	273	Green	146	Blue	140361	Purple	0.213462	21.3462
C9-4A Control 2 Wks	Tissue	822835	Red	453677	Yellow	395	Green	226	Blue	226473	Purple	0.275235	27.5235
C9-4B Control 2 Wks	Tissue	837861	Red	447558	Yellow	534	Green	405	Blue	228657	Purple	0.272906	27.2906
C9-5A Control 2 Wks	Tissue	533990	Red	321152	Yellow	317	Green	154	Blue	136927	Purple	0.256422	25.6422
C9-5B Control 2 Wks	Tissue	545197	Red	331788	Yellow	634	Green	177	Blue	136482	Purple	0.250335	25.0335
C9-6A Control 2 Wks	Tissue	1068767	Red	565459	Yellow	417	Green	565	Blue	367286	Purple	0.343654	34.3654
C9-6B Control 2 Wks	Tissue	1034372	Red	561878	Yellow	163	Green	56	Blue	351344	Purple	0.339669	33.9669
C9-7A Control 2 Wks	Tissue	902474	Red	568169	Yellow	122	Green	77	Blue	229545	Purple	0.254351	25.4351
C9-7B Control 2 Wks	Tissue	903171	Red	576017	Yellow	1034	Green	781	Blue	220094	Purple	0.24369	24.369
C15-1A Control 8 Wks	Tissue	1086653	Red	497883	Yellow	156	Green	96	Blue	353910	Purple	0.325688	32.5688
C15-1B Control 8 Wks	Tissue	1032813	Red	487786	Yellow	330	Green	115	Blue	352913	Purple	0.341701	34.1701
C15-2A Control 8 Wks.	Tissue	831211	Red	548176	Yellow	105	Green	90	Blue	192748	Purple	0.231888	23.1888
C15-2B Control 8 Wks.	Tissue	830994	Red	551965	Yellow	129	Green	77	Blue	190506	Purple	0.229251	22.9251
C15-3A Control 8 Wks	Tissue	427041	Red	249712	Yellow	34	Green	16	Blue	130205	Purple	0.3049	30.49
C15-3B Control 8 Wks	Tissue	419413	Red	242041	Yellow	41	Green	12	Blue	130964	Purple	0.312255	31.2255
C15-4A Control 8 Wks	Tissue	906453	Red	480155	Yellow	274	Green	128	Blue	300238	Purple	0.331223	33.1223
C15-4B Control 8 Wks	Tissue	862576	Red	470343	Yellow	794	Green	1963	Blue	298280	Purple	0.345801	34.5801
C15-5A Control 8 Wks	Tissue	958381	Red	519305	Yellow	410	Green	445	Blue	313995	Purple	0.327631	32.7631
C15-5B Control 8 Wks	Tissue	945052	Red	517281	Yellow	155	Green	83	Blue	304035	Purple	0.321712	32.1712
C15-6A Control 8 Wks	Tissue	1066410	Red	478628	Yellow	231	Green	485	Blue	351739	Purple	0.329835	32.9835
C15-6B Control 8 Wks	Tissue	1082888	Red	490495	Yellow	418	Green	222	Blue	356114	Purple	0.328856	32.8856
C15-7A Control 8 Wks	Tissue	1088166	Red	465677	Yellow	98	Green	83	Blue	373381	Purple	0.343129	34.3129
C15-7B Control 8 Wks	Tissue	1141295	Red	481129	Yellow	135	Green	63	Blue	410161	Purple	0.359382	35.9382
C23-1A Control 16 Wks	Tissue	1014231	Red	536308	Yellow	192	Green	251	Blue	341890	Purple	0.337093	33.7093
C23-1B Control 16 Wks	Tissue	1082574	Red	566119	Yellow	91	Green	99	Blue	345947	Purple	0.31956	31.956
C23-2A Control 16 Wks	Tissue	1074178	Red	566035	Yellow	152	Green	46	Blue	381339	Purple	0.355005	35.5005
C23-2B Control 16 Wks	Tissue	1057409	Red	552832	Yellow	213	Green	139	Blue	359560	Purple	0.340039	34.0039
C23-3A Control 16 Wks	Tissue	741503	Red	440613	Yellow	780	Green	580	Blue	209765	Purple	0.282892	28.2892
C23-3B Control 16 Wks	Tissue	747727	Red	459296	Yellow	1087	Green	403	Blue	208662	Purple	0.279062	27.9062
C23-4A Control 16 Wks	Tissue	1267917	Red	656780	Yellow	276	Green	145	Blue	459654	Purple	0.362527	36.2527
C23-4B Control 16 Wks	Tissue	1287681	Red	669039	Yellow	575	Green	259	Blue	450500	Purple	0.349854	34.9854
C23-5A Control 16 Wks	Tissue	1215648	Red	660565	Yellow	1205	Green	1610	Blue	412715	Purple	0.339502	33.9502
C23-5B Control 16 Wks	Tissue	1194474	Red	660117	Yellow	7365	Green	2600	Blue	400696	Purple	0.335458	33.5458
C23-6A Control 16 Wks	Tissue	939317	Red	403010	Yellow	3818	Green	951	Blue	330267	Purple	0.351603	35.1603
C23-6B Control 16 Wks	Tissue	927512	Red	416119	Yellow	445	Green	149	Blue	309679	Purple	0.333881	33.3881
C23-7A Control 16 Wks	Tissue	956628	Red	512992	Yellow	131	Green	60	Blue	338529	Purple	0.353877	35.3877
C23-7B Control 16 Wks	Tissue	938220	Red	512983	Yellow	282	Green	177	Blue	324147	Purple	0.345491	34.5491
R14A SCI 2 Wks	Tissue	1209461	Red	677479	Yellow	151	Green	184	Blue	434572	Purple	0.35931	35.931
R14B SCI 2 Wks	Tissue	1124191	Red	722361	Yellow	34	Green	11	Blue	373277	Purple	0.332041	33.2041
R15A SCI 2 Wks	Tissue	1521570	Red	1191365	Yellow	85	Green	46	Blue	551072	Purple	0.362173	36.2173
R15B SCI 2 Wks	Tissue	1501408	Red	1212896	Yellow	81	Green	34	Blue	552081	Purple	0.367709	36.7709
R20A SCI 2 Wks	Tissue	1629015	Red	953944	Yellow	24	Green	9	Blue	490039	Purple	0.300819	30.0819
R20B SCI 2 Wks	Tissue	1614859	Red	973034	Yellow	206	Green	319	Blue	498305	Purple	0.308575	30.8575
R21A SCI 2 Wks	Tissue	1090331	Red	629001	Yellow	316	Green	319	Blue	385747	Purple	0.353789	35.3789
R21B SCI 2 Wks	Tissue	1095355	Red	679974	Yellow	37	Green	17	Blue	385022	Purple	0.351504	35.1504
R39A SCI 2 Wks	Tissue	1222001	Red	646092	Yellow	116	Green	23	Blue	423325	Purple	0.34642	34.642
R39B SCI 2 Wks	Tissue	1209676	Red	671457	Yellow	54	Green	172	Blue	411331	Purple	0.340034	34.0034
R40A SCI 2 Wks	Tissue	1069428	Red	743044	Yellow	87	Green	32	Blue	369295	Purple	0.34532	34.532
R40B SCI 2 Wks	Tissue	1019136	Red	750371	Yellow	131	Green	27	Blue	362730	Purple	0.355919	35.5919
R42A SCI 2 Wks	Tissue	1019968	Red	595191	Yellow	143	Green	159	Blue	293429	Purple	0.287685	28.7685
R42B SCI 2 Wks	Tissue	1027855	Red	620990	Yellow	387	Green	260	Blue	298402	Purple	0.290315	29.0315
R10A SCI 8 Wks	Tissue	1067654	Red	580300	Yellow	2089	Green	3685	Blue	388019	Purple	0.363431	36.3431
R10B SCI 8 Wks	Tissue	1071889	Red	605945	Yellow	58	Green	36	Blue	381298	Purple	0.355725	35.5725
R11A SCI 8 Wks	Tissue	1127564	Red	639669	Yellow	82	Green	39	Blue	357799	Purple	0.31732	31.732
R11B SCI 8 Wks	Tissue	1128767	Red	632643	Yellow	48	Green	11	Blue	343386	Purple	0.304213	30.4213
R12A SCI 8 Wks	Tissue	1618359	Red	850036	Yellow	467	Green	1228	Blue	564790	Purple	0.348989	34.8989
R12B SCI 8 Wks	Tissue	1528615	Red	806077	Yellow	990	Green	1170	Blue	536989	Purple	0.351291	35.1291
R13A SCI 8 Wks	Tissue	608492	Red	361505	Yellow	111	Green	272	Blue	249497	Purple	0.410025	41.0025
R13B SCI 8 Wks	Tissue	570420	Red	346519	Yellow	114	Green	56	Blue	241533	Purple	0.42343	42.343
R29A SCI 8 Wks	Tissue	2104409	Red	1077594	Yellow	1424	Green	1272	Blue	740798	Purple	0.352022	35.2022
R29B SCI 8 Wks	Tissue	1983625	Red	964991	Yellow	2643	Green	3783	Blue	751097	Purple	0.378649	37.8649
R30A SCI 8 Wks	Tissue	1423084	Red	650474	Yellow	181	Green	65	Blue	561877	Purple	0.394831	39.4831
R30B SCI 8 Wks	Tissue	1307011	Red	613135	Yellow	241	Green	133	Blue	508319	Purple	0.388917	38.8917
R7A SCI 8 Wks	Tissue	865222	Red	380458	Yellow	1224	Green	2785	Blue	377602	Purple	0.436422	43.6422
R7B SCI 8 Wks	Tissue	892633	Red	387388	Yellow	244	Green	406	Blue	393708	Purple	0.441064	44.1064
R8A SCI 8 Wks	Tissue	887980	Red	474215	Yellow	140	Green	103	Blue	337244	Purple	0.379788	37.9788
R8B SCI 8 Wks	Tissue	1062483	Red	522187	Yellow	73	Green	39	Blue	372570	Purple	0.35066	35.066
R1A SCI 16 Wks	Tissue	1058476	Red	695662	Yellow	152	Green	139	Blue	400200	Purple	0.378091	37.8091
R1B SCI 16 Wks	Tissue	1078865	Red	712018	Yellow	158	Green	105	Blue	402562	Purple	0.373135	37.3135
R2A SCI 16 Wks	Tissue	463062	Red	208107	Yellow	150	Green	221	Blue	211220	Purple	0.456138	45.6138
R2B SCI 16 Wks	Tissue	554930	Red	266371	Yellow	47	Green	63	Blue	247490	Purple	0.445984	44.5984
R31A SCI 16 Wks	Tissue	394069	Red	143187	Yellow	2	Green	1	Blue	217290	Purple	0.551401	55.1401
R31B SCI 16 Wks	Tissue	400069	Red	146714	Yellow	3	Green	0	Blue	212490	Purple	0.531133	53.1133
R36A SCI 16 Wks	Tissue	1395170	Red	637154	Yellow	270	Green	145	Blue	548573	Purple	0.393194	39.3194
R36B SCI 16 Wks	Tissue	1388925	Red	670307	Yellow	579	Green	290	Blue	534986	Purple	0.38518	38.518
R38A SCI 16 Wks	Tissue	2499802	Red	1233976	Yellow	228	Green	164	Blue	984107	Purple	0.393674	39.3674
R38B SCI 16 Wks	Tissue	2498013	Red	1173236	Yellow	3097	Green	3142	Blue	986585	Purple	0.394948	39.4948
R3A SCI 16 Wks	Tissue	1079327	Red	657152	Yellow	766	Green	322	Blue	487022	Purple	0.451227	45.1227
R3B SCI 16 Wks	Tissue	1062646	Red	815923	Yellow	70	Green	33	Blue	451294	Purple	0.424689	42.4689
R4A SCI 16 Wks	Tissue	1190903	Red	581391	Yellow	165	Green	64	Blue	460455	Purple	0.386644	38.6644
R4B SCI 16 Wks	Tissue	1214814	Red	633969	Yellow	112	Green	65	Blue	472676	Purple	0.389093	38.9093
R5A SCI 16 Wks	Tissue	1264572	Red	754226	Yellow	155	Green	29	Blue	555930	Purple	0.439619	43.9619
R5B SCI 16 Wks	Tissue	1335222	Red	721491	Yellow	28	Green	27	Blue	557153	Purple	0.417274	41.7274

## Sheet: Fig. 2B
Rat ID	Body wt	Bladder wt	Bladder/Body wt
SCI Inosine 1	438	0.405	0.000924658
SCI Inosine 2	410	0.218	0.000531707
SCI Inosine 3	499	0.307	0.00061523
SCI Inosine 4	418	0.259	0.000619617
SCI Inosine 5	450	0.237	0.000526667
SCI Inosine 7	377	0.219	0.000580902
SCI Inosine 8	378	0.241	0.000637566
SCI Inosine 9	481	0.554	0.00115177
SCI Inosine 10	496	0.451	0.000909274
SCI Inosine 11	432	0.695	0.0016088
SCI Inosine 14	502	0.388	0.000772908
SCI Inosine 16	446	0.243	0.000544843
SCI Inosine 17	392	0.54	0.00137755
SCI Vehicle 3	533	0.243	0.00045591
SCI Vehicle 4	523	0.187	0.000357553
SCI Vehicle 5	431	0.242	0.000561485
SCI Vehicle 7	402	0.232	0.000577114
SCI Vehicle 8	460	0.427	0.000928261
SCI Vehicle 10	603	0.29	0.000480929
SCI Vehicle 11	520	0.211	0.000405769
SCI Vehicle 12	484	0.289	0.000597107
SCI Vehicle 15	552	0.342	0.000619565
SCI Vehicle 17	460	0.278	0.002544
Control 1.1	519	0.175	0.000604348
Control 1.2	560	0.144	0.000337187
Control 1.3	558	0.157	0.000257143
Control 1.4	533	0.136	0.000281362
Control 1.5	498	0.115	0.000255159
Control 1.6	465	0.131	0.000230924
Control 1.7	533	0.129	0.00028172
Control 2.1	594	0.14	0.000242026
Control 2.2	597	0.114	0.00023569
Control 2.3	551	0.108	0.000190955
Control 2.4	601	0.119	0.000196007
Control 2.5	609	0.139	0.000198003
Control 2.6	615	0.152	0.000228243
			0.000247154

## Sheet: Fig. 7B-C
	Area	Mean	Mode	XM	YM	Circ.	IntDen	Median	%Area	RawIntDen	AR	Round	Solidity	Image_Name	Signal_Channel	ROI_number	ROI_type	Cell_type
1	6076416	156.775	255	1290.35	1017.08	0.776	952630530	255	61.48	952630530	1.246	0.802	1	Rat_SCI-Inosine_yH2AX_SM22_I11_0	Red	0	Total_area	0
2	4597664	191.826	255	1236.17	990.47	0.01	881952435	255	75.226	881952435	1.314	0.761	0.785	Rat_SCI-Inosine_yH2AX_SM22_I11_0	Red	1	Red_+_areas	0
3	55431	214.246	255	2593.02	115.829	0.056	11875860	255	84.018	11875860	1.995	0.501	0.754	Rat_SCI-Inosine_yH2AX_SM22_I11_0	Red	2	Red_+_areas	0
4	50329	190.213	255	2339.98	2102.03	0.117	9573210	255	74.593	9573210	1.299	0.77	0.817	Rat_SCI-Inosine_yH2AX_SM22_I11_0	Red	3	Red_+_areas	0
5	42673	183.435	255	2066.74	2104.09	0.223	7827735	255	71.935	7827735	1.105	0.905	0.873	Rat_SCI-Inosine_yH2AX_SM22_I11_0	Red	4	Red_+_areas	0
6	1636	158.518	255	380.75	19.418	0.738	259335	255	62.164	259335	1.862	0.537	0.953	Rat_SCI-Inosine_yH2AX_SM22_I11_0	Red	5	Red_+_Nucs	SMC
7	738	176.22	255	2258.34	21.316	0.525	130050	255	69.106	130050	1.473	0.679	0.775	Rat_SCI-Inosine_yH2AX_SM22_I11_0	Red	6	Red_+_Nucs	SMC
8	1230	236.963	255	2391.39	19.134	0.333	291465	255	92.927	291465	1.534	0.652	0.714	Rat_SCI-Inosine_yH2AX_SM22_I11_0	Red	7	Red_+_Nucs	SMC
9	2496	77.44	0	1646.5	49.348	0.687	193290	0	30.369	193290	2.14	0.467	0.952	Rat_SCI-Inosine_yH2AX_SM22_I11_0	Red	8	Red_+_Nucs	SMC
10	3564	208.35	255	309.16	54.362	0.843	742560	255	81.706	742560	1.184	0.844	0.966	Rat_SCI-Inosine_yH2AX_SM22_I11_0	Red	9	Red_+_Nucs	SMC
11	813	241.199	255	1996.2	29.604	0.606	196095	255	94.588	196095	2.504	0.399	0.868	Rat_SCI-Inosine_yH2AX_SM22_I11_0	Red	10	Red_+_Nucs	SMC
12	3415	181.748	255	2536.61	57.886	0.545	620670	255	71.274	620670	1.951	0.512	0.903	Rat_SCI-Inosine_yH2AX_SM22_I11_0	Red	11	Red_+_Nucs	SMC
13	804	216.94	255	2039.79	52.88	0.563	174420	255	85.075	174420	2.829	0.354	0.882	Rat_SCI-Inosine_yH2AX_SM22_I11_0	Red	12	Red_+_Nucs	SMC
14	1917	179.71	255	1139.27	68.016	0.825	344505	255	70.475	344505	1.414	0.707	0.959	Rat_SCI-Inosine_yH2AX_SM22_I11_0	Red	13	Red_+_Nucs	SMC
15	1651	252.992	255	652.94	73.952	0.739	417690	255	99.213	417690	1.578	0.634	0.945	Rat_SCI-Inosine_yH2AX_SM22_I11_0	Red	14	Red_+_Nucs	SMC
16	2407	152.767	255	371.491	94.069	0.735	367710	255	59.909	367710	1.352	0.74	0.93	Rat_SCI-Inosine_yH2AX_SM22_I11_0	Red	15	Red_+_Nucs	SMC
17	1201	253.514	255	2458.36	95.284	0.563	304470	255	99.417	304470	2.617	0.382	0.898	Rat_SCI-Inosine_yH2AX_SM22_I11_0	Red	16	Red_+_Nucs	SMC
18	2324	223.838	255	407.984	129.056	0.738	520200	255	87.78	520200	1.475	0.678	0.938	Rat_SCI-Inosine_yH2AX_SM22_I11_0	Red	17	Red_+_Nucs	SMC
19	969	231.842	255	2355.55	138.281	0.253	224655	255	90.918	224655	2.346	0.426	0.494	Rat_SCI-Inosine_yH2AX_SM22_I11_0	Red	18	Red_+_Nucs	SMC
20	2298	242.128	255	493.231	126.316	0.654	556410	255	94.952	556410	1.766	0.566	0.909	Rat_SCI-Inosine_yH2AX_SM22_I11_0	Red	19	Red_+_Nucs	SMC
21	2856	184.464	255	1127.69	136.098	0.796	526830	255	72.339	526830	1.515	0.66	0.953	Rat_SCI-Inosine_yH2AX_SM22_I11_0	Red	20	Red_+_Nucs	SMC
22	616	255	255	560.911	147.545	0.261	157080	255	100	157080	4.583	0.218	0.666	Rat_SCI-Inosine_yH2AX_SM22_I11_0	Red	21	Red_+_Nucs	SMC
23	2092	200.27	255	2123.98	157.725	0.38	418965	255	78.537	418965	3.054	0.327	0.756	Rat_SCI-Inosine_yH2AX_SM22_I11_0	Red	22	Red_+_Nucs	SMC
24	1824	161.752	255	2018.64	140.908	0.672	295035	255	63.432	295035	1.708	0.585	0.9	Rat_SCI-Inosine_yH2AX_SM22_I11_0	Red	23	Red_+_Nucs	SMC
25	3138	224.283	255	1234.79	147.363	0.468	703800	255	87.954	703800	2.896	0.345	0.932	Rat_SCI-Inosine_yH2AX_SM22_I11_0	Red	24	Red_+_Nucs	SMC
26	1996	237.37	255	2547.33	155.022	0.478	473790	255	93.086	473790	1.537	0.651	0.886	Rat_SCI-Inosine_yH2AX_SM22_I11_0	Red	25	Red_+_Nucs	SMC
27	973	254.476	255	344.51	165.7	0.62	247605	255	99.794	247605	2.023	0.494	0.848	Rat_SCI-Inosine_yH2AX_SM22_I11_0	Red	26	Red_+_Nucs	SMC
28	754	251.956	255	2429.99	170.304	0.236	189975	255	98.806	189975	2.444	0.409	0.575	Rat_SCI-Inosine_yH2AX_SM22_I11_0	Red	27	Red_+_Nucs	SMC
29	670	208.948	255	1850.29	171.505	0.744	139995	255	81.94	139995	1.548	0.646	0.927	Rat_SCI-Inosine_yH2AX_SM22_I11_0	Red	28	Red_+_Nucs	SMC
30	2485	178.962	255	689.768	215.139	0.742	444720	255	70.181	444720	1.796	0.557	0.952	Rat_SCI-Inosine_yH2AX_SM22_I11_0	Red	29	Red_+_Nucs	SMC
31	1450	248.845	255	2536.27	259.903	0.404	360825	255	97.586	360825	3.21	0.312	0.666	Rat_SCI-Inosine_yH2AX_SM22_I11_0	Red	30	Red_+_Nucs	SMC
32	3633	194.847	255	944.068	273.532	0.719	707880	255	76.411	707880	1.757	0.569	0.948	Rat_SCI-Inosine_yH2AX_SM22_I11_0	Red	31	Red_+_Nucs	SMC
33	2543	227.725	255	2706.86	263.793	0.45	579105	255	89.304	579105	2.611	0.383	0.828	Rat_SCI-Inosine_yH2AX_SM22_I11_0	Red	32	Red_+_Nucs	SMC
34	1163	247.326	255	248.072	255.236	0.743	287640	255	96.991	287640	1.745	0.573	0.917	Rat_SCI-Inosine_yH2AX_SM22_I11_0	Red	33	Red_+_Nucs	SMC
35	1505	222.807	255	1885.28	255.001	0.489	335325	255	87.375	335325	1.521	0.658	0.846	Rat_SCI-Inosine_yH2AX_SM22_I11_0	Red	34	Red_+_Nucs	SMC
36	2895	160.047	255	1861.86	288.958	0.738	463335	255	62.763	463335	1.343	0.745	0.954	Rat_SCI-Inosine_yH2AX_SM22_I11_0	Red	35	Red_+_Nucs	SMC
37	734	133.406	255	328.102	296.948	0.471	97920	255	52.316	97920	3.717	0.269	0.879	Rat_SCI-Inosine_yH2AX_SM22_I11_0	Red	36	Red_+_Nucs	SMC
38	3344	147.479	255	534.927	334.156	0.738	493170	255	57.835	493170	1.43	0.699	0.947	Rat_SCI-Inosine_yH2AX_SM22_I11_0	Red	37	Red_+_Nucs	SMC
39	727	238.164	255	1725.88	339.163	0.368	173145	255	93.398	173145	2.053	0.487	0.779	Rat_SCI-Inosine_yH2AX_SM22_I11_0	Red	38	Red_+_Nucs	SMC
40	1120	230.866	255	1563.89	363.951	0.352	258570	255	90.536	258570	3.79	0.264	0.823	Rat_SCI-Inosine_yH2AX_SM22_I11_0	Red	39	Red_+_Nucs	SMC
41	4187	207.313	255	329.308	381.313	0.736	868020	255	81.299	868020	1.488	0.672	0.937	Rat_SCI-Inosine_yH2AX_SM22_I11_0	Red	40	Red_+_Nucs	SMC
42	2470	211.02	255	2051.16	393.684	0.701	521220	255	82.753	521220	1.745	0.573	0.95	Rat_SCI-Inosine_yH2AX_SM22_I11_0	Red	41	Red_+_Nucs	SMC
43	3230	201.947	255	815.657	397.928	0.826	652290	255	79.195	652290	1.336	0.748	0.964	Rat_SCI-Inosine_yH2AX_SM22_I11_0	Red	42	Red_+_Nucs	SMC
44	2434	188.369	255	1847.7	445.382	0.59	458490	255	73.87	458490	2.857	0.35	0.94	Rat_SCI-Inosine_yH2AX_SM22_I11_0	Red	43	Red_+_Nucs	SMC
45	3174	180.043	255	1203.59	453.662	0.779	571455	255	70.605	571455	1.37	0.73	0.949	Rat_SCI-Inosine_yH2AX_SM22_I11_0	Red	44	Red_+_Nucs	SMC
46	2854	201.034	255	2060.67	458.295	0.685	573750	255	78.837	573750	1.165	0.858	0.899	Rat_SCI-Inosine_yH2AX_SM22_I11_0	Red	45	Red_+_Nucs	SMC
47	1961	209.748	255	2551.49	465.636	0.733	411315	255	82.254	411315	1.574	0.635	0.943	Rat_SCI-Inosine_yH2AX_SM22_I11_0	Red	46	Red_+_Nucs	SMC
48	1092	218.338	255	1776.13	477.638	0.517	238425	255	85.623	238425	1.554	0.644	0.826	Rat_SCI-Inosine_yH2AX_SM22_I11_0	Red	47	Red_+_Nucs	SMC
49	4433	209.557	255	1617.4	509.077	0.725	928965	255	82.179	928965	1.342	0.745	0.962	Rat_SCI-Inosine_yH2AX_SM22_I11_0	Red	48	Red_+_Nucs	SMC
50	690	229.13	255	2263.97	485.703	0.7	158100	255	89.855	158100	1.625	0.616	0.916	Rat_SCI-Inosine_yH2AX_SM22_I11_0	Red	49	Red_+_Nucs	SMC
51	3720	138.125	255	731.717	501.297	0.76	513825	255	54.167	513825	1.584	0.631	0.961	Rat_SCI-Inosine_yH2AX_SM22_I11_0	Red	50	Red_+_Nucs	SMC
52	3801	180.801	255	2169.39	515.724	0.828	687225	255	70.902	687225	1.313	0.762	0.967	Rat_SCI-Inosine_yH2AX_SM22_I11_0	Red	51	Red_+_Nucs	SMC
53	1538	207.581	255	493.206	513.172	0.756	319260	255	81.404	319260	1.385	0.722	0.936	Rat_SCI-Inosine_yH2AX_SM22_I11_0	Red	52	Red_+_Nucs	SMC
54	1136	203.371	255	2676.29	550.206	0.532	231030	255	79.754	231030	1.878	0.533	0.816	Rat_SCI-Inosine_yH2AX_SM22_I11_0	Red	53	Red_+_Nucs	SMC
55	1298	246.552	255	1693.25	562.776	0.648	320025	255	96.687	320025	1.606	0.623	0.929	Rat_SCI-Inosine_yH2AX_SM22_I11_0	Red	54	Red_+_Nucs	SMC
56	5367	107.141	0	773.659	599.934	0.664	575025	0	42.016	575025	1.763	0.567	0.913	Rat_SCI-Inosine_yH2AX_SM22_I11_0	Red	55	Red_+_Nucs	SMC
57	2993	208.652	255	1656.55	623.754	0.757	624495	255	81.824	624495	1.329	0.752	0.952	Rat_SCI-Inosine_yH2AX_SM22_I11_0	Red	56	Red_+_Nucs	SMC
58	2324	241.065	255	1702.03	615.545	0.573	560235	255	94.535	560235	1.934	0.517	0.922	Rat_SCI-Inosine_yH2AX_SM22_I11_0	Red	57	Red_+_Nucs	SMC
59	620	252.532	255	2643.81	622.298	0.705	156570	255	99.032	156570	1.526	0.655	0.926	Rat_SCI-Inosine_yH2AX_SM22_I11_0	Red	58	Red_+_Nucs	SMC
60	2505	82.048	0	185.504	656.701	0.61	205530	0	32.176	205530	1.766	0.566	0.854	Rat_SCI-Inosine_yH2AX_SM22_I11_0	Red	59	Red_+_Nucs	SMC
61	3042	181.065	255	2037.48	652.077	0.694	550800	255	71.006	550800	1.54	0.65	0.949	Rat_SCI-Inosine_yH2AX_SM22_I11_0	Red	60	Red_+_Nucs	SMC
62	2064	100.073	0	259.032	668.2	0.681	206550	0	39.244	206550	1.624	0.616	0.917	Rat_SCI-Inosine_yH2AX_SM22_I11_0	Red	61	Red_+_Nucs	SMC
63	1379	255	255	465.896	658.918	0.607	351645	255	100	351645	1.685	0.593	0.888	Rat_SCI-Inosine_yH2AX_SM22_I11_0	Red	62	Red_+_Nucs	SMC
64	2778	219.384	255	1000.58	672.034	0.79	609450	255	86.033	609450	1.069	0.936	0.943	Rat_SCI-Inosine_yH2AX_SM22_I11_0	Red	63	Red_+_Nucs	SMC
65	1808	121.858	0	172.135	698.777	0.664	220320	0	47.788	220320	1.397	0.716	0.926	Rat_SCI-Inosine_yH2AX_SM22_I11_0	Red	64	Red_+_Nucs	SMC
66	1669	245.68	255	383.629	691.867	0.792	410040	255	96.345	410040	1.4	0.714	0.942	Rat_SCI-Inosine_yH2AX_SM22_I11_0	Red	65	Red_+_Nucs	SMC
67	826	239.564	255	102.253	685.896	0.629	197880	255	93.947	197880	1.496	0.668	0.911	Rat_SCI-Inosine_yH2AX_SM22_I11_0	Red	66	Red_+_Nucs	SMC
68	3267	167.58	255	2471.46	714.573	0.73	547485	255	65.718	547485	1.632	0.613	0.937	Rat_SCI-Inosine_yH2AX_SM22_I11_0	Red	67	Red_+_Nucs	SMC
69	1972	183.879	255	1771.35	733.366	0.583	362610	255	72.11	362610	2.501	0.4	0.928	Rat_SCI-Inosine_yH2AX_SM22_I11_0	Red	68	Red_+_Nucs	SMC
70	3089	222.97	255	1691.9	746.043	0.774	688755	255	87.439	688755	1.41	0.709	0.946	Rat_SCI-Inosine_yH2AX_SM22_I11_0	Red	69	Red_+_Nucs	SMC
71	2536	231.27	255	1843.08	751.152	0.762	586500	255	90.694	586500	1.484	0.674	0.955	Rat_SCI-Inosine_yH2AX_SM22_I11_0	Red	70	Red_+_Nucs	SMC
72	4253	122.134	0	661.83	779.53	0.737	519435	0	47.896	519435	1.512	0.661	0.941	Rat_SCI-Inosine_yH2AX_SM22_I11_0	Red	71	Red_+_Nucs	SMC
73	3761	186.995	255	2321.71	790.358	0.826	703290	255	73.332	703290	1.471	0.68	0.964	Rat_SCI-Inosine_yH2AX_SM22_I11_0	Red	72	Red_+_Nucs	SMC
74	1906	253.261	255	157.983	794.651	0.715	482715	255	99.318	482715	1.151	0.869	0.939	Rat_SCI-Inosine_yH2AX_SM22_I11_0	Red	73	Red_+_Nucs	SMC
75	640	245.039	255	354.024	790.503	0.734	156825	255	96.094	156825	2.092	0.478	0.901	Rat_SCI-Inosine_yH2AX_SM22_I11_0	Red	74	Red_+_Nucs	SMC
76	3190	92.248	0	744.112	812.911	0.685	294270	0	36.176	294270	1.71	0.585	0.941	Rat_SCI-Inosine_yH2AX_SM22_I11_0	Red	75	Red_+_Nucs	SMC
77	1128	153.723	255	1758.31	830.641	0.796	173400	255	60.284	173400	1.83	0.547	0.942	Rat_SCI-Inosine_yH2AX_SM22_I11_0	Red	76	Red_+_Nucs	SMC
78	2447	213.629	255	1408.65	847.271	0.742	522750	255	83.776	522750	1.446	0.691	0.956	Rat_SCI-Inosine_yH2AX_SM22_I11_0	Red	77	Red_+_Nucs	SMC
79	1984	166.701	255	448.943	829.44	0.602	330735	255	65.373	330735	2.408	0.415	0.945	Rat_SCI-Inosine_yH2AX_SM22_I11_0	Red	78	Red_+_Nucs	SMC
80	2885	102.442	0	2102.74	862.272	0.68	295545	0	40.173	295545	2.141	0.467	0.953	Rat_SCI-Inosine_yH2AX_SM22_I11_0	Red	79	Red_+_Nucs	SMC
81	1624	251.86	255	125.62	847.94	0.787	409020	255	98.768	409020	1.431	0.699	0.941	Rat_SCI-Inosine_yH2AX_SM22_I11_0	Red	80	Red_+_Nucs	SMC
82	1310	177.721	255	310.951	859.995	0.686	232815	255	69.695	232815	2.059	0.486	0.914	Rat_SCI-Inosine_yH2AX_SM22_I11_0	Red	81	Red_+_Nucs	SMC
83	985	73.264	0	2186.49	866.963	0.734	72165	0	28.731	72165	1.243	0.805	0.913	Rat_SCI-Inosine_yH2AX_SM22_I11_0	Red	82	Red_+_Nucs	SMC
84	1389	216.263	255	2451.91	882.476	0.78	300390	255	84.809	300390	1.36	0.735	0.945	Rat_SCI-Inosine_yH2AX_SM22_I11_0	Red	83	Red_+_Nucs	SMC
85	2411	147.437	255	2194.64	934.853	0.557	355470	255	57.818	355470	2.935	0.341	0.908	Rat_SCI-Inosine_yH2AX_SM22_I11_0	Red	84	Red_+_Nucs	SMC
86	2036	217.426	255	901.126	932.287	0.765	442680	255	85.265	442680	1.19	0.84	0.93	Rat_SCI-Inosine_yH2AX_SM22_I11_0	Red	85	Red_+_Nucs	SMC
87	1849	185.906	255	995.795	933.007	0.673	343740	255	72.904	343740	1.755	0.57	0.923	Rat_SCI-Inosine_yH2AX_SM22_I11_0	Red	86	Red_+_Nucs	SMC
88	2549	192.075	255	2047.8	960.288	0.738	489600	255	75.324	489600	1.894	0.528	0.96	Rat_SCI-Inosine_yH2AX_SM22_I11_0	Red	87	Red_+_Nucs	SMC
89	6146	228.197	255	1434.08	1006.73	0.521	1402500	255	89.489	1402500	2.739	0.365	0.932	Rat_SCI-Inosine_yH2AX_SM22_I11_0	Red	88	Red_+_Nucs	SMC
90	2529	218.701	255	963.154	986.168	0.547	553095	255	85.765	553095	1.952	0.512	0.9	Rat_SCI-Inosine_yH2AX_SM22_I11_0	Red	89	Red_+_Nucs	SMC
91	3750	144.568	255	1886.47	1020.74	0.497	542130	255	56.693	542130	2.458	0.407	0.928	Rat_SCI-Inosine_yH2AX_SM22_I11_0	Red	90	Red_+_Nucs	SMC
92	2520	153.405	255	174.089	1003.05	0.667	386580	255	60.159	386580	1.998	0.5	0.948	Rat_SCI-Inosine_yH2AX_SM22_I11_0	Red	91	Red_+_Nucs	SMC
93	1656	117.799	0	930.569	1009.01	0.774	195075	0	46.196	195075	1.36	0.735	0.944	Rat_SCI-Inosine_yH2AX_SM22_I11_0	Red	92	Red_+_Nucs	SMC
94	1732	172.994	255	2187.84	1020.7	0.76	299625	255	67.841	299625	1.555	0.643	0.952	Rat_SCI-Inosine_yH2AX_SM22_I11_0	Red	93	Red_+_Nucs	SMC
95	4017	181.299	255	259.798	1054.49	0.642	728280	255	71.098	728280	1.946	0.514	0.921	Rat_SCI-Inosine_yH2AX_SM22_I11_0	Red	94	Red_+_Nucs	SMC
96	5144	169.141	255	84.499	1098.43	0.612	870060	255	66.33	870060	1.363	0.734	0.833	Rat_SCI-Inosine_yH2AX_SM22_I11_0	Red	95	Red_+_Nucs	SMC
97	1187	203.227	255	1972.21	1058.61	0.823	241230	255	79.697	241230	1.591	0.628	0.953	Rat_SCI-Inosine_yH2AX_SM22_I11_0	Red	96	Red_+_Nucs	SMC
98	3856	138.742	255	2197.86	1064.54	0.766	534990	255	54.409	534990	1.064	0.94	0.951	Rat_SCI-Inosine_yH2AX_SM22_I11_0	Red	97	Red_+_Nucs	SMC
99	2185	188.245	255	1422.85	1083.76	0.718	411315	255	73.822	411315	1.545	0.647	0.923	Rat_SCI-Inosine_yH2AX_SM22_I11_0	Red	98	Red_+_Nucs	SMC
100	3537	81.035	0	1084.43	1141.35	0.637	286620	0	31.778	286620	2.185	0.458	0.955	Rat_SCI-Inosine_yH2AX_SM22_I11_0	Red	99	Red_+_Nucs	SMC
101	1688	203.033	255	970.243	1114.41	0.627	342720	255	79.621	342720	1.967	0.508	0.908	Rat_SCI-Inosine_yH2AX_SM22_I11_0	Red	100	Red_+_Nucs	SMC
102	2844	159.778	255	731.824	1140.62	0.804	454410	255	62.658	454410	1.636	0.611	0.965	Rat_SCI-Inosine_yH2AX_SM22_I11_0	Red	101	Red_+_Nucs	SMC
103	1637	173.998	255	830.485	1140.71	0.614	284835	255	68.235	284835	2.252	0.444	0.917	Rat_SCI-Inosine_yH2AX_SM22_I11_0	Red	102	Red_+_Nucs	SMC
104	5295	107.683	0	2149.99	1178.81	0.614	570180	0	42.229	570180	1.404	0.712	0.858	Rat_SCI-Inosine_yH2AX_SM22_I11_0	Red	103	Red_+_Nucs	SMC
105	2874	104.786	0	1615.61	1197.56	0.67	301155	0	41.093	301155	1.949	0.513	0.935	Rat_SCI-Inosine_yH2AX_SM22_I11_0	Red	104	Red_+_Nucs	SMC
106	2787	192.325	255	581.472	1183.8	0.801	536010	255	75.422	536010	1.398	0.715	0.959	Rat_SCI-Inosine_yH2AX_SM22_I11_0	Red	105	Red_+_Nucs	SMC
107	1779	101.054	0	1019.96	1201.2	0.844	179775	0	39.629	179775	1.419	0.705	0.96	Rat_SCI-Inosine_yH2AX_SM22_I11_0	Red	106	Red_+_Nucs	SMC
108	2746	197.425	255	894.333	1209.69	0.846	542130	255	77.422	542130	1.21	0.827	0.969	Rat_SCI-Inosine_yH2AX_SM22_I11_0	Red	107	Red_+_Nucs	SMC
109	743	236.467	255	2726.5	1197.57	0.34	175695	255	92.732	175695	1.174	0.852	0.634	Rat_SCI-Inosine_yH2AX_SM22_I11_0	Red	108	Red_+_Nucs	SMC
110	3353	100.084	0	1928.99	1222.59	0.599	335580	0	39.248	335580	2.13	0.47	0.937	Rat_SCI-Inosine_yH2AX_SM22_I11_0	Red	109	Red_+_Nucs	SMC
111	2466	65.353	0	2256.09	1217.03	0.618	161160	0	25.629	161160	2.175	0.46	0.903	Rat_SCI-Inosine_yH2AX_SM22_I11_0	Red	110	Red_+_Nucs	SMC
112	2966	197.827	255	2631.44	1247.06	0.485	586755	255	77.579	586755	1.98	0.505	0.855	Rat_SCI-Inosine_yH2AX_SM22_I11_0	Red	111	Red_+_Nucs	SMC
113	848	138.927	255	2337.23	1237.5	0.716	117810	255	54.481	117810	1.743	0.574	0.935	Rat_SCI-Inosine_yH2AX_SM22_I11_0	Red	112	Red_+_Nucs	SMC
114	3845	180.854	255	909.183	1274.93	0.576	695385	255	70.923	695385	2.407	0.415	0.935	Rat_SCI-Inosine_yH2AX_SM22_I11_0	Red	113	Red_+_Nucs	SMC
115	1285	217.494	255	2179.02	1279.16	0.678	279480	255	85.292	279480	1.692	0.591	0.909	Rat_SCI-Inosine_yH2AX_SM22_I11_0	Red	114	Red_+_Nucs	SMC
116	1922	218.249	255	1135.43	1285.13	0.809	419475	255	85.588	419475	1.509	0.663	0.957	Rat_SCI-Inosine_yH2AX_SM22_I11_0	Red	115	Red_+_Nucs	SMC
117	1418	244.57	255	2246.01	1316.91	0.491	346800	255	95.91	346800	1.65	0.606	0.832	Rat_SCI-Inosine_yH2AX_SM22_I11_0	Red	116	Red_+_Nucs	SMC
118	908	251.068	255	1259.44	1309.65	0.788	227970	255	98.458	227970	1.78	0.562	0.943	Rat_SCI-Inosine_yH2AX_SM22_I11_0	Red	117	Red_+_Nucs	SMC
119	1680	196.259	255	2291.56	1316.73	0.838	329715	255	76.964	329715	1.168	0.856	0.953	Rat_SCI-Inosine_yH2AX_SM22_I11_0	Red	118	Red_+_Nucs	SMC
120	1818	71.535	0	2359.66	1341.71	0.779	130050	0	28.053	130050	1.649	0.606	0.956	Rat_SCI-Inosine_yH2AX_SM22_I11_0	Red	119	Red_+_Nucs	SMC
121	1811	238.666	255	771.381	1333.68	0.715	432225	255	93.595	432225	1.781	0.562	0.941	Rat_SCI-Inosine_yH2AX_SM22_I11_0	Red	120	Red_+_Nucs	SMC
122	4578	179.803	255	1848.71	1369.29	0.65	823140	255	70.511	823140	1.923	0.52	0.945	Rat_SCI-Inosine_yH2AX_SM22_I11_0	Red	121	Red_+_Nucs	SMC
123	2591	206.579	255	91.387	1365.77	0.691	535245	255	81.011	535245	1.874	0.534	0.945	Rat_SCI-Inosine_yH2AX_SM22_I11_0	Red	122	Red_+_Nucs	SMC
124	1427	226.766	255	29.015	1372.73	0.556	323595	255	88.928	323595	1.601	0.624	0.818	Rat_SCI-Inosine_yH2AX_SM22_I11_0	Red	123	Red_+_Nucs	SMC
125	2503	219.445	255	618.823	1382.63	0.785	549270	255	86.057	549270	1.538	0.65	0.96	Rat_SCI-Inosine_yH2AX_SM22_I11_0	Red	124	Red_+_Nucs	SMC
126	2122	198.52	255	1115.41	1389.88	0.807	421260	255	77.851	421260	1.425	0.702	0.955	Rat_SCI-Inosine_yH2AX_SM22_I11_0	Red	125	Red_+_Nucs	SMC
127	626	255	255	1008.74	1387.5	0.814	159630	255	100	159630	1.392	0.718	0.911	Rat_SCI-Inosine_yH2AX_SM22_I11_0	Red	126	Red_+_Nucs	SMC
128	1046	249.393	255	251.25	1386.82	0.621	260865	255	97.801	260865	2.186	0.457	0.903	Rat_SCI-Inosine_yH2AX_SM22_I11_0	Red	127	Red_+_Nucs	SMC
129	2531	215.606	255	1257.79	1420.38	0.786	545700	255	84.552	545700	1.439	0.695	0.962	Rat_SCI-Inosine_yH2AX_SM22_I11_0	Red	128	Red_+_Nucs	SMC
130	1915	192.016	255	2356.36	1427.19	0.72	367710	255	75.3	367710	1.918	0.521	0.945	Rat_SCI-Inosine_yH2AX_SM22_I11_0	Red	129	Red_+_Nucs	SMC
131	1317	179.487	255	2267.32	1431.34	0.519	236385	255	70.387	236385	1.534	0.652	0.839	Rat_SCI-Inosine_yH2AX_SM22_I11_0	Red	130	Red_+_Nucs	SMC
132	4706	203.957	255	721.421	1432.09	0.383	959820	255	79.983	959820	3.965	0.252	0.9	Rat_SCI-Inosine_yH2AX_SM22_I11_0	Red	131	Red_+_Nucs	SMC
133	3204	172.786	255	2434.15	1445.19	0.803	553605	255	67.759	553605	1.413	0.708	0.963	Rat_SCI-Inosine_yH2AX_SM22_I11_0	Red	132	Red_+_Nucs	SMC
134	670	195.246	255	637.66	1438.1	0.779	130815	255	76.567	130815	1.672	0.598	0.956	Rat_SCI-Inosine_yH2AX_SM22_I11_0	Red	133	Red_+_Nucs	SMC
135	2788	176.159	255	1966.26	1469.23	0.733	491130	255	69.082	491130	2.008	0.498	0.959	Rat_SCI-Inosine_yH2AX_SM22_I11_0	Red	134	Red_+_Nucs	SMC
136	1535	247.358	255	2706.23	1457.99	0.073	379695	255	97.003	379695	2.077	0.481	0.418	Rat_SCI-Inosine_yH2AX_SM22_I11_0	Red	135	Red_+_Nucs	SMC
137	2401	203.065	255	738.55	1507.5	0.236	487560	255	79.633	487560	3.129	0.32	0.631	Rat_SCI-Inosine_yH2AX_SM22_I11_0	Red	136	Red_+_Nucs	SMC
138	2026	247.322	255	1193.98	1496.59	0.83	501075	255	96.989	501075	1.286	0.778	0.955	Rat_SCI-Inosine_yH2AX_SM22_I11_0	Red	137	Red_+_Nucs	SMC
139	6401	199.945	255	1846.59	1549.27	0.68	1279845	255	78.41	1279845	2.084	0.48	0.964	Rat_SCI-Inosine_yH2AX_SM22_I11_0	Red	138	Red_+_Nucs	SMC
140	2686	201.361	255	1981.03	1572.61	0.278	540855	255	78.965	540855	1.611	0.621	0.602	Rat_SCI-Inosine_yH2AX_SM22_I11_0	Red	139	Red_+_Nucs	SMC
141	1893	190.745	255	152.817	1589.32	0.71	361080	255	74.802	361080	1.891	0.529	0.932	Rat_SCI-Inosine_yH2AX_SM22_I11_0	Red	140	Red_+_Nucs	SMC
142	1644	136.341	255	483.288	1605.06	0.766	224145	255	53.467	224145	1.77	0.565	0.959	Rat_SCI-Inosine_yH2AX_SM22_I11_0	Red	141	Red_+_Nucs	SMC
143	771	217.626	255	66.147	1606.34	0.748	167790	255	85.344	167790	1.935	0.517	0.925	Rat_SCI-Inosine_yH2AX_SM22_I11_0	Red	142	Red_+_Nucs	SMC
144	825	238.309	255	1375.72	1640.08	0.17	196605	255	93.455	196605	7.48	0.134	0.557	Rat_SCI-Inosine_yH2AX_SM22_I11_0	Red	143	Red_+_Nucs	SMC
145	2759	217.291	255	1136.39	1661.83	0.598	599505	255	85.212	599505	2.269	0.441	0.938	Rat_SCI-Inosine_yH2AX_SM22_I11_0	Red	144	Red_+_Nucs	SMC
146	1472	242.007	255	2511.82	1656.92	0.239	356235	255	94.905	356235	6.951	0.144	0.713	Rat_SCI-Inosine_yH2AX_SM22_I11_0	Red	145	Red_+_Nucs	SMC
147	765	13	0	228.5	1664.22	0.788	9945	0	5.098	9945	1.517	0.659	0.924	Rat_SCI-Inosine_yH2AX_SM22_I11_0	Red	146	Red_+_Nucs	SMC
148	1650	152.073	255	21.147	1695.52	0.817	250920	255	59.636	250920	1.145	0.873	0.957	Rat_SCI-Inosine_yH2AX_SM22_I11_0	Red	147	Red_+_Nucs	SMC
149	5080	84.281	0	553.924	1772.46	0.618	428145	0	33.051	428145	2.331	0.429	0.921	Rat_SCI-Inosine_yH2AX_SM22_I11_0	Red	148	Red_+_Nucs	SMC
150	1914	143.621	255	1483.76	1763.41	0.837	274890	255	56.322	274890	1.231	0.812	0.956	Rat_SCI-Inosine_yH2AX_SM22_I11_0	Red	149	Red_+_Nucs	SMC
151	1291	84.737	0	2473.09	1764.46	0.743	109395	0	33.23	109395	1.275	0.784	0.934	Rat_SCI-Inosine_yH2AX_SM22_I11_0	Red	150	Red_+_Nucs	SMC
152	808	54.598	0	2548.49	1799.1	0.499	44115	0	21.411	44115	2.576	0.388	0.788	Rat_SCI-Inosine_yH2AX_SM22_I11_0	Red	151	Red_+_Nucs	SMC
153	5337	169.474	255	777.266	1843.07	0.666	904485	255	66.461	904485	1.351	0.74	0.911	Rat_SCI-Inosine_yH2AX_SM22_I11_0	Red	152	Red_+_Nucs	SMC
154	801	118.109	0	2609.16	1816.23	0.543	94605	0	46.317	94605	3.253	0.307	0.913	Rat_SCI-Inosine_yH2AX_SM22_I11_0	Red	153	Red_+_Nucs	SMC
155	1281	217.377	255	1549.21	1845.61	0.669	278460	255	85.246	278460	1.54	0.649	0.93	Rat_SCI-Inosine_yH2AX_SM22_I11_0	Red	154	Red_+_Nucs	SMC
156	607	241.137	255	66.76	1849.51	0.249	146370	255	94.563	146370	2.243	0.446	0.59	Rat_SCI-Inosine_yH2AX_SM22_I11_0	Red	155	Red_+_Nucs	SMC
157	2821	177.442	255	2715.13	1869.89	0.538	500565	255	69.585	500565	1.685	0.593	0.875	Rat_SCI-Inosine_yH2AX_SM22_I11_0	Red	156	Red_+_Nucs	SMC
158	1409	196.725	255	117.942	1870.89	0.191	277185	255	77.147	277185	1.192	0.839	0.47	Rat_SCI-Inosine_yH2AX_SM22_I11_0	Red	157	Red_+_Nucs	SMC
159	2163	195.583	255	547.546	1882.03	0.801	423045	255	76.699	423045	1.179	0.848	0.951	Rat_SCI-Inosine_yH2AX_SM22_I11_0	Red	158	Red_+_Nucs	SMC
160	2631	172.423	255	1949.77	1922.14	0.766	453645	255	67.617	453645	1.642	0.609	0.948	Rat_SCI-Inosine_yH2AX_SM22_I11_0	Red	159	Red_+_Nucs	SMC
161	2134	185.455	255	1532.84	1928.9	0.727	395760	255	72.727	395760	1.584	0.631	0.948	Rat_SCI-Inosine_yH2AX_SM22_I11_0	Red	160	Red_+_Nucs	SMC
162	1006	247.396	255	1584.97	1948.91	0.814	248880	255	97.018	248880	1.564	0.639	0.945	Rat_SCI-Inosine_yH2AX_SM22_I11_0	Red	161	Red_+_Nucs	SMC
163	625	165.648	255	55.998	1947.15	0.717	103530	255	64.96	103530	1.959	0.511	0.934	Rat_SCI-Inosine_yH2AX_SM22_I11_0	Red	162	Red_+_Nucs	SMC
164	1547	205.714	255	821.95	1955.16	0.661	318240	255	80.672	318240	2.022	0.495	0.911	Rat_SCI-Inosine_yH2AX_SM22_I11_0	Red	163	Red_+_Nucs	SMC
165	1434	139.592	255	772.661	1968.87	0.754	200175	255	54.742	200175	1.526	0.655	0.948	Rat_SCI-Inosine_yH2AX_SM22_I11_0	Red	164	Red_+_Nucs	SMC
166	3643	142.654	255	549.745	2004.21	0.71	519690	255	55.943	519690	1.962	0.51	0.926	Rat_SCI-Inosine_yH2AX_SM22_I11_0	Red	165	Red_+_Nucs	SMC
167	1669	228.568	255	1175.86	1999.55	0.872	381480	255	89.635	381480	1.259	0.794	0.959	Rat_SCI-Inosine_yH2AX_SM22_I11_0	Red	166	Red_+_Nucs	SMC
168	1055	222.611	255	1978.96	2053.14	0.601	234855	255	87.299	234855	1.375	0.727	0.844	Rat_SCI-Inosine_yH2AX_SM22_I11_0	Red	167	Red_+_Nucs	SMC
169	1754	213.275	255	911.244	2051.84	0.832	374085	255	83.637	374085	1.42	0.704	0.961	Rat_SCI-Inosine_yH2AX_SM22_I11_0	Red	168	Red_+_Nucs	SMC
170	2983	182.167	255	2020.92	2094.03	0.757	543405	255	71.438	543405	1.669	0.599	0.957	Rat_SCI-Inosine_yH2AX_SM22_I11_0	Red	169	Red_+_Nucs	SMC
171	849	218.958	255	2082.93	2095.16	0.684	185895	255	85.866	185895	2.319	0.431	0.931	Rat_SCI-Inosine_yH2AX_SM22_I11_0	Red	170	Red_+_Nucs	SMC
172	3830	202.202	255	561.95	2119.28	0.565	774435	255	79.295	774435	2.376	0.421	0.898	Rat_SCI-Inosine_yH2AX_SM22_I11_0	Red	171	Red_+_Nucs	SMC
173	6828	45.637	0	1828.64	26.069	0.64	311610	0	17.897	311610	1.276	0.784	0.937	Rat_SCI-Inosine_yH2AX_SM22_I11_0	Red	172	Red_-_Nucs	mesenchymal
174	905	115.807	0	2262.49	10.193	0.285	104805	0	45.414	104805	1.966	0.509	0.622	Rat_SCI-Inosine_yH2AX_SM22_I11_0	Red	173	Red_-_Nucs	mesenchymal
175	921	46.515	0	2372.7	28.202	0.571	42840	0	18.241	42840	2.396	0.417	0.896	Rat_SCI-Inosine_yH2AX_SM22_I11_0	Red	174	Red_-_Nucs	mesenchymal
176	5816	139.689	255	2349.31	79.585	0.445	812430	255	54.78	812430	1.59	0.629	0.901	Rat_SCI-Inosine_yH2AX_SM22_I11_0	Red	175	Red_-_Nucs	mesenchymal
177	1463	17.779	0	1913.52	62.167	0.739	26010	0	6.972	26010	1.266	0.79	0.916	Rat_SCI-Inosine_yH2AX_SM22_I11_0	Red	176	Red_-_Nucs	mesenchymal
178	2428	34.133	0	1940.19	88.709	0.645	82875	0	13.386	82875	2.085	0.48	0.913	Rat_SCI-Inosine_yH2AX_SM22_I11_0	Red	177	Red_-_Nucs	mesenchymal
179	1800	49.158	0	1881.86	103.892	0.784	88485	0	19.278	88485	1.228	0.814	0.933	Rat_SCI-Inosine_yH2AX_SM22_I11_0	Red	178	Red_-_Nucs	mesenchymal
180	1180	35.225	0	2449	103.242	0.551	41565	0	13.814	41565	1.915	0.522	0.857	Rat_SCI-Inosine_yH2AX_SM22_I11_0	Red	179	Red_-_Nucs	mesenchymal
181	3664	124.229	0	587.747	128.95	0.601	455175	0	48.717	455175	1.23	0.813	0.898	Rat_SCI-Inosine_yH2AX_SM22_I11_0	Red	180	Red_-_Nucs	mesenchymal
182	4135	38.605	0	2149.97	153.42	0.411	159630	0	15.139	159630	1.681	0.595	0.772	Rat_SCI-Inosine_yH2AX_SM22_I11_0	Red	181	Red_-_Nucs	mesenchymal
183	2210	30.692	0	2438.96	167.274	0.528	67830	0	12.036	67830	1.19	0.84	0.88	Rat_SCI-Inosine_yH2AX_SM22_I11_0	Red	182	Red_-_Nucs	mesenchymal
184	1880	132.519	255	2704.15	166.034	0.626	249135	255	51.968	249135	1.515	0.66	0.902	Rat_SCI-Inosine_yH2AX_SM22_I11_0	Red	183	Red_-_Nucs	mesenchymal
185	1100	39.873	0	2538.14	170.36	0.444	43860	0	15.636	43860	2.284	0.438	0.858	Rat_SCI-Inosine_yH2AX_SM22_I11_0	Red	184	Red_-_Nucs	mesenchymal
186	1189	5.576	0	2332.42	173.115	0.709	6630	0	2.187	6630	1.95	0.513	0.935	Rat_SCI-Inosine_yH2AX_SM22_I11_0	Red	185	Red_-_Nucs	mesenchymal
187	4379	9.026	0	1712.98	252.029	0.634	39525	0	3.54	39525	1.926	0.519	0.939	Rat_SCI-Inosine_yH2AX_SM22_I11_0	Red	186	Red_-_Nucs	mesenchymal
188	2712	21.344	0	2539.42	247.478	0.756	57885	0	8.37	57885	1.734	0.577	0.95	Rat_SCI-Inosine_yH2AX_SM22_I11_0	Red	187	Red_-_Nucs	mesenchymal
189	1374	198.766	255	1618.14	237.127	0.677	273105	255	77.948	273105	1.205	0.83	0.936	Rat_SCI-Inosine_yH2AX_SM22_I11_0	Red	188	Red_-_Nucs	mesenchymal
190	1854	23.519	0	1667.35	230.377	0.732	43605	0	9.223	43605	1.351	0.74	0.945	Rat_SCI-Inosine_yH2AX_SM22_I11_0	Red	189	Red_-_Nucs	mesenchymal
191	2444	50.812	0	2701.79	285.354	0.253	124185	0	19.926	124185	2.455	0.407	0.782	Rat_SCI-Inosine_yH2AX_SM22_I11_0	Red	190	Red_-_Nucs	mesenchymal
192	2298	19.641	0	1568.55	312.647	0.746	45135	0	7.702	45135	1.551	0.645	0.938	Rat_SCI-Inosine_yH2AX_SM22_I11_0	Red	191	Red_-_Nucs	mesenchymal
193	2474	63.183	0	1752	353.595	0.545	156315	0	24.778	156315	1.566	0.638	0.806	Rat_SCI-Inosine_yH2AX_SM22_I11_0	Red	192	Red_-_Nucs	mesenchymal
194	1326	62.885	0	1787.38	354.249	0.707	83385	0	24.661	83385	1.612	0.62	0.902	Rat_SCI-Inosine_yH2AX_SM22_I11_0	Red	193	Red_-_Nucs	mesenchymal
195	2106	34.872	0	1544.02	378.451	0.52	73440	0	13.675	73440	2.953	0.339	0.903	Rat_SCI-Inosine_yH2AX_SM22_I11_0	Red	194	Red_-_Nucs	mesenchymal
196	1057	34.257	0	2531.46	392.437	0.811	36210	0	13.434	36210	1.457	0.686	0.945	Rat_SCI-Inosine_yH2AX_SM22_I11_0	Red	195	Red_-_Nucs	mesenchymal
197	3881	60.186	0	2468.07	460.436	0.699	233580	0	23.602	233580	1.605	0.623	0.948	Rat_SCI-Inosine_yH2AX_SM22_I11_0	Red	196	Red_-_Nucs	mesenchymal
198	2739	73.642	0	2696.81	462.093	0.587	201705	0	28.879	201705	2.089	0.479	0.88	Rat_SCI-Inosine_yH2AX_SM22_I11_0	Red	197	Red_-_Nucs	mesenchymal
199	4874	48.133	0	1370.25	501.318	0.484	234600	0	18.876	234600	3.243	0.308	0.898	Rat_SCI-Inosine_yH2AX_SM22_I11_0	Red	198	Red_-_Nucs	mesenchymal
200	1059	0	0	1332.97	573.813	0.729	0	0	0	0	1.085	0.922	0.914	Rat_SCI-Inosine_yH2AX_SM22_I11_0	Red	199	Red_-_Nucs	mesenchymal
201	4622	42.04	0	1395.28	603.887	0.776	194310	0	16.486	194310	1.337	0.748	0.949	Rat_SCI-Inosine_yH2AX_SM22_I11_0	Red	200	Red_-_Nucs	mesenchymal
202	4086	23.653	0	2255.74	760.057	0.564	96645	0	9.276	96645	1.947	0.514	0.919	Rat_SCI-Inosine_yH2AX_SM22_I11_0	Red	201	Red_-_Nucs	mesenchymal
203	1032	78.576	0	1175.11	766.343	0.576	81090	0	30.814	81090	1.876	0.533	0.847	Rat_SCI-Inosine_yH2AX_SM22_I11_0	Red	202	Red_-_Nucs	mesenchymal
204	2582	43.652	0	1248.46	795.439	0.518	112710	0	17.119	112710	1.52	0.658	0.915	Rat_SCI-Inosine_yH2AX_SM22_I11_0	Red	203	Red_-_Nucs	mesenchymal
205	1862	43.687	0	1327.7	835.187	0.559	81345	0	17.132	81345	1.233	0.811	0.893	Rat_SCI-Inosine_yH2AX_SM22_I11_0	Red	204	Red_-_Nucs	mesenchymal
206	5950	74.357	0	1103.68	1014.96	0.502	442425	0	29.16	442425	1.362	0.734	0.926	Rat_SCI-Inosine_yH2AX_SM22_I11_0	Red	205	Red_-_Nucs	mesenchymal
207	1403	76.155	0	2733.19	1207.21	0.201	106845	0	29.865	106845	1.697	0.589	0.665	Rat_SCI-Inosine_yH2AX_SM22_I11_0	Red	206	Red_-_Nucs	mesenchymal
208	2445	45.16	0	1531.73	1289.59	0.722	110415	0	17.71	110415	1.399	0.715	0.946	Rat_SCI-Inosine_yH2AX_SM22_I11_0	Red	207	Red_-_Nucs	mesenchymal
209	1144	100.083	0	2166.98	1296.43	0.388	114495	0	39.248	114495	2.351	0.425	0.673	Rat_SCI-Inosine_yH2AX_SM22_I11_0	Red	208	Red_-_Nucs	mesenchymal
210	2235	10.383	0	1373.62	1298.66	0.774	23205	0	4.072	23205	1.419	0.705	0.954	Rat_SCI-Inosine_yH2AX_SM22_I11_0	Red	209	Red_-_Nucs	mesenchymal
211	3808	1.004	0	1525.03	1355.5	0.836	3825	0	0.394	3825	1.16	0.862	0.967	Rat_SCI-Inosine_yH2AX_SM22_I11_0	Red	210	Red_-_Nucs	mesenchymal
212	1606	35.884	0	1553.04	1335.42	0.744	57630	0	14.072	57630	1.364	0.733	0.939	Rat_SCI-Inosine_yH2AX_SM22_I11_0	Red	211	Red_-_Nucs	mesenchymal
213	5139	70.114	0	1416.3	1381.71	0.773	360315	0	27.496	360315	1.581	0.632	0.942	Rat_SCI-Inosine_yH2AX_SM22_I11_0	Red	212	Red_-_Nucs	mesenchymal
214	650	83.954	0	2679.24	1366.74	0.439	54570	0	32.923	54570	2.17	0.461	0.809	Rat_SCI-Inosine_yH2AX_SM22_I11_0	Red	213	Red_-_Nucs	mesenchymal
215	5044	46.005	0	889.516	1404.57	0.568	232050	0	18.041	232050	2.407	0.415	0.915	Rat_SCI-Inosine_yH2AX_SM22_I11_0	Red	214	Red_-_Nucs	mesenchymal
216	1483	69.295	0	1026.95	1413.9	0.391	102765	0	27.175	102765	1.733	0.577	0.758	Rat_SCI-Inosine_yH2AX_SM22_I11_0	Red	215	Red_-_Nucs	mesenchymal
217	745	54.081	0	1573.6	1407.23	0.765	40290	0	21.208	40290	1.707	0.586	0.931	Rat_SCI-Inosine_yH2AX_SM22_I11_0	Red	216	Red_-_Nucs	mesenchymal
218	1403	1.636	0	1546.5	1417.5	0.758	2295	0	0.641	2295	1.375	0.727	0.916	Rat_SCI-Inosine_yH2AX_SM22_I11_0	Red	217	Red_-_Nucs	mesenchymal
219	826	88.293	0	1457.29	1439.65	0.671	72930	0	34.625	72930	1.239	0.807	0.919	Rat_SCI-Inosine_yH2AX_SM22_I11_0	Red	218	Red_-_Nucs	mesenchymal
220	3515	90.03	0	854.78	1454.68	0.401	316455	0	35.306	316455	1.565	0.639	0.821	Rat_SCI-Inosine_yH2AX_SM22_I11_0	Red	219	Red_-_Nucs	mesenchymal
221	1920	2.391	0	1610.83	1457.5	0.852	4590	0	0.938	4590	1.333	0.75	0.961	Rat_SCI-Inosine_yH2AX_SM22_I11_0	Red	220	Red_-_Nucs	mesenchymal
222	1879	77.084	0	2691.97	1460.69	0.354	144840	0	30.229	144840	4.371	0.229	0.861	Rat_SCI-Inosine_yH2AX_SM22_I11_0	Red	221	Red_-_Nucs	mesenchymal
223	1135	0	0	1558.28	1470.36	0.747	0	0	0	0	1.415	0.707	0.935	Rat_SCI-Inosine_yH2AX_SM22_I11_0	Red	222	Red_-_Nucs	mesenchymal
224	1422	87.869	0	729.231	1497.5	0.358	124950	0	34.459	124950	2.798	0.357	0.737	Rat_SCI-Inosine_yH2AX_SM22_I11_0	Red	223	Red_-_Nucs	mesenchymal
225	2643	0	0	1627.3	1508.9	0.805	0	0	0	0	1.268	0.789	0.956	Rat_SCI-Inosine_yH2AX_SM22_I11_0	Red	224	Red_-_Nucs	mesenchymal
226	5637	43.337	0	1549.43	1556.32	0.591	244290	0	16.995	244290	1.212	0.825	0.883	Rat_SCI-Inosine_yH2AX_SM22_I11_0	Red	225	Red_-_Nucs	mesenchymal
227	1865	72.056	0	1989.55	1554.95	0.311	134385	0	28.257	134385	1.927	0.519	0.77	Rat_SCI-Inosine_yH2AX_SM22_I11_0	Red	226	Red_-_Nucs	mesenchymal
228	2474	19.171	0	1187.17	1585.9	0.608	47430	0	7.518	47430	2.162	0.463	0.926	Rat_SCI-Inosine_yH2AX_SM22_I11_0	Red	227	Red_-_Nucs	mesenchymal
229	2923	0	0	1419.47	1581.21	0.847	0	0	0	0	1.18	0.847	0.967	Rat_SCI-Inosine_yH2AX_SM22_I11_0	Red	228	Red_-_Nucs	mesenchymal
230	1001	24.201	0	1235.11	1585.38	0.65	24225	0	9.491	24225	1.762	0.567	0.905	Rat_SCI-Inosine_yH2AX_SM22_I11_0	Red	229	Red_-_Nucs	mesenchymal
231	4622	5.517	0	2233.83	1625.42	0.753	25500	0	2.164	25500	1.398	0.715	0.957	Rat_SCI-Inosine_yH2AX_SM22_I11_0	Red	230	Red_-_Nucs	mesenchymal
232	2158	55.419	0	2095.64	1596.54	0.747	119595	0	21.733	119595	1.383	0.723	0.948	Rat_SCI-Inosine_yH2AX_SM22_I11_0	Red	231	Red_-_Nucs	mesenchymal
233	1885	53.435	0	1714.66	1605.04	0.524	100725	0	20.955	100725	1.13	0.885	0.873	Rat_SCI-Inosine_yH2AX_SM22_I11_0	Red	232	Red_-_Nucs	mesenchymal
234	8409	21.318	0	2500.13	1633.08	0.454	179265	0	8.36	179265	2.255	0.444	0.836	Rat_SCI-Inosine_yH2AX_SM22_I11_0	Red	233	Red_-_Nucs	mesenchymal
235	1444	54.037	0	1381.34	1636.49	0.333	78030	0	21.191	78030	4.376	0.229	0.827	Rat_SCI-Inosine_yH2AX_SM22_I11_0	Red	234	Red_-_Nucs	mesenchymal
236	2804	16.551	0	1483.56	1669.94	0.488	46410	0	6.491	46410	3.263	0.307	0.861	Rat_SCI-Inosine_yH2AX_SM22_I11_0	Red	235	Red_-_Nucs	mesenchymal
237	1868	79.176	0	483.671	1672.79	0.249	147900	0	31.049	147900	1.569	0.637	0.758	Rat_SCI-Inosine_yH2AX_SM22_I11_0	Red	236	Red_-_Nucs	mesenchymal
238	4218	37.845	0	2202.98	1706.65	0.817	159630	0	14.841	159630	1.47	0.68	0.968	Rat_SCI-Inosine_yH2AX_SM22_I11_0	Red	237	Red_-_Nucs	mesenchymal
239	2667	16.159	0	1682.31	1703.61	0.764	43095	0	6.337	43095	1.817	0.55	0.959	Rat_SCI-Inosine_yH2AX_SM22_I11_0	Red	238	Red_-_Nucs	mesenchymal
240	1935	0.659	0	403.1	1703.3	0.683	1275	0	0.258	1275	1.947	0.514	0.94	Rat_SCI-Inosine_yH2AX_SM22_I11_0	Red	239	Red_-_Nucs	mesenchymal
241	3238	111.513	0	2275.04	1747.06	0.755	361080	0	43.731	361080	1.346	0.743	0.952	Rat_SCI-Inosine_yH2AX_SM22_I11_0	Red	240	Red_-_Nucs	mesenchymal
242	912	45.016	0	1625.69	1722.13	0.836	41055	0	17.654	41055	1.202	0.832	0.946	Rat_SCI-Inosine_yH2AX_SM22_I11_0	Red	241	Red_-_Nucs	mesenchymal
243	617	80.178	0	2360.84	1768.36	0.301	49470	0	31.442	49470	1.854	0.539	0.611	Rat_SCI-Inosine_yH2AX_SM22_I11_0	Red	242	Red_-_Nucs	mesenchymal
244	1637	3.115	0	1773.3	1763.7	0.799	5100	0	1.222	5100	1.277	0.783	0.961	Rat_SCI-Inosine_yH2AX_SM22_I11_0	Red	243	Red_-_Nucs	mesenchymal
245	3694	125.636	0	2291.89	1802.74	0.849	464100	0	49.269	464100	1.289	0.776	0.97	Rat_SCI-Inosine_yH2AX_SM22_I11_0	Red	244	Red_-_Nucs	mesenchymal
246	2634	134.083	255	2391.97	1831.99	0.49	353175	255	52.582	353175	2.291	0.436	0.918	Rat_SCI-Inosine_yH2AX_SM22_I11_0	Red	245	Red_-_Nucs	mesenchymal
247	2151	101.123	0	87.575	1859.28	0.217	217515	0	39.656	217515	1.523	0.657	0.751	Rat_SCI-Inosine_yH2AX_SM22_I11_0	Red	246	Red_-_Nucs	mesenchymal
248	1548	106.744	0	2227.94	1918.04	0.856	165240	0	41.86	165240	1.314	0.761	0.966	Rat_SCI-Inosine_yH2AX_SM22_I11_0	Red	247	Red_-_Nucs	mesenchymal
249	1754	13.521	0	2335.7	1943.52	0.797	23715	0	5.302	23715	1.073	0.932	0.945	Rat_SCI-Inosine_yH2AX_SM22_I11_0	Red	248	Red_-_Nucs	mesenchymal
250	3377	57.917	0	1466.65	1970.19	0.645	195585	0	22.712	195585	2.407	0.415	0.949	Rat_SCI-Inosine_yH2AX_SM22_I11_0	Red	249	Red_-_Nucs	mesenchymal
251	676	216.146	255	412.352	1982.48	0.67	146115	255	84.763	146115	1.996	0.501	0.915	Rat_SCI-Inosine_yH2AX_SM22_I11_0	Red	250	Red_-_Nucs	mesenchymal
252	1728	0	0	1776.99	1998.85	0.803	0	0	0	0	1.015	0.985	0.955	Rat_SCI-Inosine_yH2AX_SM22_I11_0	Red	251	Red_-_Nucs	mesenchymal
253	1610	44.823	0	2178.86	1999.27	0.791	72165	0	17.578	72165	1.585	0.631	0.951	Rat_SCI-Inosine_yH2AX_SM22_I11_0	Red	252	Red_-_Nucs	mesenchymal
254	1941	17.998	0	1423.06	2051.17	0.684	34935	0	7.058	34935	2.257	0.443	0.934	Rat_SCI-Inosine_yH2AX_SM22_I11_0	Red	253	Red_-_Nucs	mesenchymal
255	1217	0	0	1487.12	2037.54	0.812	0	0	0	0	1.211	0.826	0.939	Rat_SCI-Inosine_yH2AX_SM22_I11_0	Red	254	Red_-_Nucs	mesenchymal
256	2220	49.507	0	1957.86	2045.31	0.562	109905	0	19.414	109905	1.474	0.678	0.829	Rat_SCI-Inosine_yH2AX_SM22_I11_0	Red	255	Red_-_Nucs	mesenchymal
257	1325	0	0	2735.37	2066.87	0.749	0	0	0	0	1.219	0.82	0.957	Rat_SCI-Inosine_yH2AX_SM22_I11_0	Red	256	Red_-_Nucs	mesenchymal
258	4447	0	0	1532.47	2086.59	0.734	0	0	0	0	1.624	0.616	0.954	Rat_SCI-Inosine_yH2AX_SM22_I11_0	Red	257	Red_-_Nucs	mesenchymal
259	1915	20.107	0	1695.59	2088.65	0.709	38505	0	7.885	38505	1.279	0.782	0.921	Rat_SCI-Inosine_yH2AX_SM22_I11_0	Red	258	Red_-_Nucs	mesenchymal
260	864	31.58	0	2584.77	2068.77	0.817	27285	0	12.384	27285	1.434	0.697	0.938	Rat_SCI-Inosine_yH2AX_SM22_I11_0	Red	259	Red_-_Nucs	mesenchymal
261	710	2.155	0	2640.83	2062.67	0.587	1530	0	0.845	1530	1.218	0.821	0.903	Rat_SCI-Inosine_yH2AX_SM22_I11_0	Red	260	Red_-_Nucs	mesenchymal
262	1124	36.299	0	1805.12	2095.33	0.798	40800	0	14.235	40800	1.648	0.607	0.948	Rat_SCI-Inosine_yH2AX_SM22_I11_0	Red	261	Red_-_Nucs	mesenchymal
263	2211	31.486	0	1753.23	2113.37	0.648	69615	0	12.347	69615	1.567	0.638	0.928	Rat_SCI-Inosine_yH2AX_SM22_I11_0	Red	262	Red_-_Nucs	mesenchymal
264	1521	62.702	0	1598.04	2097.33	0.763	95370	0	24.589	95370	1.439	0.695	0.951	Rat_SCI-Inosine_yH2AX_SM22_I11_0	Red	263	Red_-_Nucs	mesenchymal
265	860	46.849	0	7.316	2118.78	0.687	40290	0	18.372	40290	1.205	0.83	0.935	Rat_SCI-Inosine_yH2AX_SM22_I11_0	Red	264	Red_-_Nucs	mesenchymal
266	2212	91.994	0	2564.3	2112	0.545	203490	0	36.076	203490	2.48	0.403	0.911	Rat_SCI-Inosine_yH2AX_SM22_I11_0	Red	265	Red_-_Nucs	mesenchymal
267	1628	7.362	0	2550.18	2126.29	0.728	11985	0	2.887	11985	1.077	0.928	0.922	Rat_SCI-Inosine_yH2AX_SM22_I11_0	Red	266	Red_-_Nucs	mesenchymal
268	1721	110.683	0	1695.38	2122.42	0.63	190485	0	43.405	190485	2.421	0.413	0.924	Rat_SCI-Inosine_yH2AX_SM22_I11_0	Red	267	Red_-_Nucs	mesenchymal
269	1178	22.08	0	1640.13	2128.58	0.633	26010	0	8.659	26010	1.985	0.504	0.877	Rat_SCI-Inosine_yH2AX_SM22_I11_0	Red	268	Red_-_Nucs	mesenchymal
270	948	0	0	2495.05	2132.84	0.839	0	0	0	0	1.181	0.846	0.945	Rat_SCI-Inosine_yH2AX_SM22_I11_0	Red	269	Red_-_Nucs	mesenchymal
271	4463	86.733	0	1865.38	2172.64	0.704	387090	0	34.013	387090	1.274	0.785	0.909	Rat_SCI-Inosine_yH2AX_SM22_I11_0	Red	270	Red_-_Nucs	mesenchymal
272	2807	0	0	1576.11	2177.22	0.783	0	0	0	0	1.251	0.799	0.952	Rat_SCI-Inosine_yH2AX_SM22_I11_0	Red	271	Red_-_Nucs	mesenchymal
273	1438	126.081	0	20.057	2175.51	0.483	181305	0	49.444	181305	1.87	0.535	0.855	Rat_SCI-Inosine_yH2AX_SM22_I11_0	Red	272	Red_-_Nucs	mesenchymal
274	850	56.7	0	647.929	2159.38	0.713	48195	0	22.235	48195	1.433	0.698	0.92	Rat_SCI-Inosine_yH2AX_SM22_I11_0	Red	273	Red_-_Nucs	mesenchymal
275	2806	27.808	0	1771.64	2192.04	0.825	78030	0	10.905	78030	1.074	0.931	0.963	Rat_SCI-Inosine_yH2AX_SM22_I11_0	Red	274	Red_-_Nucs	mesenchymal
276	2166	1.177	0	2599.6	2164.9	0.673	2550	0	0.462	2550	1.641	0.609	0.926	Rat_SCI-Inosine_yH2AX_SM22_I11_0	Red	275	Red_-_Nucs	mesenchymal
277	1636	139.346	255	530.577	2180.76	0.436	227970	255	54.645	227970	1.294	0.773	0.878	Rat_SCI-Inosine_yH2AX_SM22_I11_0	Red	276	Red_-_Nucs	mesenchymal
278	6076416	3.693	0	1385.36	1469.13	0.776	22440829	0	18.55	22440829	1.246	0.802	1	Rat_SCI-Inosine_yH2AX_SM22_I11_0	0	0	0	0
279	4597664	1.237	0	1017.56	1271.84	0.01	5687995	0	13.711	5687995	1.314	0.761	0.785	Rat_SCI-Inosine_yH2AX_SM22_I11_0	Green	1	Total_area	0
280	55431	5.246	0	2529.77	137.485	0.056	290814	0	38.033	290814	1.995	0.501	0.754	Rat_SCI-Inosine_yH2AX_SM22_I11_0	Green	2	Red_+_areas	0
281	50329	0.003	0	2308.74	2184.97	0.117	127	0	0.137	127	1.299	0.77	0.817	Rat_SCI-Inosine_yH2AX_SM22_I11_0	Green	3	Red_+_areas	0
282	42673	2.028	0	2056.35	2096.01	0.223	86533	0	18.049	86533	1.105	0.905	0.873	Rat_SCI-Inosine_yH2AX_SM22_I11_0	Green	4	Red_+_areas	0
283	1636	8.359	0	380.869	19.622	0.738	13675	8	88.753	13675	1.862	0.537	0.953	Rat_SCI-Inosine_yH2AX_SM22_I11_0	Green	5	Red_+_Nucs	SMC
284	738	1.095	0	2259.08	6.917	0.525	808	0	17.886	808	1.473	0.679	0.775	Rat_SCI-Inosine_yH2AX_SM22_I11_0	Green	6	Red_+_Nucs	SMC
285	1230	15.471	19	2391.61	20.607	0.333	19029	16	100	19029	1.534	0.652	0.714	Rat_SCI-Inosine_yH2AX_SM22_I11_0	Green	7	Red_+_Nucs	SMC
286	2496	0	0	1651.38	47.155	0.687	0	0	0	0	2.14	0.467	0.952	Rat_SCI-Inosine_yH2AX_SM22_I11_0	Green	8	Red_+_Nucs	SMC
287	3564	6.657	0	309.068	56.555	0.843	23726	3	61.027	23726	1.184	0.844	0.966	Rat_SCI-Inosine_yH2AX_SM22_I11_0	Green	9	Red_+_Nucs	SMC
288	813	0	0	1996	29.566	0.606	0	0	0	0	2.504	0.399	0.868	Rat_SCI-Inosine_yH2AX_SM22_I11_0	Green	10	Red_+_Nucs	SMC
289	3415	2.19	0	2539.92	59.545	0.545	7478	0	38.038	7478	1.951	0.512	0.903	Rat_SCI-Inosine_yH2AX_SM22_I11_0	Green	11	Red_+_Nucs	SMC
290	804	0.045	0	2051.86	60.167	0.563	36	0	2.363	36	2.829	0.354	0.882	Rat_SCI-Inosine_yH2AX_SM22_I11_0	Green	12	Red_+_Nucs	SMC
291	1917	2.988	0	1151.35	61.906	0.825	5728	1	54.617	5728	1.414	0.707	0.959	Rat_SCI-Inosine_yH2AX_SM22_I11_0	Green	13	Red_+_Nucs	SMC
292	1651	4.172	0	649.173	72.36	0.739	6888	2	57.601	6888	1.578	0.634	0.945	Rat_SCI-Inosine_yH2AX_SM22_I11_0	Green	14	Red_+_Nucs	SMC
293	2407	0.966	0	357.89	73.814	0.735	2325	0	23.058	2325	1.352	0.74	0.93	Rat_SCI-Inosine_yH2AX_SM22_I11_0	Green	15	Red_+_Nucs	SMC
294	1201	27.376	29	2458.89	95.974	0.563	32878	28	100	32878	2.617	0.382	0.898	Rat_SCI-Inosine_yH2AX_SM22_I11_0	Green	16	Red_+_Nucs	SMC
295	2324	4.492	0	405.509	127.966	0.738	10439	3	62.952	10439	1.475	0.678	0.938	Rat_SCI-Inosine_yH2AX_SM22_I11_0	Green	17	Red_+_Nucs	SMC
296	969	3.281	0	2361.75	133.18	0.253	3179	1	54.489	3179	2.346	0.426	0.494	Rat_SCI-Inosine_yH2AX_SM22_I11_0	Green	18	Red_+_Nucs	SMC
297	2298	2.626	0	497.337	133.801	0.654	6035	1	55.527	6035	1.766	0.566	0.909	Rat_SCI-Inosine_yH2AX_SM22_I11_0	Green	19	Red_+_Nucs	SMC
298	2856	13.682	0	1127.67	135.251	0.796	39077	13	83.088	39077	1.515	0.66	0.953	Rat_SCI-Inosine_yH2AX_SM22_I11_0	Green	20	Red_+_Nucs	SMC
299	616	2.95	0	573.982	153.717	0.261	1817	0	44.481	1817	4.583	0.218	0.666	Rat_SCI-Inosine_yH2AX_SM22_I11_0	Green	21	Red_+_Nucs	SMC
300	2092	0.599	0	2122.23	133.947	0.38	1254	0	14.054	1254	3.054	0.327	0.756	Rat_SCI-Inosine_yH2AX_SM22_I11_0	Green	22	Red_+_Nucs	SMC
301	1824	3.935	0	2035.59	146.413	0.672	7177	0	49.945	7177	1.708	0.585	0.9	Rat_SCI-Inosine_yH2AX_SM22_I11_0	Green	23	Red_+_Nucs	SMC
302	3138	0.402	0	1209.96	160.08	0.468	1261	0	10.994	1261	2.896	0.345	0.932	Rat_SCI-Inosine_yH2AX_SM22_I11_0	Green	24	Red_+_Nucs	SMC
303	1996	18.116	20	2546.41	155.284	0.478	36159	19	100	36159	1.537	0.651	0.886	Rat_SCI-Inosine_yH2AX_SM22_I11_0	Green	25	Red_+_Nucs	SMC
304	973	0.36	0	336.017	176.4	0.62	350	0	12.847	350	2.023	0.494	0.848	Rat_SCI-Inosine_yH2AX_SM22_I11_0	Green	26	Red_+_Nucs	SMC
305	754	13.379	11	2435.13	170.307	0.236	10088	13	98.541	10088	2.444	0.409	0.575	Rat_SCI-Inosine_yH2AX_SM22_I11_0	Green	27	Red_+_Nucs	SMC
306	670	1.906	0	1859.25	173.39	0.744	1277	0	40.597	1277	1.548	0.646	0.927	Rat_SCI-Inosine_yH2AX_SM22_I11_0	Green	28	Red_+_Nucs	SMC
307	2485	10.363	0	686.51	207.353	0.742	25752	12	81.61	25752	1.796	0.557	0.952	Rat_SCI-Inosine_yH2AX_SM22_I11_0	Green	29	Red_+_Nucs	SMC
308	1450	16.349	0	2539.21	257.15	0.404	23706	17	87.448	23706	3.21	0.312	0.666	Rat_SCI-Inosine_yH2AX_SM22_I11_0	Green	30	Red_+_Nucs	SMC
309	3633	0.012	0	962.333	266.048	0.719	42	0	0.661	42	1.757	0.569	0.948	Rat_SCI-Inosine_yH2AX_SM22_I11_0	Green	31	Red_+_Nucs	SMC
310	2543	10.19	0	2708.35	268.564	0.45	25912	11	89.343	25912	2.611	0.383	0.828	Rat_SCI-Inosine_yH2AX_SM22_I11_0	Green	32	Red_+_Nucs	SMC
311	1163	0.023	0	261.426	235.611	0.743	27	0	1.72	27	1.745	0.573	0.917	Rat_SCI-Inosine_yH2AX_SM22_I11_0	Green	33	Red_+_Nucs	SMC
312	1505	5.138	0	1891.73	257.736	0.489	7732	4	72.159	7732	1.521	0.658	0.846	Rat_SCI-Inosine_yH2AX_SM22_I11_0	Green	34	Red_+_Nucs	SMC
313	2895	4.264	0	1859.73	286.128	0.738	12343	0	49.43	12343	1.343	0.745	0.954	Rat_SCI-Inosine_yH2AX_SM22_I11_0	Green	35	Red_+_Nucs	SMC
314	734	2.989	0	318.366	297.5	0.471	2194	0	48.501	2194	3.717	0.269	0.879	Rat_SCI-Inosine_yH2AX_SM22_I11_0	Green	36	Red_+_Nucs	SMC
315	3344	1.925	0	554.43	340.177	0.738	6438	0	26.136	6438	1.43	0.699	0.947	Rat_SCI-Inosine_yH2AX_SM22_I11_0	Green	37	Red_+_Nucs	SMC
316	727	4.501	0	1728.57	339.92	0.368	3272	3	62.724	3272	2.053	0.487	0.779	Rat_SCI-Inosine_yH2AX_SM22_I11_0	Green	38	Red_+_Nucs	SMC
317	1120	0.804	0	1564.94	347.022	0.352	901	0	19.018	901	3.79	0.264	0.823	Rat_SCI-Inosine_yH2AX_SM22_I11_0	Green	39	Red_+_Nucs	SMC
318	4187	13.264	0	331.517	381.379	0.736	55536	13	88.56	55536	1.488	0.672	0.937	Rat_SCI-Inosine_yH2AX_SM22_I11_0	Green	40	Red_+_Nucs	SMC
319	2470	4.156	0	2061.83	396.763	0.701	10266	0	45.344	10266	1.745	0.573	0.95	Rat_SCI-Inosine_yH2AX_SM22_I11_0	Green	41	Red_+_Nucs	SMC
320	3230	8.527	0	824.079	405.98	0.826	27543	6	69.257	27543	1.336	0.748	0.964	Rat_SCI-Inosine_yH2AX_SM22_I11_0	Green	42	Red_+_Nucs	SMC
321	2434	0.226	0	1858.78	452.158	0.59	549	0	8.792	549	2.857	0.35	0.94	Rat_SCI-Inosine_yH2AX_SM22_I11_0	Green	43	Red_+_Nucs	SMC
322	3174	0.195	0	1221.33	452.027	0.779	619	0	5.608	619	1.37	0.73	0.949	Rat_SCI-Inosine_yH2AX_SM22_I11_0	Green	44	Red_+_Nucs	SMC
323	2854	1.029	0	2067.79	461.34	0.685	2937	0	29.187	2937	1.165	0.858	0.899	Rat_SCI-Inosine_yH2AX_SM22_I11_0	Green	45	Red_+_Nucs	SMC
324	1961	3.174	0	2551.18	459.549	0.733	6225	0	44.569	6225	1.574	0.635	0.943	Rat_SCI-Inosine_yH2AX_SM22_I11_0	Green	46	Red_+_Nucs	SMC
325	1092	0.002	0	1794.5	486.5	0.517	2	0	0.092	2	1.554	0.644	0.826	Rat_SCI-Inosine_yH2AX_SM22_I11_0	Green	47	Red_+_Nucs	SMC
326	4433	17.406	10	1617.09	504.293	0.725	77162	17	98.466	77162	1.342	0.745	0.962	Rat_SCI-Inosine_yH2AX_SM22_I11_0	Green	48	Red_+_Nucs	SMC
327	690	0	0	2263.36	485.257	0.7	0	0	0	0	1.625	0.616	0.916	Rat_SCI-Inosine_yH2AX_SM22_I11_0	Green	49	Red_+_Nucs	SMC
328	3720	14.702	0	728.821	498.915	0.76	54692	14	92.392	54692	1.584	0.631	0.961	Rat_SCI-Inosine_yH2AX_SM22_I11_0	Green	50	Red_+_Nucs	SMC
329	3801	3.015	0	2171.72	501.927	0.828	11459	0	38.148	11459	1.313	0.762	0.967	Rat_SCI-Inosine_yH2AX_SM22_I11_0	Green	51	Red_+_Nucs	SMC
330	1538	0.421	0	485.273	510.457	0.756	647	0	13.459	647	1.385	0.722	0.936	Rat_SCI-Inosine_yH2AX_SM22_I11_0	Green	52	Red_+_Nucs	SMC
331	1136	0.098	0	2678.08	547.023	0.532	111	0	4.577	111	1.878	0.533	0.816	Rat_SCI-Inosine_yH2AX_SM22_I11_0	Green	53	Red_+_Nucs	SMC
332	1298	8.23	0	1692.72	557.41	0.648	10682	7	84.746	10682	1.606	0.623	0.929	Rat_SCI-Inosine_yH2AX_SM22_I11_0	Green	54	Red_+_Nucs	SMC
333	5367	0.003	0	761.233	584.833	0.664	15	0	0.205	15	1.763	0.567	0.913	Rat_SCI-Inosine_yH2AX_SM22_I11_0	Green	55	Red_+_Nucs	SMC
334	2993	7.158	0	1653.66	616.888	0.757	21423	7	88.507	21423	1.329	0.752	0.952	Rat_SCI-Inosine_yH2AX_SM22_I11_0	Green	56	Red_+_Nucs	SMC
335	2324	1.379	0	1698.98	600.272	0.573	3204	0	33.993	3204	1.934	0.517	0.922	Rat_SCI-Inosine_yH2AX_SM22_I11_0	Green	57	Red_+_Nucs	SMC
336	620	0.002	0	2647.5	616.5	0.705	1	0	0.161	1	1.526	0.655	0.926	Rat_SCI-Inosine_yH2AX_SM22_I11_0	Green	58	Red_+_Nucs	SMC
337	2505	2.159	0	189.8	650.939	0.61	5408	0	37.605	5408	1.766	0.566	0.854	Rat_SCI-Inosine_yH2AX_SM22_I11_0	Green	59	Red_+_Nucs	SMC
338	3042	1.441	0	2041.3	645.904	0.694	4383	0	32.216	4383	1.54	0.65	0.949	Rat_SCI-Inosine_yH2AX_SM22_I11_0	Green	60	Red_+_Nucs	SMC
339	2064	1.741	0	242.811	662.676	0.681	3594	0	28.828	3594	1.624	0.616	0.917	Rat_SCI-Inosine_yH2AX_SM22_I11_0	Green	61	Red_+_Nucs	SMC
340	1379	3.978	0	457.546	659.784	0.607	5485	3	65.772	5485	1.685	0.593	0.888	Rat_SCI-Inosine_yH2AX_SM22_I11_0	Green	62	Red_+_Nucs	SMC
341	2778	0.456	0	1003.08	676.247	0.79	1267	0	12.527	1267	1.069	0.936	0.943	Rat_SCI-Inosine_yH2AX_SM22_I11_0	Green	63	Red_+_Nucs	SMC
342	1808	4.796	0	171.236	698.418	0.664	8671	0	39.325	8671	1.397	0.716	0.926	Rat_SCI-Inosine_yH2AX_SM22_I11_0	Green	64	Red_+_Nucs	SMC
343	1669	18.231	14	377.917	692.412	0.792	30427	18	98.562	30427	1.4	0.714	0.942	Rat_SCI-Inosine_yH2AX_SM22_I11_0	Green	65	Red_+_Nucs	SMC
344	826	0.679	0	90.632	687.821	0.629	561	0	21.186	561	1.496	0.668	0.911	Rat_SCI-Inosine_yH2AX_SM22_I11_0	Green	66	Red_+_Nucs	SMC
345	3267	0.81	0	2476.27	716.809	0.73	2647	0	21.028	2647	1.632	0.613	0.937	Rat_SCI-Inosine_yH2AX_SM22_I11_0	Green	67	Red_+_Nucs	SMC
346	1972	1.985	0	1772.55	728.592	0.583	3914	0	43.611	3914	2.501	0.4	0.928	Rat_SCI-Inosine_yH2AX_SM22_I11_0	Green	68	Red_+_Nucs	SMC
347	3089	10.856	0	1694.39	744.564	0.774	33535	10	85.238	33535	1.41	0.709	0.946	Rat_SCI-Inosine_yH2AX_SM22_I11_0	Green	69	Red_+_Nucs	SMC
348	2536	7.376	0	1847.15	754.261	0.762	18706	7	77.05	18706	1.484	0.674	0.955	Rat_SCI-Inosine_yH2AX_SM22_I11_0	Green	70	Red_+_Nucs	SMC
349	4253	0.81	0	644.37	776.327	0.737	3447	0	21.35	3447	1.512	0.661	0.941	Rat_SCI-Inosine_yH2AX_SM22_I11_0	Green	71	Red_+_Nucs	SMC
350	3761	10.053	0	2327.67	782.598	0.826	37808	9	85.164	37808	1.471	0.68	0.964	Rat_SCI-Inosine_yH2AX_SM22_I11_0	Green	72	Red_+_Nucs	SMC
351	1906	5.012	0	159.323	800.535	0.715	9553	4	73.137	9553	1.151	0.869	0.939	Rat_SCI-Inosine_yH2AX_SM22_I11_0	Green	73	Red_+_Nucs	SMC
352	640	1.986	0	340.807	788.686	0.734	1271	0	18.594	1271	2.092	0.478	0.901	Rat_SCI-Inosine_yH2AX_SM22_I11_0	Green	74	Red_+_Nucs	SMC
353	3190	3.561	0	736.43	815.1	0.685	11360	0	46.489	11360	1.71	0.585	0.941	Rat_SCI-Inosine_yH2AX_SM22_I11_0	Green	75	Red_+_Nucs	SMC
354	1128	0.028	0	1767.25	851.625	0.796	32	0	1.507	32	1.83	0.547	0.942	Rat_SCI-Inosine_yH2AX_SM22_I11_0	Green	76	Red_+_Nucs	SMC
355	2447	11.013	0	1411.38	842.482	0.742	26948	10	94.442	26948	1.446	0.691	0.956	Rat_SCI-Inosine_yH2AX_SM22_I11_0	Green	77	Red_+_Nucs	SMC
356	1984	3.32	0	427.868	842.992	0.602	6586	0	38.558	6586	2.408	0.415	0.945	Rat_SCI-Inosine_yH2AX_SM22_I11_0	Green	78	Red_+_Nucs	SMC
357	2885	0.475	0	2076.22	845.727	0.68	1369	0	10.884	1369	2.141	0.467	0.953	Rat_SCI-Inosine_yH2AX_SM22_I11_0	Green	79	Red_+_Nucs	SMC
358	1624	8.042	0	123.501	845.787	0.787	13061	6	77.401	13061	1.431	0.699	0.941	Rat_SCI-Inosine_yH2AX_SM22_I11_0	Green	80	Red_+_Nucs	SMC
359	1310	7.482	0	314.218	859.615	0.686	9801	7	89.618	9801	2.059	0.486	0.914	Rat_SCI-Inosine_yH2AX_SM22_I11_0	Green	81	Red_+_Nucs	SMC
360	985	0	0	2181.47	873.282	0.734	0	0	0	0	1.243	0.805	0.913	Rat_SCI-Inosine_yH2AX_SM22_I11_0	Green	82	Red_+_Nucs	SMC
361	1389	1.614	0	2454.03	882.343	0.78	2242	0	42.765	2242	1.36	0.735	0.945	Rat_SCI-Inosine_yH2AX_SM22_I11_0	Green	83	Red_+_Nucs	SMC
362	2411	0.007	0	2178.12	902.188	0.557	16	0	0.332	16	2.935	0.341	0.908	Rat_SCI-Inosine_yH2AX_SM22_I11_0	Green	84	Red_+_Nucs	SMC
363	2036	0.425	0	918.006	932.351	0.765	866	0	14.833	866	1.19	0.84	0.93	Rat_SCI-Inosine_yH2AX_SM22_I11_0	Green	85	Red_+_Nucs	SMC
364	1849	1.964	0	1016.4	944.458	0.673	3632	0	19.794	3632	1.755	0.57	0.923	Rat_SCI-Inosine_yH2AX_SM22_I11_0	Green	86	Red_+_Nucs	SMC
365	2549	5.422	0	2050.49	958.131	0.738	13820	5	67.634	13820	1.894	0.528	0.96	Rat_SCI-Inosine_yH2AX_SM22_I11_0	Green	87	Red_+_Nucs	SMC
366	6146	13.531	7	1435.95	1003.34	0.521	83159	13	99.87	83159	2.739	0.365	0.932	Rat_SCI-Inosine_yH2AX_SM22_I11_0	Green	88	Red_+_Nucs	SMC
367	2529	0.191	0	961.645	964.952	0.547	484	0	6.643	484	1.952	0.512	0.9	Rat_SCI-Inosine_yH2AX_SM22_I11_0	Green	89	Red_+_Nucs	SMC
368	3750	1.053	0	1876.31	977.287	0.497	3950	0	18.587	3950	2.458	0.407	0.928	Rat_SCI-Inosine_yH2AX_SM22_I11_0	Green	90	Red_+_Nucs	SMC
369	2520	3.761	0	172.967	1010.68	0.667	9477	3	65.357	9477	1.998	0.5	0.948	Rat_SCI-Inosine_yH2AX_SM22_I11_0	Green	91	Red_+_Nucs	SMC
370	1656	0.066	0	918.682	1007.33	0.774	110	0	1.449	110	1.36	0.735	0.944	Rat_SCI-Inosine_yH2AX_SM22_I11_0	Green	92	Red_+_Nucs	SMC
371	1732	1.52	0	2188.43	1023.01	0.76	2633	0	35.046	2633	1.555	0.643	0.952	Rat_SCI-Inosine_yH2AX_SM22_I11_0	Green	93	Red_+_Nucs	SMC
372	4017	37.176	30	265.184	1057.35	0.642	149334	33	100	149334	1.946	0.514	0.921	Rat_SCI-Inosine_yH2AX_SM22_I11_0	Green	94	Red_+_Nucs	SMC
373	5144	17.706	0	90.753	1096.49	0.612	91079	17	91.932	91079	1.363	0.734	0.833	Rat_SCI-Inosine_yH2AX_SM22_I11_0	Green	95	Red_+_Nucs	SMC
374	1187	2.297	0	1966.43	1052.58	0.823	2727	0	46.167	2727	1.591	0.628	0.953	Rat_SCI-Inosine_yH2AX_SM22_I11_0	Green	96	Red_+_Nucs	SMC
375	3856	0.717	0	2200.52	1075.94	0.766	2764	0	21.862	2764	1.064	0.94	0.951	Rat_SCI-Inosine_yH2AX_SM22_I11_0	Green	97	Red_+_Nucs	SMC
376	2185	12.176	9	1417.93	1078.12	0.718	26604	12	95.698	26604	1.545	0.647	0.923	Rat_SCI-Inosine_yH2AX_SM22_I11_0	Green	98	Red_+_Nucs	SMC
377	3537	2.322	0	1078.17	1144.85	0.637	8214	0	45.547	8214	2.185	0.458	0.955	Rat_SCI-Inosine_yH2AX_SM22_I11_0	Green	99	Red_+_Nucs	SMC
378	1688	0.098	0	949.482	1111.95	0.627	165	0	4.325	165	1.967	0.508	0.908	Rat_SCI-Inosine_yH2AX_SM22_I11_0	Green	100	Red_+_Nucs	SMC
379	2844	9.689	0	731.317	1138.65	0.804	27555	10	83.544	27555	1.636	0.611	0.965	Rat_SCI-Inosine_yH2AX_SM22_I11_0	Green	101	Red_+_Nucs	SMC
380	1637	1.631	0	826.738	1134.11	0.614	2670	0	39.462	2670	2.252	0.444	0.917	Rat_SCI-Inosine_yH2AX_SM22_I11_0	Green	102	Red_+_Nucs	SMC
381	5295	2.145	0	2138.76	1182.47	0.614	11359	0	31.501	11359	1.404	0.712	0.858	Rat_SCI-Inosine_yH2AX_SM22_I11_0	Green	103	Red_+_Nucs	SMC
382	2874	0.028	0	1613.02	1194.18	0.67	81	0	1.427	81	1.949	0.513	0.935	Rat_SCI-Inosine_yH2AX_SM22_I11_0	Green	104	Red_+_Nucs	SMC
383	2787	9.684	0	578.352	1182.85	0.801	26988	9	83.423	26988	1.398	0.715	0.959	Rat_SCI-Inosine_yH2AX_SM22_I11_0	Green	105	Red_+_Nucs	SMC
384	1779	8.412	0	1025.5	1192.85	0.844	14965	7	82.687	14965	1.419	0.705	0.96	Rat_SCI-Inosine_yH2AX_SM22_I11_0	Green	106	Red_+_Nucs	SMC
385	2746	8.023	0	882.452	1205.99	0.846	22030	4	82.156	22030	1.21	0.827	0.969	Rat_SCI-Inosine_yH2AX_SM22_I11_0	Green	107	Red_+_Nucs	SMC
386	743	0	0	2725.83	1197.58	0.34	0	0	0	0	1.174	0.852	0.634	Rat_SCI-Inosine_yH2AX_SM22_I11_0	Green	108	Red_+_Nucs	SMC
387	3353	0.134	0	1939.21	1236.55	0.599	449	0	8.559	449	2.13	0.47	0.937	Rat_SCI-Inosine_yH2AX_SM22_I11_0	Green	109	Red_+_Nucs	SMC
388	2466	0.744	0	2251.58	1209.01	0.618	1834	0	17.559	1834	2.175	0.46	0.903	Rat_SCI-Inosine_yH2AX_SM22_I11_0	Green	110	Red_+_Nucs	SMC
389	2966	2.861	0	2632.05	1253.86	0.485	8486	0	48.382	8486	1.98	0.505	0.855	Rat_SCI-Inosine_yH2AX_SM22_I11_0	Green	111	Red_+_Nucs	SMC
390	848	0.08	0	2338.41	1223.82	0.716	68	0	2.476	68	1.743	0.574	0.935	Rat_SCI-Inosine_yH2AX_SM22_I11_0	Green	112	Red_+_Nucs	SMC
391	3845	2.156	0	902.963	1275.83	0.576	8289	1	59.064	8289	2.407	0.415	0.935	Rat_SCI-Inosine_yH2AX_SM22_I11_0	Green	113	Red_+_Nucs	SMC
392	1285	5.346	0	2178.54	1281.47	0.678	6869	3	63.191	6869	1.692	0.591	0.909	Rat_SCI-Inosine_yH2AX_SM22_I11_0	Green	114	Red_+_Nucs	SMC
393	1922	3.421	0	1141.19	1287.56	0.809	6575	2	59.625	6575	1.509	0.663	0.957	Rat_SCI-Inosine_yH2AX_SM22_I11_0	Green	115	Red_+_Nucs	SMC
394	1418	8.099	9	2242.86	1316.67	0.491	11484	8	95.416	11484	1.65	0.606	0.832	Rat_SCI-Inosine_yH2AX_SM22_I11_0	Green	116	Red_+_Nucs	SMC
395	908	3.14	0	1262.57	1315.67	0.788	2851	1	55.727	2851	1.78	0.562	0.943	Rat_SCI-Inosine_yH2AX_SM22_I11_0	Green	117	Red_+_Nucs	SMC
396	1680	3.413	0	2297.08	1312.01	0.838	5734	0	46.012	5734	1.168	0.856	0.953	Rat_SCI-Inosine_yH2AX_SM22_I11_0	Green	118	Red_+_Nucs	SMC
397	1818	9.542	0	2367.42	1330.37	0.779	17347	9	87.404	17347	1.649	0.606	0.956	Rat_SCI-Inosine_yH2AX_SM22_I11_0	Green	119	Red_+_Nucs	SMC
398	1811	8.633	4	768.446	1334.09	0.715	15635	7	94.92	15635	1.781	0.562	0.941	Rat_SCI-Inosine_yH2AX_SM22_I11_0	Green	120	Red_+_Nucs	SMC
399	4578	17.345	12	1850.09	1363.04	0.65	79407	17	100	79407	1.923	0.52	0.945	Rat_SCI-Inosine_yH2AX_SM22_I11_0	Green	121	Red_+_Nucs	SMC
400	2591	18.195	15	89.403	1366.72	0.691	47144	18	99.807	47144	1.874	0.534	0.945	Rat_SCI-Inosine_yH2AX_SM22_I11_0	Green	122	Red_+_Nucs	SMC
401	1427	10.309	10	30.651	1373.62	0.556	14711	10	98.458	14711	1.601	0.624	0.818	Rat_SCI-Inosine_yH2AX_SM22_I11_0	Green	123	Red_+_Nucs	SMC
402	2503	26.717	31	621.01	1381.8	0.785	66873	27	100	66873	1.538	0.65	0.96	Rat_SCI-Inosine_yH2AX_SM22_I11_0	Green	124	Red_+_Nucs	SMC
403	2122	10.158	0	1117.33	1388.57	0.807	21555	11	79.83	21555	1.425	0.702	0.955	Rat_SCI-Inosine_yH2AX_SM22_I11_0	Green	125	Red_+_Nucs	SMC
404	626	12.216	12	1009.94	1385.29	0.814	7647	12	96.326	7647	1.392	0.718	0.911	Rat_SCI-Inosine_yH2AX_SM22_I11_0	Green	126	Red_+_Nucs	SMC
405	1046	14.113	13	253.933	1386.48	0.621	14762	14	100	14762	2.186	0.457	0.903	Rat_SCI-Inosine_yH2AX_SM22_I11_0	Green	127	Red_+_Nucs	SMC
406	2531	10.652	0	1261.55	1419.69	0.786	26961	10	91.268	26961	1.439	0.695	0.962	Rat_SCI-Inosine_yH2AX_SM22_I11_0	Green	128	Red_+_Nucs	SMC
407	1915	10.964	0	2354.27	1420.57	0.72	20997	8	80.47	20997	1.918	0.521	0.945	Rat_SCI-Inosine_yH2AX_SM22_I11_0	Green	129	Red_+_Nucs	SMC
408	1317	3.317	0	2263.74	1424.75	0.519	4368	1	50.494	4368	1.534	0.652	0.839	Rat_SCI-Inosine_yH2AX_SM22_I11_0	Green	130	Red_+_Nucs	SMC
409	4706	5.094	0	704.152	1434.33	0.383	23971	1	52.869	23971	3.965	0.252	0.9	Rat_SCI-Inosine_yH2AX_SM22_I11_0	Green	131	Red_+_Nucs	SMC
410	3204	9.399	3	2430.15	1434.74	0.803	30114	8	95.194	30114	1.413	0.708	0.963	Rat_SCI-Inosine_yH2AX_SM22_I11_0	Green	132	Red_+_Nucs	SMC
411	670	1.919	0	643.188	1434.57	0.779	1286	0	48.209	1286	1.672	0.598	0.956	Rat_SCI-Inosine_yH2AX_SM22_I11_0	Green	133	Red_+_Nucs	SMC
412	2788	11.291	6	1960.17	1465.09	0.733	31479	11	97.418	31479	2.008	0.498	0.959	Rat_SCI-Inosine_yH2AX_SM22_I11_0	Green	134	Red_+_Nucs	SMC
413	1535	0.552	0	2720.53	1469.03	0.073	847	0	16.547	847	2.077	0.481	0.418	Rat_SCI-Inosine_yH2AX_SM22_I11_0	Green	135	Red_+_Nucs	SMC
414	2401	6.896	0	741.556	1501.54	0.236	16557	4	58.85	16557	3.129	0.32	0.631	Rat_SCI-Inosine_yH2AX_SM22_I11_0	Green	136	Red_+_Nucs	SMC
415	2026	1.928	0	1193.74	1491.14	0.83	3907	0	46.446	3907	1.286	0.778	0.955	Rat_SCI-Inosine_yH2AX_SM22_I11_0	Green	137	Red_+_Nucs	SMC
416	6401	30.664	26	1849.93	1550.94	0.68	196278	30	100	196278	2.084	0.48	0.964	Rat_SCI-Inosine_yH2AX_SM22_I11_0	Green	138	Red_+_Nucs	SMC
417	2686	24.178	19	1980.23	1574.97	0.278	64943	23	100	64943	1.611	0.621	0.602	Rat_SCI-Inosine_yH2AX_SM22_I11_0	Green	139	Red_+_Nucs	SMC
418	1893	1.401	0	154.179	1591.06	0.71	2653	0	30.745	2653	1.891	0.529	0.932	Rat_SCI-Inosine_yH2AX_SM22_I11_0	Green	140	Red_+_Nucs	SMC
419	1644	3.249	0	474.116	1600.66	0.766	5341	2	57.664	5341	1.77	0.565	0.959	Rat_SCI-Inosine_yH2AX_SM22_I11_0	Green	141	Red_+_Nucs	SMC
420	771	1.69	0	67.49	1599.21	0.748	1303	0	40.208	1303	1.935	0.517	0.925	Rat_SCI-Inosine_yH2AX_SM22_I11_0	Green	142	Red_+_Nucs	SMC
421	825	8.044	6	1386.93	1644.04	0.17	6636	8	94.061	6636	7.48	0.134	0.557	Rat_SCI-Inosine_yH2AX_SM22_I11_0	Green	143	Red_+_Nucs	SMC
422	2759	5.641	0	1165.1	1661.54	0.598	15564	0	37.695	15564	2.269	0.441	0.938	Rat_SCI-Inosine_yH2AX_SM22_I11_0	Green	144	Red_+_Nucs	SMC
423	1472	0.149	0	2496.55	1660.73	0.239	219	0	6.522	219	6.951	0.144	0.713	Rat_SCI-Inosine_yH2AX_SM22_I11_0	Green	145	Red_+_Nucs	SMC
424	765	5.089	0	234.635	1667.55	0.788	3893	4	67.32	3893	1.517	0.659	0.924	Rat_SCI-Inosine_yH2AX_SM22_I11_0	Green	146	Red_+_Nucs	SMC
425	1650	1.895	0	20.416	1687.46	0.817	3126	0	34.545	3126	1.145	0.873	0.957	Rat_SCI-Inosine_yH2AX_SM22_I11_0	Green	147	Red_+_Nucs	SMC
426	5080	28.004	27	556.933	1761	0.618	142258	28	100	142258	2.331	0.429	0.921	Rat_SCI-Inosine_yH2AX_SM22_I11_0	Green	148	Red_+_Nucs	SMC
427	1914	0.286	0	1473.76	1758.94	0.837	547	0	13.375	547	1.231	0.812	0.956	Rat_SCI-Inosine_yH2AX_SM22_I11_0	Green	149	Red_+_Nucs	SMC
428	1291	0.804	0	2490.9	1756.76	0.743	1038	0	22.386	1038	1.275	0.784	0.934	Rat_SCI-Inosine_yH2AX_SM22_I11_0	Green	150	Red_+_Nucs	SMC
429	808	0	0	2547.05	1802.45	0.499	0	0	0	0	2.576	0.388	0.788	Rat_SCI-Inosine_yH2AX_SM22_I11_0	Green	151	Red_+_Nucs	SMC
430	5337	11.283	10	776.805	1836.76	0.666	60218	11	96.309	60218	1.351	0.74	0.911	Rat_SCI-Inosine_yH2AX_SM22_I11_0	Green	152	Red_+_Nucs	SMC
431	801	1.829	0	2606.12	1811.05	0.543	1465	0	43.071	1465	3.253	0.307	0.913	Rat_SCI-Inosine_yH2AX_SM22_I11_0	Green	153	Red_+_Nucs	SMC
432	1281	5.625	0	1548.08	1837.58	0.669	7206	4	62.139	7206	1.54	0.649	0.93	Rat_SCI-Inosine_yH2AX_SM22_I11_0	Green	154	Red_+_Nucs	SMC
433	607	0.142	0	88.64	1860.44	0.249	86	0	2.306	86	2.243	0.446	0.59	Rat_SCI-Inosine_yH2AX_SM22_I11_0	Green	155	Red_+_Nucs	SMC
434	2821	0.049	0	2715.46	1872.57	0.538	139	0	2.34	139	1.685	0.593	0.875	Rat_SCI-Inosine_yH2AX_SM22_I11_0	Green	156	Red_+_Nucs	SMC
435	1409	2.434	0	127.069	1872.48	0.191	3429	0	41.874	3429	1.192	0.839	0.47	Rat_SCI-Inosine_yH2AX_SM22_I11_0	Green	157	Red_+_Nucs	SMC
436	2163	5.755	0	551.054	1883.99	0.801	12449	6	72.492	12449	1.179	0.848	0.951	Rat_SCI-Inosine_yH2AX_SM22_I11_0	Green	158	Red_+_Nucs	SMC
437	2631	3.88	0	1941.23	1925.61	0.766	10208	3	66.135	10208	1.642	0.609	0.948	Rat_SCI-Inosine_yH2AX_SM22_I11_0	Green	159	Red_+_Nucs	SMC
438	2134	3.383	0	1537.46	1933.72	0.727	7219	3	66.589	7219	1.584	0.631	0.948	Rat_SCI-Inosine_yH2AX_SM22_I11_0	Green	160	Red_+_Nucs	SMC
439	1006	19.822	25	1583.16	1949.98	0.814	19941	21	100	19941	1.564	0.639	0.945	Rat_SCI-Inosine_yH2AX_SM22_I11_0	Green	161	Red_+_Nucs	SMC
440	625	0.275	0	56.89	1948.27	0.717	172	0	12.32	172	1.959	0.511	0.934	Rat_SCI-Inosine_yH2AX_SM22_I11_0	Green	162	Red_+_Nucs	SMC
441	1547	5.058	0	826.658	1952.76	0.661	7825	4	81.771	7825	2.022	0.495	0.911	Rat_SCI-Inosine_yH2AX_SM22_I11_0	Green	163	Red_+_Nucs	SMC
442	1434	2.759	0	776.788	1953.21	0.754	3956	0	41.213	3956	1.526	0.655	0.948	Rat_SCI-Inosine_yH2AX_SM22_I11_0	Green	164	Red_+_Nucs	SMC
443	3643	10.302	0	549.158	1997.84	0.71	37531	10	90.777	37531	1.962	0.51	0.926	Rat_SCI-Inosine_yH2AX_SM22_I11_0	Green	165	Red_+_Nucs	SMC
444	1669	18.875	0	1173.91	1999.09	0.872	31502	21	93.05	31502	1.259	0.794	0.959	Rat_SCI-Inosine_yH2AX_SM22_I11_0	Green	166	Red_+_Nucs	SMC
445	1055	1.983	0	1978.85	2056.93	0.601	2092	1	51.943	2092	1.375	0.727	0.844	Rat_SCI-Inosine_yH2AX_SM22_I11_0	Green	167	Red_+_Nucs	SMC
446	1754	20.868	25	910.239	2052.69	0.832	36602	22	97.149	36602	1.42	0.704	0.961	Rat_SCI-Inosine_yH2AX_SM22_I11_0	Green	168	Red_+_Nucs	SMC
447	2983	12.982	0	2020.11	2094.66	0.757	38726	12	94.636	38726	1.669	0.599	0.957	Rat_SCI-Inosine_yH2AX_SM22_I11_0	Green	169	Red_+_Nucs	SMC
448	849	21.608	24	2077.7	2092.55	0.684	18345	22	100	18345	2.319	0.431	0.931	Rat_SCI-Inosine_yH2AX_SM22_I11_0	Green	170	Red_+_Nucs	SMC
449	3830	8.215	8	551.593	2128.12	0.565	31463	8	93.159	31463	2.376	0.421	0.898	Rat_SCI-Inosine_yH2AX_SM22_I11_0	Green	171	Red_+_Nucs	SMC
450	6828	5.193	0	1836.07	25.946	0.64	35460	3	65.026	35460	1.276	0.784	0.937	Rat_SCI-Inosine_yH2AX_SM22_I11_0	Green	172	Red_-_Nucs	mesenchymal
451	905	5.946	0	2271.15	8.051	0.285	5381	4	71.271	5381	1.966	0.509	0.622	Rat_SCI-Inosine_yH2AX_SM22_I11_0	Green	173	Red_-_Nucs	mesenchymal
452	921	14.952	16	2369.96	34.728	0.571	13771	15	100	13771	2.396	0.417	0.896	Rat_SCI-Inosine_yH2AX_SM22_I11_0	Green	174	Red_-_Nucs	mesenchymal
453	5816	21.578	23	2354.67	87.027	0.445	125499	22	97.352	125499	1.59	0.629	0.901	Rat_SCI-Inosine_yH2AX_SM22_I11_0	Green	175	Red_-_Nucs	mesenchymal
454	1463	2.325	0	1911.24	53.081	0.739	3401	0	44.361	3401	1.266	0.79	0.916	Rat_SCI-Inosine_yH2AX_SM22_I11_0	Green	176	Red_-_Nucs	mesenchymal
455	2428	0.678	0	1944.42	80.122	0.645	1647	0	19.563	1647	2.085	0.48	0.913	Rat_SCI-Inosine_yH2AX_SM22_I11_0	Green	177	Red_-_Nucs	mesenchymal
456	1800	0.77	0	1883.71	93.633	0.784	1386	0	27.333	1386	1.228	0.814	0.933	Rat_SCI-Inosine_yH2AX_SM22_I11_0	Green	178	Red_-_Nucs	mesenchymal
457	1180	30.05	31	2443.6	111.748	0.551	35459	30	100	35459	1.915	0.522	0.857	Rat_SCI-Inosine_yH2AX_SM22_I11_0	Green	179	Red_-_Nucs	mesenchymal
458	3664	6.177	0	591.654	137.079	0.601	22632	5	74.918	22632	1.23	0.813	0.898	Rat_SCI-Inosine_yH2AX_SM22_I11_0	Green	180	Red_-_Nucs	mesenchymal
459	4135	1.032	0	2153.63	144.471	0.411	4267	0	26.191	4267	1.681	0.595	0.772	Rat_SCI-Inosine_yH2AX_SM22_I11_0	Green	181	Red_-_Nucs	mesenchymal
460	2210	29.264	31	2443.13	148.356	0.528	64673	30	100	64673	1.19	0.84	0.88	Rat_SCI-Inosine_yH2AX_SM22_I11_0	Green	182	Red_-_Nucs	mesenchymal
461	1880	1.79	0	2713.25	166.566	0.626	3366	0	29.628	3366	1.515	0.66	0.902	Rat_SCI-Inosine_yH2AX_SM22_I11_0	Green	183	Red_-_Nucs	mesenchymal
462	1100	15.18	16	2533.26	176.887	0.444	16698	15	100	16698	2.284	0.438	0.858	Rat_SCI-Inosine_yH2AX_SM22_I11_0	Green	184	Red_-_Nucs	mesenchymal
463	1189	0	0	2337.03	196.295	0.709	0	0	0	0	1.95	0.513	0.935	Rat_SCI-Inosine_yH2AX_SM22_I11_0	Green	185	Red_-_Nucs	mesenchymal
464	4379	0.043	0	1695.76	242.655	0.634	187	0	2.603	187	1.926	0.519	0.939	Rat_SCI-Inosine_yH2AX_SM22_I11_0	Green	186	Red_-_Nucs	mesenchymal
465	2712	37.537	36	2545.33	234.047	0.756	101800	38	100	101800	1.734	0.577	0.95	Rat_SCI-Inosine_yH2AX_SM22_I11_0	Green	187	Red_-_Nucs	mesenchymal
466	1374	0.031	0	1640.78	236.988	0.677	43	0	1.965	43	1.205	0.83	0.936	Rat_SCI-Inosine_yH2AX_SM22_I11_0	Green	188	Red_-_Nucs	mesenchymal
467	1854	2.409	0	1668.87	235.643	0.732	4467	1	56.472	4467	1.351	0.74	0.945	Rat_SCI-Inosine_yH2AX_SM22_I11_0	Green	189	Red_-_Nucs	mesenchymal
468	2444	19.694	21	2687.94	287.418	0.253	48131	20	100	48131	2.455	0.407	0.782	Rat_SCI-Inosine_yH2AX_SM22_I11_0	Green	190	Red_-_Nucs	mesenchymal
469	2298	5.363	0	1559.15	316.396	0.746	12325	3	56.571	12325	1.551	0.645	0.938	Rat_SCI-Inosine_yH2AX_SM22_I11_0	Green	191	Red_-_Nucs	mesenchymal
470	2474	0.95	0	1745.59	351.297	0.545	2351	0	30.477	2351	1.566	0.638	0.806	Rat_SCI-Inosine_yH2AX_SM22_I11_0	Green	192	Red_-_Nucs	mesenchymal
471	1326	2.989	0	1782.51	343.252	0.707	3963	0	45.249	3963	1.612	0.62	0.902	Rat_SCI-Inosine_yH2AX_SM22_I11_0	Green	193	Red_-_Nucs	mesenchymal
472	2106	3.858	0	1548.99	350.319	0.52	8125	0	47.911	8125	2.953	0.339	0.903	Rat_SCI-Inosine_yH2AX_SM22_I11_0	Green	194	Red_-_Nucs	mesenchymal
473	1057	0.045	0	2542.19	411.417	0.811	48	0	1.608	48	1.457	0.686	0.945	Rat_SCI-Inosine_yH2AX_SM22_I11_0	Green	195	Red_-_Nucs	mesenchymal
474	3881	0.825	0	2488.54	470.054	0.699	3200	0	18.732	3200	1.605	0.623	0.948	Rat_SCI-Inosine_yH2AX_SM22_I11_0	Green	196	Red_-_Nucs	mesenchymal
475	2739	2.579	0	2686.18	466.19	0.587	7063	0	41.658	7063	2.089	0.479	0.88	Rat_SCI-Inosine_yH2AX_SM22_I11_0	Green	197	Red_-_Nucs	mesenchymal
476	4874	1.953	0	1379.96	523.697	0.484	9519	0	28.006	9519	3.243	0.308	0.898	Rat_SCI-Inosine_yH2AX_SM22_I11_0	Green	198	Red_-_Nucs	mesenchymal
477	1059	1.763	0	1345.63	571.591	0.729	1867	0	37.583	1867	1.085	0.922	0.914	Rat_SCI-Inosine_yH2AX_SM22_I11_0	Green	199	Red_-_Nucs	mesenchymal
478	4622	14.646	0	1376.56	596.457	0.776	67693	15	86.283	67693	1.337	0.748	0.949	Rat_SCI-Inosine_yH2AX_SM22_I11_0	Green	200	Red_-_Nucs	mesenchymal
479	4086	3.256	0	2257.27	751.779	0.564	13305	0	39.452	13305	1.947	0.514	0.919	Rat_SCI-Inosine_yH2AX_SM22_I11_0	Green	201	Red_-_Nucs	mesenchymal
480	1032	0	0	1178.19	764.007	0.576	0	0	0	0	1.876	0.533	0.847	Rat_SCI-Inosine_yH2AX_SM22_I11_0	Green	202	Red_-_Nucs	mesenchymal
481	2582	0.008	0	1272.88	776.071	0.518	21	0	0.503	21	1.52	0.658	0.915	Rat_SCI-Inosine_yH2AX_SM22_I11_0	Green	203	Red_-_Nucs	mesenchymal
482	1862	0.496	0	1335.98	810.628	0.559	924	0	8.539	924	1.233	0.811	0.893	Rat_SCI-Inosine_yH2AX_SM22_I11_0	Green	204	Red_-_Nucs	mesenchymal
483	5950	9.231	0	1108.62	994.908	0.502	54927	8	83.378	54927	1.362	0.734	0.926	Rat_SCI-Inosine_yH2AX_SM22_I11_0	Green	205	Red_-_Nucs	mesenchymal
484	1403	0.005	0	2740.5	1224.21	0.201	7	0	0.285	7	1.697	0.589	0.665	Rat_SCI-Inosine_yH2AX_SM22_I11_0	Green	206	Red_-_Nucs	mesenchymal
485	2445	28.406	29	1531.45	1291.19	0.722	69452	28	97.914	69452	1.399	0.715	0.946	Rat_SCI-Inosine_yH2AX_SM22_I11_0	Green	207	Red_-_Nucs	mesenchymal
486	1144	0.223	0	2180.76	1299.01	0.388	255	0	7.168	255	2.351	0.425	0.673	Rat_SCI-Inosine_yH2AX_SM22_I11_0	Green	208	Red_-_Nucs	mesenchymal
487	2235	79.293	56	1382.39	1299.49	0.774	177220	78	100	177220	1.419	0.705	0.954	Rat_SCI-Inosine_yH2AX_SM22_I11_0	Green	209	Red_-_Nucs	mesenchymal
488	3808	131.453	147	1505.8	1347.39	0.836	500573	134	100	500573	1.16	0.862	0.967	Rat_SCI-Inosine_yH2AX_SM22_I11_0	Green	210	Red_-_Nucs	mesenchymal
489	1606	45.895	17	1547.59	1336.87	0.744	73707	39	100	73707	1.364	0.733	0.939	Rat_SCI-Inosine_yH2AX_SM22_I11_0	Green	211	Red_-_Nucs	mesenchymal
490	5139	129.087	152	1400.79	1374.84	0.773	663378	133	100	663378	1.581	0.632	0.942	Rat_SCI-Inosine_yH2AX_SM22_I11_0	Green	212	Red_-_Nucs	mesenchymal
491	650	6.96	0	2680.42	1363.56	0.439	4524	7	86.462	4524	2.17	0.461	0.809	Rat_SCI-Inosine_yH2AX_SM22_I11_0	Green	213	Red_-_Nucs	mesenchymal
492	5044	11.234	0	903.779	1399.24	0.568	56663	11	89.611	56663	2.407	0.415	0.915	Rat_SCI-Inosine_yH2AX_SM22_I11_0	Green	214	Red_-_Nucs	mesenchymal
493	1483	3.251	0	1024.78	1400.47	0.391	4821	0	46.527	4821	1.733	0.577	0.758	Rat_SCI-Inosine_yH2AX_SM22_I11_0	Green	215	Red_-_Nucs	mesenchymal
494	745	83.711	94	1574.88	1408	0.765	62365	87	100	62365	1.707	0.586	0.931	Rat_SCI-Inosine_yH2AX_SM22_I11_0	Green	216	Red_-_Nucs	mesenchymal
495	1403	68.277	71	1553.21	1427.1	0.758	95792	70	100	95792	1.375	0.727	0.916	Rat_SCI-Inosine_yH2AX_SM22_I11_0	Green	217	Red_-_Nucs	mesenchymal
496	826	35.977	37	1453.13	1431.2	0.671	29717	36	100	29717	1.239	0.807	0.919	Rat_SCI-Inosine_yH2AX_SM22_I11_0	Green	218	Red_-_Nucs	mesenchymal
497	3515	5.207	0	839.67	1458.8	0.401	18304	3	63.158	18304	1.565	0.639	0.821	Rat_SCI-Inosine_yH2AX_SM22_I11_0	Green	219	Red_-_Nucs	mesenchymal
498	1920	63.632	96	1603.25	1456.79	0.852	122173	64	100	122173	1.333	0.75	0.961	Rat_SCI-Inosine_yH2AX_SM22_I11_0	Green	220	Red_-_Nucs	mesenchymal
499	1879	2.721	0	2677.24	1463.58	0.354	5112	1	50.772	5112	4.371	0.229	0.861	Rat_SCI-Inosine_yH2AX_SM22_I11_0	Green	221	Red_-_Nucs	mesenchymal
500	1135	62.946	45	1561.51	1470.66	0.747	71444	56	100	71444	1.415	0.707	0.935	Rat_SCI-Inosine_yH2AX_SM22_I11_0	Green	222	Red_-_Nucs	mesenchymal
501	1422	13.586	12	727.905	1498.11	0.358	19320	13	96.554	19320	2.798	0.357	0.737	Rat_SCI-Inosine_yH2AX_SM22_I11_0	Green	223	Red_-_Nucs	mesenchymal
502	2643	48.646	34	1628.17	1512.35	0.805	128572	46	100	128572	1.268	0.789	0.956	Rat_SCI-Inosine_yH2AX_SM22_I11_0	Green	224	Red_-_Nucs	mesenchymal
503	5637	43.616	40	1556.04	1576.44	0.591	245865	43	100	245865	1.212	0.825	0.883	Rat_SCI-Inosine_yH2AX_SM22_I11_0	Green	225	Red_-_Nucs	mesenchymal
504	1865	21.285	16	1991.61	1557.7	0.311	39696	20	100	39696	1.927	0.519	0.77	Rat_SCI-Inosine_yH2AX_SM22_I11_0	Green	226	Red_-_Nucs	mesenchymal
505	2474	0.546	0	1196.02	1573.15	0.608	1350	0	18.108	1350	2.162	0.463	0.926	Rat_SCI-Inosine_yH2AX_SM22_I11_0	Green	227	Red_-_Nucs	mesenchymal
506	2923	108.757	92	1418.26	1580.42	0.847	317896	102	100	317896	1.18	0.847	0.967	Rat_SCI-Inosine_yH2AX_SM22_I11_0	Green	228	Red_-_Nucs	mesenchymal
507	1001	6.276	0	1225.32	1574.57	0.65	6282	6	83.117	6282	1.762	0.567	0.905	Rat_SCI-Inosine_yH2AX_SM22_I11_0	Green	229	Red_-_Nucs	mesenchymal
508	4622	4.422	0	2237.18	1598.24	0.753	20439	3	59.606	20439	1.398	0.715	0.957	Rat_SCI-Inosine_yH2AX_SM22_I11_0	Green	230	Red_-_Nucs	mesenchymal
509	2158	0.47	0	2096.66	1597.77	0.747	1014	0	16.914	1014	1.383	0.723	0.948	Rat_SCI-Inosine_yH2AX_SM22_I11_0	Green	231	Red_-_Nucs	mesenchymal
510	1885	7.872	0	1691.58	1604.36	0.524	14839	6	84.668	14839	1.13	0.885	0.873	Rat_SCI-Inosine_yH2AX_SM22_I11_0	Green	232	Red_-_Nucs	mesenchymal
511	8409	7.892	0	2481.09	1621.95	0.454	66368	6	76.287	66368	2.255	0.444	0.836	Rat_SCI-Inosine_yH2AX_SM22_I11_0	Green	233	Red_-_Nucs	mesenchymal
512	1444	23.447	27	1387.51	1631.26	0.333	33857	24	100	33857	4.376	0.229	0.827	Rat_SCI-Inosine_yH2AX_SM22_I11_0	Green	234	Red_-_Nucs	mesenchymal
513	2804	22.7	29	1486.8	1652.76	0.488	63652	23	100	63652	3.263	0.307	0.861	Rat_SCI-Inosine_yH2AX_SM22_I11_0	Green	235	Red_-_Nucs	mesenchymal
514	1868	6.98	0	484.617	1656.2	0.249	13039	0	44.165	13039	1.569	0.637	0.758	Rat_SCI-Inosine_yH2AX_SM22_I11_0	Green	236	Red_-_Nucs	mesenchymal
515	4218	11.319	0	2196.19	1692.09	0.817	47743	11	79.398	47743	1.47	0.68	0.968	Rat_SCI-Inosine_yH2AX_SM22_I11_0	Green	237	Red_-_Nucs	mesenchymal
516	2667	39.159	45	1669.73	1693.62	0.764	104438	40	100	104438	1.817	0.55	0.959	Rat_SCI-Inosine_yH2AX_SM22_I11_0	Green	238	Red_-_Nucs	mesenchymal
517	1935	0.085	0	449.997	1714.06	0.683	165	0	2.171	165	1.947	0.514	0.94	Rat_SCI-Inosine_yH2AX_SM22_I11_0	Green	239	Red_-_Nucs	mesenchymal
518	3238	3.359	0	2269.02	1734.29	0.755	10875	2	60.809	10875	1.346	0.743	0.952	Rat_SCI-Inosine_yH2AX_SM22_I11_0	Green	240	Red_-_Nucs	mesenchymal
519	912	68.567	73	1614.16	1720.68	0.836	62533	73	100	62533	1.202	0.832	0.946	Rat_SCI-Inosine_yH2AX_SM22_I11_0	Green	241	Red_-_Nucs	mesenchymal
520	617	6.201	7	2355.64	1771.68	0.301	3826	6	91.734	3826	1.854	0.539	0.611	Rat_SCI-Inosine_yH2AX_SM22_I11_0	Green	242	Red_-_Nucs	mesenchymal
521	1637	3.173	0	1769.71	1779.47	0.799	5195	3	79.841	5195	1.277	0.783	0.961	Rat_SCI-Inosine_yH2AX_SM22_I11_0	Green	243	Red_-_Nucs	mesenchymal
522	3694	7.103	0	2297.12	1813.79	0.849	26240	6	83.324	26240	1.289	0.776	0.97	Rat_SCI-Inosine_yH2AX_SM22_I11_0	Green	244	Red_-_Nucs	mesenchymal
523	2634	2.33	0	2381.7	1818.83	0.49	6137	0	49.962	6137	2.291	0.436	0.918	Rat_SCI-Inosine_yH2AX_SM22_I11_0	Green	245	Red_-_Nucs	mesenchymal
524	2151	4.053	0	104.823	1869.19	0.217	8718	0	42.445	8718	1.523	0.657	0.751	Rat_SCI-Inosine_yH2AX_SM22_I11_0	Green	246	Red_-_Nucs	mesenchymal
525	1548	5.668	0	2229.64	1909.96	0.856	8774	2	56.783	8774	1.314	0.761	0.966	Rat_SCI-Inosine_yH2AX_SM22_I11_0	Green	247	Red_-_Nucs	mesenchymal
526	1754	0.027	0	2347.65	1929.48	0.797	47	0	1.824	47	1.073	0.932	0.945	Rat_SCI-Inosine_yH2AX_SM22_I11_0	Green	248	Red_-_Nucs	mesenchymal
527	3377	4.494	0	1442.05	1975.86	0.645	15177	4	72.935	15177	2.407	0.415	0.949	Rat_SCI-Inosine_yH2AX_SM22_I11_0	Green	249	Red_-_Nucs	mesenchymal
528	676	16.428	20	410.958	1982.86	0.67	11105	17	100	11105	1.996	0.501	0.915	Rat_SCI-Inosine_yH2AX_SM22_I11_0	Green	250	Red_-_Nucs	mesenchymal
529	1728	71.479	61	1776.73	2000.55	0.803	123516	67	100	123516	1.015	0.985	0.955	Rat_SCI-Inosine_yH2AX_SM22_I11_0	Green	251	Red_-_Nucs	mesenchymal
530	1610	0.28	0	2184.78	2011.77	0.791	450	0	11.304	450	1.585	0.631	0.951	Rat_SCI-Inosine_yH2AX_SM22_I11_0	Green	252	Red_-_Nucs	mesenchymal
531	1941	0.363	0	1421.5	2026.79	0.684	704	0	15.559	704	2.257	0.443	0.934	Rat_SCI-Inosine_yH2AX_SM22_I11_0	Green	253	Red_-_Nucs	mesenchymal
532	1217	0.429	0	1495.86	2035.8	0.812	522	0	16.352	522	1.211	0.826	0.939	Rat_SCI-Inosine_yH2AX_SM22_I11_0	Green	254	Red_-_Nucs	mesenchymal
533	2220	4.353	0	1940.91	2044.7	0.562	9664	3	69.685	9664	1.474	0.678	0.829	Rat_SCI-Inosine_yH2AX_SM22_I11_0	Green	255	Red_-_Nucs	mesenchymal
534	1325	1.116	0	2740.59	2063.18	0.749	1479	0	34.868	1479	1.219	0.82	0.957	Rat_SCI-Inosine_yH2AX_SM22_I11_0	Green	256	Red_-_Nucs	mesenchymal
535	4447	13.74	0	1531.43	2088.48	0.734	61104	13	81.606	61104	1.624	0.616	0.954	Rat_SCI-Inosine_yH2AX_SM22_I11_0	Green	257	Red_-_Nucs	mesenchymal
536	1915	16.834	20	1679.53	2076.13	0.709	32237	18	99.269	32237	1.279	0.782	0.921	Rat_SCI-Inosine_yH2AX_SM22_I11_0	Green	258	Red_-_Nucs	mesenchymal
537	864	0.387	0	2594.54	2091.36	0.817	334	0	10.301	334	1.434	0.697	0.938	Rat_SCI-Inosine_yH2AX_SM22_I11_0	Green	259	Red_-_Nucs	mesenchymal
538	710	0.01	0	2626.07	2083.93	0.587	7	0	0.845	7	1.218	0.821	0.903	Rat_SCI-Inosine_yH2AX_SM22_I11_0	Green	260	Red_-_Nucs	mesenchymal
539	1124	4.804	0	1823.71	2092.12	0.798	5400	3	62.989	5400	1.648	0.607	0.948	Rat_SCI-Inosine_yH2AX_SM22_I11_0	Green	261	Red_-_Nucs	mesenchymal
540	2211	3.687	0	1748.75	2102.43	0.648	8152	1	54.003	8152	1.567	0.638	0.928	Rat_SCI-Inosine_yH2AX_SM22_I11_0	Green	262	Red_-_Nucs	mesenchymal
541	1521	17.654	20	1595.58	2113.07	0.763	26851	18	98.685	26851	1.439	0.695	0.951	Rat_SCI-Inosine_yH2AX_SM22_I11_0	Green	263	Red_-_Nucs	mesenchymal
542	860	0.192	0	22.688	2108.54	0.687	165	0	8.837	165	1.205	0.83	0.935	Rat_SCI-Inosine_yH2AX_SM22_I11_0	Green	264	Red_-_Nucs	mesenchymal
543	2212	2.083	0	2593.89	2117.88	0.545	4607	0	35.624	4607	2.48	0.403	0.911	Rat_SCI-Inosine_yH2AX_SM22_I11_0	Green	265	Red_-_Nucs	mesenchymal
544	1628	0	0	2530.24	2129.73	0.728	0	0	0	0	1.077	0.928	0.922	Rat_SCI-Inosine_yH2AX_SM22_I11_0	Green	266	Red_-_Nucs	mesenchymal
545	1721	21.764	27	1685.02	2132.12	0.63	37455	23	100	37455	2.421	0.413	0.924	Rat_SCI-Inosine_yH2AX_SM22_I11_0	Green	267	Red_-_Nucs	mesenchymal
546	1178	39.881	44	1635.88	2137.1	0.633	46980	42	100	46980	1.985	0.504	0.877	Rat_SCI-Inosine_yH2AX_SM22_I11_0	Green	268	Red_-_Nucs	mesenchymal
547	948	0	0	2495.05	2132.84	0.839	0	0	0	0	1.181	0.846	0.945	Rat_SCI-Inosine_yH2AX_SM22_I11_0	Green	269	Red_-_Nucs	mesenchymal
548	4463	20.091	15	1859.05	2177.79	0.704	89667	17	95.586	89667	1.274	0.785	0.909	Rat_SCI-Inosine_yH2AX_SM22_I11_0	Green	270	Red_-_Nucs	mesenchymal
549	2807	11.713	0	1582.84	2179.63	0.783	32878	12	93.587	32878	1.251	0.799	0.952	Rat_SCI-Inosine_yH2AX_SM22_I11_0	Green	271	Red_-_Nucs	mesenchymal
550	1438	0.156	0	38.358	2180.59	0.483	225	0	7.371	225	1.87	0.535	0.855	Rat_SCI-Inosine_yH2AX_SM22_I11_0	Green	272	Red_-_Nucs	mesenchymal
551	850	0.808	0	644.239	2171.63	0.713	687	0	24.588	687	1.433	0.698	0.92	Rat_SCI-Inosine_yH2AX_SM22_I11_0	Green	273	Red_-_Nucs	mesenchymal
552	2806	29.347	31	1792.78	2184.76	0.825	82349	29	100	82349	1.074	0.931	0.963	Rat_SCI-Inosine_yH2AX_SM22_I11_0	Green	274	Red_-_Nucs	mesenchymal
553	2166	1.642	0	2610.21	2197.4	0.673	3557	0	32.641	3557	1.641	0.609	0.926	Rat_SCI-Inosine_yH2AX_SM22_I11_0	Green	275	Red_-_Nucs	mesenchymal
554	1636	25.677	24	527.61	2182.07	0.436	42008	25	100	42008	1.294	0.773	0.878	Rat_SCI-Inosine_yH2AX_SM22_I11_0	Green	276	Red_-_Nucs	mesenchymal
555	6076416	178.658	255	1375.57	1166.57	0.776	1085600790	255	70.062	1085600790	1.246	0.802	1	Rat_SCI-Inosine_yH2AX_SM22_I11_1	Red	0	Total_area	0
556	4781226	209.185	255	1341.6	1227.73	0.02	1000159215	255	82.033	1000159215	1.313	0.762	0.83	Rat_SCI-Inosine_yH2AX_SM22_I11_1	Red	1	Red_+_areas	0
557	59005	227.181	255	2020.21	109.503	0.064	13404840	255	89.091	13404840	2.014	0.497	0.675	Rat_SCI-Inosine_yH2AX_SM22_I11_1	Red	2	Red_+_areas	0
558	91849	211.548	255	2586.89	139.891	0.156	19430490	255	82.96	19430490	1.299	0.77	0.867	Rat_SCI-Inosine_yH2AX_SM22_I11_1	Red	3	Red_+_areas	0
559	15766	246.395	255	71.995	264.553	0.076	3884670	255	96.626	3884670	1.518	0.659	0.628	Rat_SCI-Inosine_yH2AX_SM22_I11_1	Red	4	Red_+_areas	0
560	42419	220.386	255	2078.59	364.225	0.337	9348555	255	86.426	9348555	1.16	0.862	0.904	Rat_SCI-Inosine_yH2AX_SM22_I11_1	Red	5	Red_+_areas	0
561	11829	246.269	255	79.352	412.717	0.057	2913120	255	96.576	2913120	1.233	0.811	0.542	Rat_SCI-Inosine_yH2AX_SM22_I11_1	Red	6	Red_+_areas	0
562	1561	188.514	255	2488.99	21.347	0.698	294270	255	73.927	294270	1.293	0.774	0.916	Rat_SCI-Inosine_yH2AX_SM22_I11_1	Red	7	Red_+_Nucs	SMC
563	632	222.722	255	1510.55	23.94	0.657	140760	255	87.342	140760	2.227	0.449	0.919	Rat_SCI-Inosine_yH2AX_SM22_I11_1	Red	8	Red_+_Nucs	SMC
564	2214	234.153	255	560.78	44.032	0.624	518415	255	91.825	518415	1.778	0.562	0.899	Rat_SCI-Inosine_yH2AX_SM22_I11_1	Red	9	Red_+_Nucs	SMC
565	1102	66.874	0	2555.55	55.04	0.604	73695	0	26.225	73695	2.29	0.437	0.857	Rat_SCI-Inosine_yH2AX_SM22_I11_1	Red	10	Red_+_Nucs	SMC
566	6081	167.065	255	785.277	103.515	0.685	1015920	255	65.516	1015920	1.259	0.794	0.932	Rat_SCI-Inosine_yH2AX_SM22_I11_1	Red	11	Red_+_Nucs	SMC
567	1045	114.689	0	2618.82	74.4	0.559	119850	0	44.976	119850	2.969	0.337	0.919	Rat_SCI-Inosine_yH2AX_SM22_I11_1	Red	12	Red_+_Nucs	SMC
568	1565	231.048	255	1562.24	103.886	0.602	361590	255	90.607	361590	1.238	0.808	0.924	Rat_SCI-Inosine_yH2AX_SM22_I11_1	Red	13	Red_+_Nucs	SMC
569	3179	179.92	255	2718.74	133.266	0.727	571965	255	70.557	571965	1.413	0.708	0.957	Rat_SCI-Inosine_yH2AX_SM22_I11_1	Red	14	Red_+_Nucs	SMC
570	2566	207.299	255	560.938	138.812	0.768	531930	255	81.294	531930	1.113	0.898	0.947	Rat_SCI-Inosine_yH2AX_SM22_I11_1	Red	15	Red_+_Nucs	SMC
571	2589	136.414	255	1964.06	183.116	0.737	353175	255	53.496	353175	1.727	0.579	0.935	Rat_SCI-Inosine_yH2AX_SM22_I11_1	Red	16	Red_+_Nucs	SMC
572	2592	236.898	255	1547.65	185.563	0.765	614040	255	92.901	614040	1.292	0.774	0.953	Rat_SCI-Inosine_yH2AX_SM22_I11_1	Red	17	Red_+_Nucs	SMC
573	1089	223.154	255	1599.99	205.4	0.712	243015	255	87.511	243015	1.737	0.576	0.911	Rat_SCI-Inosine_yH2AX_SM22_I11_1	Red	18	Red_+_Nucs	SMC
574	3763	144.272	255	815.19	221.281	0.564	542895	255	56.577	542895	2.794	0.358	0.907	Rat_SCI-Inosine_yH2AX_SM22_I11_1	Red	19	Red_+_Nucs	SMC
575	1003	205.932	255	427.577	239.712	0.758	206550	255	80.758	206550	1.872	0.534	0.944	Rat_SCI-Inosine_yH2AX_SM22_I11_1	Red	20	Red_+_Nucs	SMC
576	2332	180.096	255	266.032	263.178	0.403	419985	255	70.626	419985	1.657	0.603	0.851	Rat_SCI-Inosine_yH2AX_SM22_I11_1	Red	21	Red_+_Nucs	SMC
577	4124	136.899	255	563.924	259.862	0.713	564570	255	53.686	564570	1.917	0.522	0.948	Rat_SCI-Inosine_yH2AX_SM22_I11_1	Red	22	Red_+_Nucs	SMC
578	2104	198.643	255	1188.64	258.539	0.821	417945	255	77.899	417945	1.289	0.776	0.955	Rat_SCI-Inosine_yH2AX_SM22_I11_1	Red	23	Red_+_Nucs	SMC
579	1109	238.215	255	216.441	286.501	0.31	264180	255	93.417	264180	1.392	0.718	0.776	Rat_SCI-Inosine_yH2AX_SM22_I11_1	Red	24	Red_+_Nucs	SMC
580	953	215.131	255	247.929	288.312	0.452	205020	255	84.365	205020	1.246	0.803	0.874	Rat_SCI-Inosine_yH2AX_SM22_I11_1	Red	25	Red_+_Nucs	SMC
581	2217	200.02	255	925.459	311.082	0.808	443445	255	78.439	443445	1.386	0.721	0.958	Rat_SCI-Inosine_yH2AX_SM22_I11_1	Red	26	Red_+_Nucs	SMC
582	1626	214.852	255	1984.18	312.501	0.545	349350	255	84.256	349350	1.997	0.501	0.839	Rat_SCI-Inosine_yH2AX_SM22_I11_1	Red	27	Red_+_Nucs	SMC
583	3265	199.08	255	2033.43	348.953	0.709	649995	255	78.07	649995	1.717	0.582	0.94	Rat_SCI-Inosine_yH2AX_SM22_I11_1	Red	28	Red_+_Nucs	SMC
584	1260	233.952	255	2092.77	353.086	0.695	294780	255	91.746	294780	1.752	0.571	0.935	Rat_SCI-Inosine_yH2AX_SM22_I11_1	Red	29	Red_+_Nucs	SMC
585	7510	175.478	255	558.929	398.688	0.585	1317840	255	68.815	1317840	2.341	0.427	0.913	Rat_SCI-Inosine_yH2AX_SM22_I11_1	Red	30	Red_+_Nucs	SMC
586	1395	117.538	0	655.009	414.848	0.822	163965	0	46.093	163965	1.517	0.659	0.948	Rat_SCI-Inosine_yH2AX_SM22_I11_1	Red	31	Red_+_Nucs	SMC
587	2624	178.422	255	501.463	475.026	0.632	468180	255	69.97	468180	1.279	0.782	0.931	Rat_SCI-Inosine_yH2AX_SM22_I11_1	Red	32	Red_+_Nucs	SMC
588	1966	178.474	255	1131.82	503.515	0.882	350880	255	69.99	350880	1.119	0.894	0.965	Rat_SCI-Inosine_yH2AX_SM22_I11_1	Red	33	Red_+_Nucs	SMC
589	2931	183.224	255	815.434	514.394	0.718	537030	255	71.853	537030	1.56	0.641	0.953	Rat_SCI-Inosine_yH2AX_SM22_I11_1	Red	34	Red_+_Nucs	SMC
590	1351	181.954	255	633.438	521.982	0.724	245820	255	71.355	245820	1.509	0.663	0.926	Rat_SCI-Inosine_yH2AX_SM22_I11_1	Red	35	Red_+_Nucs	SMC
591	1048	183.95	255	1418.91	526.611	0.714	192780	255	72.137	192780	1.96	0.51	0.919	Rat_SCI-Inosine_yH2AX_SM22_I11_1	Red	36	Red_+_Nucs	SMC
592	3089	222.062	255	757.279	563.804	0.688	685950	255	87.083	685950	2.158	0.463	0.953	Rat_SCI-Inosine_yH2AX_SM22_I11_1	Red	37	Red_+_Nucs	SMC
593	4039	246.224	255	1986.9	570.008	0.507	994500	255	96.559	994500	3.318	0.301	0.931	Rat_SCI-Inosine_yH2AX_SM22_I11_1	Red	38	Red_+_Nucs	SMC
594	837	252.258	255	2228.54	576.011	0.449	211140	255	98.925	211140	3.346	0.299	0.851	Rat_SCI-Inosine_yH2AX_SM22_I11_1	Red	39	Red_+_Nucs	SMC
595	3303	227.825	255	613.546	585.11	0.774	752505	255	89.343	752505	1.179	0.848	0.94	Rat_SCI-Inosine_yH2AX_SM22_I11_1	Red	40	Red_+_Nucs	SMC
596	2513	227.501	255	1845.05	580.545	0.82	571710	255	89.216	571710	1.328	0.753	0.965	Rat_SCI-Inosine_yH2AX_SM22_I11_1	Red	41	Red_+_Nucs	SMC
597	1079	240.111	255	1591.82	606.242	0.184	259080	255	94.161	259080	2.55	0.392	0.462	Rat_SCI-Inosine_yH2AX_SM22_I11_1	Red	42	Red_+_Nucs	SMC
598	3320	225.506	255	1115.55	608.391	0.514	748680	255	88.434	748680	1.272	0.786	0.889	Rat_SCI-Inosine_yH2AX_SM22_I11_1	Red	43	Red_+_Nucs	SMC
599	2343	194.923	255	1681.18	612.984	0.783	456705	255	76.44	456705	1.43	0.699	0.946	Rat_SCI-Inosine_yH2AX_SM22_I11_1	Red	44	Red_+_Nucs	SMC
600	4196	103.13	0	486.23	622.696	0.668	432735	0	40.443	432735	2.003	0.499	0.944	Rat_SCI-Inosine_yH2AX_SM22_I11_1	Red	45	Red_+_Nucs	SMC
601	4275	223.684	255	866.675	654.278	0.493	956250	255	87.719	956250	3.269	0.306	0.93	Rat_SCI-Inosine_yH2AX_SM22_I11_1	Red	46	Red_+_Nucs	SMC
602	7021	166.271	255	2271.54	693.565	0.622	1167390	255	65.204	1167390	2.515	0.398	0.956	Rat_SCI-Inosine_yH2AX_SM22_I11_1	Red	47	Red_+_Nucs	SMC
603	1562	247.817	255	627.006	646.41	0.775	387090	255	97.183	387090	1.523	0.657	0.942	Rat_SCI-Inosine_yH2AX_SM22_I11_1	Red	48	Red_+_Nucs	SMC
604	3491	206.206	255	2662.18	662.795	0.774	719865	255	80.865	719865	1.908	0.524	0.964	Rat_SCI-Inosine_yH2AX_SM22_I11_1	Red	49	Red_+_Nucs	SMC
605	929	210.533	255	1113.89	696.032	0.475	195585	255	82.562	195585	1.996	0.501	0.799	Rat_SCI-Inosine_yH2AX_SM22_I11_1	Red	50	Red_+_Nucs	SMC
606	832	252.855	255	713.489	701.058	0.545	210375	255	99.159	210375	3.175	0.315	0.906	Rat_SCI-Inosine_yH2AX_SM22_I11_1	Red	51	Red_+_Nucs	SMC
607	2483	14.891	0	430.61	712.921	0.725	36975	0	5.84	36975	1.983	0.504	0.946	Rat_SCI-Inosine_yH2AX_SM22_I11_1	Red	52	Red_+_Nucs	SMC
608	1406	209.296	255	1613.11	709.432	0.889	294270	255	82.077	294270	1.276	0.784	0.96	Rat_SCI-Inosine_yH2AX_SM22_I11_1	Red	53	Red_+_Nucs	SMC
609	1362	225.98	255	1396.7	724.929	0.388	307785	255	88.62	307785	2.683	0.373	0.714	Rat_SCI-Inosine_yH2AX_SM22_I11_1	Red	54	Red_+_Nucs	SMC
610	2571	252.917	255	1839.85	733.004	0.689	650250	255	99.183	650250	2.038	0.491	0.95	Rat_SCI-Inosine_yH2AX_SM22_I11_1	Red	55	Red_+_Nucs	SMC
611	611	251.661	255	1102.26	728.608	0.389	153765	255	98.691	153765	2.045	0.489	0.71	Rat_SCI-Inosine_yH2AX_SM22_I11_1	Red	56	Red_+_Nucs	SMC
612	1408	242.685	255	1382.44	751.135	0.236	341700	255	95.17	341700	2.441	0.41	0.551	Rat_SCI-Inosine_yH2AX_SM22_I11_1	Red	57	Red_+_Nucs	SMC
613	1208	155.364	255	374.826	745.277	0.764	187680	255	60.927	187680	1.931	0.518	0.952	Rat_SCI-Inosine_yH2AX_SM22_I11_1	Red	58	Red_+_Nucs	SMC
614	2034	238.201	255	2152.15	758.764	0.755	484500	255	93.412	484500	1.796	0.557	0.951	Rat_SCI-Inosine_yH2AX_SM22_I11_1	Red	59	Red_+_Nucs	SMC
615	4914	192.002	255	1966.24	794.231	0.602	943500	255	75.295	943500	2.58	0.388	0.95	Rat_SCI-Inosine_yH2AX_SM22_I11_1	Red	60	Red_+_Nucs	SMC
616	932	210.676	255	1637.9	772.5	0.65	196350	255	82.618	196350	2.196	0.455	0.919	Rat_SCI-Inosine_yH2AX_SM22_I11_1	Red	61	Red_+_Nucs	SMC
617	4788	180.332	255	1933.07	829.008	0.631	863430	255	70.718	863430	2.176	0.46	0.948	Rat_SCI-Inosine_yH2AX_SM22_I11_1	Red	62	Red_+_Nucs	SMC
618	2811	43.634	0	2222.05	870.843	0.727	122655	0	17.111	122655	1.742	0.574	0.958	Rat_SCI-Inosine_yH2AX_SM22_I11_1	Red	63	Red_+_Nucs	SMC
619	3402	222.619	255	337.775	865.984	0.743	757350	255	87.302	757350	1.743	0.574	0.966	Rat_SCI-Inosine_yH2AX_SM22_I11_1	Red	64	Red_+_Nucs	SMC
620	3567	235.341	255	1012.73	871.559	0.773	839460	255	92.29	839460	1.198	0.835	0.947	Rat_SCI-Inosine_yH2AX_SM22_I11_1	Red	65	Red_+_Nucs	SMC
621	4647	235.081	255	852.708	905.686	0.433	1092420	255	92.189	1092420	3.482	0.287	0.846	Rat_SCI-Inosine_yH2AX_SM22_I11_1	Red	66	Red_+_Nucs	SMC
622	2594	118.358	0	1739.62	886.591	0.669	307020	0	46.415	307020	2.007	0.498	0.941	Rat_SCI-Inosine_yH2AX_SM22_I11_1	Red	67	Red_+_Nucs	SMC
623	1228	222.398	255	1346.54	877.216	0.844	273105	255	87.215	273105	1.424	0.702	0.949	Rat_SCI-Inosine_yH2AX_SM22_I11_1	Red	68	Red_+_Nucs	SMC
624	2919	222.066	255	654.176	893.577	0.686	648210	255	87.085	648210	1.284	0.779	0.915	Rat_SCI-Inosine_yH2AX_SM22_I11_1	Red	69	Red_+_Nucs	SMC
625	1061	174.246	255	1654.1	886.972	0.701	184875	255	68.332	184875	1.508	0.663	0.91	Rat_SCI-Inosine_yH2AX_SM22_I11_1	Red	70	Red_+_Nucs	SMC
626	2309	218.887	255	123.562	894.027	0.812	505410	255	85.838	505410	1.163	0.86	0.961	Rat_SCI-Inosine_yH2AX_SM22_I11_1	Red	71	Red_+_Nucs	SMC
627	3146	187.562	255	2466.1	929.504	0.734	590070	255	73.554	590070	1.625	0.616	0.951	Rat_SCI-Inosine_yH2AX_SM22_I11_1	Red	72	Red_+_Nucs	SMC
628	1324	227.458	255	1431.04	916.718	0.714	301155	255	89.199	301155	1.811	0.552	0.929	Rat_SCI-Inosine_yH2AX_SM22_I11_1	Red	73	Red_+_Nucs	SMC
629	1830	233.402	255	1691.68	914.832	0.707	427125	255	91.53	427125	1.312	0.762	0.889	Rat_SCI-Inosine_yH2AX_SM22_I11_1	Red	74	Red_+_Nucs	SMC
630	1447	232.972	255	460.849	947.536	0.572	337110	255	91.361	337110	2.649	0.378	0.94	Rat_SCI-Inosine_yH2AX_SM22_I11_1	Red	75	Red_+_Nucs	SMC
631	2438	252.281	255	1261.91	958.515	0.199	615060	255	98.934	615060	1.246	0.803	0.683	Rat_SCI-Inosine_yH2AX_SM22_I11_1	Red	76	Red_+_Nucs	SMC
632	624	143.029	255	265.74	952.7	0.664	89250	255	56.09	89250	1.489	0.672	0.904	Rat_SCI-Inosine_yH2AX_SM22_I11_1	Red	77	Red_+_Nucs	SMC
633	5424	197.597	255	914.485	1013.3	0.606	1071765	255	77.489	1071765	1.964	0.509	0.929	Rat_SCI-Inosine_yH2AX_SM22_I11_1	Red	78	Red_+_Nucs	SMC
634	1671	227.989	255	85.377	986.619	0.733	380970	255	89.408	380970	2.063	0.485	0.952	Rat_SCI-Inosine_yH2AX_SM22_I11_1	Red	79	Red_+_Nucs	SMC
635	1155	251.247	255	2330.68	986.343	0.737	290190	255	98.528	290190	1.431	0.699	0.906	Rat_SCI-Inosine_yH2AX_SM22_I11_1	Red	80	Red_+_Nucs	SMC
636	1299	233.406	255	469.339	1003.47	0.704	303195	255	91.532	303195	1.924	0.52	0.953	Rat_SCI-Inosine_yH2AX_SM22_I11_1	Red	81	Red_+_Nucs	SMC
637	2780	248.579	255	2147.2	1013.15	0.698	691050	255	97.482	691050	1.734	0.577	0.954	Rat_SCI-Inosine_yH2AX_SM22_I11_1	Red	82	Red_+_Nucs	SMC
638	612	250.417	255	1677.77	1009.24	0.547	153255	255	98.203	153255	3.026	0.33	0.875	Rat_SCI-Inosine_yH2AX_SM22_I11_1	Red	83	Red_+_Nucs	SMC
639	1665	250.099	255	220.302	1019.85	0.766	416415	255	98.078	416415	1.526	0.655	0.944	Rat_SCI-Inosine_yH2AX_SM22_I11_1	Red	84	Red_+_Nucs	SMC
640	1737	224.318	255	1975.67	1030.93	0.688	389640	255	87.968	389640	1.946	0.514	0.937	Rat_SCI-Inosine_yH2AX_SM22_I11_1	Red	85	Red_+_Nucs	SMC
641	2838	156.612	255	2276.32	1055.24	0.733	444465	255	61.416	444465	1.524	0.656	0.936	Rat_SCI-Inosine_yH2AX_SM22_I11_1	Red	86	Red_+_Nucs	SMC
642	1667	233.125	255	2632.68	1071.66	0.794	388620	255	91.422	388620	1.121	0.892	0.943	Rat_SCI-Inosine_yH2AX_SM22_I11_1	Red	87	Red_+_Nucs	SMC
643	3897	38.541	0	2240.5	1070.67	0.754	150195	0	15.114	150195	1.28	0.781	0.943	Rat_SCI-Inosine_yH2AX_SM22_I11_1	Red	88	Red_+_Nucs	SMC
644	2105	191.159	255	148.834	1084.2	0.616	402390	255	74.964	402390	2.16	0.463	0.937	Rat_SCI-Inosine_yH2AX_SM22_I11_1	Red	89	Red_+_Nucs	SMC
645	3942	112.363	0	2446.41	1126.76	0.714	442935	0	44.064	442935	1.63	0.613	0.921	Rat_SCI-Inosine_yH2AX_SM22_I11_1	Red	90	Red_+_Nucs	SMC
646	2820	196.585	255	2706.38	1132.82	0.83	554370	255	77.092	554370	1.117	0.895	0.955	Rat_SCI-Inosine_yH2AX_SM22_I11_1	Red	91	Red_+_Nucs	SMC
647	877	223.016	255	132.602	1122.01	0.732	195585	255	87.457	195585	2.138	0.468	0.944	Rat_SCI-Inosine_yH2AX_SM22_I11_1	Red	92	Red_+_Nucs	SMC
648	1346	200.059	255	1540.06	1131.84	0.636	269280	255	78.455	269280	1.725	0.58	0.92	Rat_SCI-Inosine_yH2AX_SM22_I11_1	Red	93	Red_+_Nucs	SMC
649	5334	238.459	255	1992.28	1190.45	0.59	1271940	255	93.513	1271940	2.45	0.408	0.94	Rat_SCI-Inosine_yH2AX_SM22_I11_1	Red	94	Red_+_Nucs	SMC
650	2444	62.915	0	2295.35	1208.85	0.661	153765	0	24.673	153765	1.927	0.519	0.919	Rat_SCI-Inosine_yH2AX_SM22_I11_1	Red	95	Red_+_Nucs	SMC
651	945	238.27	255	1875.2	1189.68	0.558	225165	255	93.439	225165	2.38	0.42	0.882	Rat_SCI-Inosine_yH2AX_SM22_I11_1	Red	96	Red_+_Nucs	SMC
652	2690	237.558	255	2118.28	1196.54	0.746	639030	255	93.16	639030	1.687	0.593	0.952	Rat_SCI-Inosine_yH2AX_SM22_I11_1	Red	97	Red_+_Nucs	SMC
653	3598	208.933	255	2097.29	1243.47	0.568	751740	255	81.934	751740	1.873	0.534	0.878	Rat_SCI-Inosine_yH2AX_SM22_I11_1	Red	98	Red_+_Nucs	SMC
654	3630	210.463	255	232.442	1261.7	0.685	763980	255	82.534	763980	1.478	0.677	0.932	Rat_SCI-Inosine_yH2AX_SM22_I11_1	Red	99	Red_+_Nucs	SMC
655	1192	216.707	255	564.4	1247.71	0.583	258315	255	84.983	258315	2.901	0.345	0.918	Rat_SCI-Inosine_yH2AX_SM22_I11_1	Red	100	Red_+_Nucs	SMC
656	2855	224.186	255	722.651	1246.57	0.733	640050	255	87.916	640050	1.388	0.721	0.947	Rat_SCI-Inosine_yH2AX_SM22_I11_1	Red	101	Red_+_Nucs	SMC
657	5154	229.718	255	1183.26	1285.13	0.75	1183965	255	90.085	1183965	1.606	0.623	0.964	Rat_SCI-Inosine_yH2AX_SM22_I11_1	Red	102	Red_+_Nucs	SMC
658	1969	249.431	255	1434.63	1266.53	0.352	491130	255	97.816	491130	1.721	0.581	0.759	Rat_SCI-Inosine_yH2AX_SM22_I11_1	Red	103	Red_+_Nucs	SMC
659	3080	174.029	255	999.911	1269.04	0.749	536010	255	68.247	536010	1.738	0.575	0.949	Rat_SCI-Inosine_yH2AX_SM22_I11_1	Red	104	Red_+_Nucs	SMC
660	3697	246.171	255	507.445	1276.13	0.738	910095	255	96.538	910095	1.33	0.752	0.948	Rat_SCI-Inosine_yH2AX_SM22_I11_1	Red	105	Red_+_Nucs	SMC
661	1747	208.875	255	397.701	1282.06	0.725	364905	255	81.912	364905	1.448	0.691	0.911	Rat_SCI-Inosine_yH2AX_SM22_I11_1	Red	106	Red_+_Nucs	SMC
662	1321	253.456	255	1820.83	1317.13	0.522	334815	255	99.394	334815	1.684	0.594	0.789	Rat_SCI-Inosine_yH2AX_SM22_I11_1	Red	107	Red_+_Nucs	SMC
663	1430	152.822	255	1375.72	1318.59	0.697	218535	255	59.93	218535	1.426	0.701	0.938	Rat_SCI-Inosine_yH2AX_SM22_I11_1	Red	108	Red_+_Nucs	SMC
664	2295	238.111	255	1732.22	1342.31	0.793	546465	255	93.377	546465	1.13	0.885	0.947	Rat_SCI-Inosine_yH2AX_SM22_I11_1	Red	109	Red_+_Nucs	SMC
665	2166	109.488	0	737.585	1336.33	0.615	237150	0	42.936	237150	2.343	0.427	0.933	Rat_SCI-Inosine_yH2AX_SM22_I11_1	Red	110	Red_+_Nucs	SMC
666	3744	185.256	255	896.567	1354.89	0.771	693600	255	72.65	693600	1.605	0.623	0.954	Rat_SCI-Inosine_yH2AX_SM22_I11_1	Red	111	Red_+_Nucs	SMC
667	2426	212.64	255	1384.61	1357.75	0.703	515865	255	83.388	515865	1.541	0.649	0.928	Rat_SCI-Inosine_yH2AX_SM22_I11_1	Red	112	Red_+_Nucs	SMC
668	3029	220.399	255	1330.09	1381.94	0.695	667590	255	86.431	667590	1.323	0.756	0.915	Rat_SCI-Inosine_yH2AX_SM22_I11_1	Red	113	Red_+_Nucs	SMC
669	2715	230.11	255	2157.62	1406.3	0.514	624750	255	90.239	624750	1.108	0.903	0.87	Rat_SCI-Inosine_yH2AX_SM22_I11_1	Red	114	Red_+_Nucs	SMC
670	5366	150.215	255	818.778	1477.13	0.514	806055	255	58.908	806055	3.106	0.322	0.933	Rat_SCI-Inosine_yH2AX_SM22_I11_1	Red	115	Red_+_Nucs	SMC
671	1641	205.585	255	81.953	1421.89	0.73	337365	255	80.622	337365	1.916	0.522	0.938	Rat_SCI-Inosine_yH2AX_SM22_I11_1	Red	116	Red_+_Nucs	SMC
672	4876	167.193	255	1448.16	1453.45	0.549	815235	255	65.566	815235	2.516	0.398	0.922	Rat_SCI-Inosine_yH2AX_SM22_I11_1	Red	117	Red_+_Nucs	SMC
673	2327	159.991	255	979.518	1449.75	0.753	372300	255	62.742	372300	1.639	0.61	0.953	Rat_SCI-Inosine_yH2AX_SM22_I11_1	Red	118	Red_+_Nucs	SMC
674	1069	246.651	255	1197.77	1431.94	0.364	263670	255	96.726	263670	1.73	0.578	0.74	Rat_SCI-Inosine_yH2AX_SM22_I11_1	Red	119	Red_+_Nucs	SMC
675	1491	214.809	255	544.996	1478.37	0.83	320280	255	84.239	320280	1.69	0.592	0.964	Rat_SCI-Inosine_yH2AX_SM22_I11_1	Red	120	Red_+_Nucs	SMC
676	1145	251.437	255	1338.56	1508.55	0.529	287895	255	98.603	287895	1.78	0.562	0.828	Rat_SCI-Inosine_yH2AX_SM22_I11_1	Red	121	Red_+_Nucs	SMC
677	2232	194.106	255	1576.06	1516.2	0.628	433245	255	76.12	433245	1.289	0.776	0.925	Rat_SCI-Inosine_yH2AX_SM22_I11_1	Red	122	Red_+_Nucs	SMC
678	770	255	255	2007.49	1494.36	0.563	196350	255	100	196350	2.834	0.353	0.912	Rat_SCI-Inosine_yH2AX_SM22_I11_1	Red	123	Red_+_Nucs	SMC
679	3520	83.31	0	407.616	1527.04	0.795	293250	0	32.67	293250	1.347	0.742	0.962	Rat_SCI-Inosine_yH2AX_SM22_I11_1	Red	124	Red_+_Nucs	SMC
680	4657	227.348	255	203.162	1581.85	0.628	1058760	255	89.156	1058760	1.941	0.515	0.927	Rat_SCI-Inosine_yH2AX_SM22_I11_1	Red	125	Red_+_Nucs	SMC
681	5884	29.73	0	924.347	1571.45	0.669	174930	0	11.659	174930	1.195	0.837	0.934	Rat_SCI-Inosine_yH2AX_SM22_I11_1	Red	126	Red_+_Nucs	SMC
682	1196	252.655	255	1688.94	1557.29	0.633	302175	255	99.08	302175	1.343	0.744	0.919	Rat_SCI-Inosine_yH2AX_SM22_I11_1	Red	127	Red_+_Nucs	SMC
683	3799	173.916	255	1763.03	1595.2	0.797	660705	255	68.202	660705	1.454	0.688	0.96	Rat_SCI-Inosine_yH2AX_SM22_I11_1	Red	128	Red_+_Nucs	SMC
684	2030	218.697	255	594.898	1581.82	0.8	443955	255	85.764	443955	1.221	0.819	0.954	Rat_SCI-Inosine_yH2AX_SM22_I11_1	Red	129	Red_+_Nucs	SMC
685	1611	245.028	255	488.459	1587.82	0.759	394740	255	96.089	394740	1.707	0.586	0.942	Rat_SCI-Inosine_yH2AX_SM22_I11_1	Red	130	Red_+_Nucs	SMC
686	1259	252.975	255	2547.66	1622.51	0.791	318495	255	99.206	318495	1.475	0.678	0.95	Rat_SCI-Inosine_yH2AX_SM22_I11_1	Red	131	Red_+_Nucs	SMC
687	801	216.161	255	2586.92	1615.63	0.85	173145	255	84.769	173145	1.357	0.737	0.946	Rat_SCI-Inosine_yH2AX_SM22_I11_1	Red	132	Red_+_Nucs	SMC
688	4529	198.64	255	33.91	1669.25	0.643	899640	255	77.898	899640	2.176	0.46	0.936	Rat_SCI-Inosine_yH2AX_SM22_I11_1	Red	133	Red_+_Nucs	SMC
689	1265	227.383	255	1035.98	1637.86	0.84	287640	255	89.17	287640	1.162	0.861	0.955	Rat_SCI-Inosine_yH2AX_SM22_I11_1	Red	134	Red_+_Nucs	SMC
690	2153	236.76	255	465.695	1658.68	0.748	509745	255	92.847	509745	1.906	0.525	0.952	Rat_SCI-Inosine_yH2AX_SM22_I11_1	Red	135	Red_+_Nucs	SMC
691	1958	199.259	255	354.778	1657.83	0.796	390150	255	78.141	390150	1.808	0.553	0.96	Rat_SCI-Inosine_yH2AX_SM22_I11_1	Red	136	Red_+_Nucs	SMC
692	2201	217.231	255	1931.25	1661.7	0.44	478125	255	85.189	478125	2.189	0.457	0.765	Rat_SCI-Inosine_yH2AX_SM22_I11_1	Red	137	Red_+_Nucs	SMC
693	1083	255	255	878.826	1658.78	0.65	276165	255	100	276165	1.701	0.588	0.929	Rat_SCI-Inosine_yH2AX_SM22_I11_1	Red	138	Red_+_Nucs	SMC
694	3943	232.882	255	1471.65	1710.22	0.777	918255	255	91.326	918255	1.603	0.624	0.969	Rat_SCI-Inosine_yH2AX_SM22_I11_1	Red	139	Red_+_Nucs	SMC
695	2634	242.802	255	2071.32	1689.08	0.747	639540	255	95.216	639540	1.673	0.598	0.953	Rat_SCI-Inosine_yH2AX_SM22_I11_1	Red	140	Red_+_Nucs	SMC
696	1917	254.202	255	1813.33	1691.53	0.639	487305	255	99.687	487305	1.65	0.606	0.902	Rat_SCI-Inosine_yH2AX_SM22_I11_1	Red	141	Red_+_Nucs	SMC
697	4359	229.436	255	2526.96	1720.66	0.575	1000110	255	89.975	1000110	3.082	0.324	0.953	Rat_SCI-Inosine_yH2AX_SM22_I11_1	Red	142	Red_+_Nucs	SMC
698	3643	80.777	0	423.419	1799.8	0.52	294270	0	31.677	294270	2.303	0.434	0.867	Rat_SCI-Inosine_yH2AX_SM22_I11_1	Red	143	Red_+_Nucs	SMC
699	2258	246.53	255	2215.54	1795.71	0.746	556665	255	96.678	556665	1.644	0.608	0.94	Rat_SCI-Inosine_yH2AX_SM22_I11_1	Red	144	Red_+_Nucs	SMC
700	4009	218.044	255	1515.35	1842.91	0.566	874140	255	85.508	874140	2.611	0.383	0.937	Rat_SCI-Inosine_yH2AX_SM22_I11_1	Red	145	Red_+_Nucs	SMC
701	3766	211.8	255	1939.7	1847.73	0.801	797640	255	83.059	797640	1.516	0.66	0.963	Rat_SCI-Inosine_yH2AX_SM22_I11_1	Red	146	Red_+_Nucs	SMC
702	1898	215.366	255	382.854	1843.92	0.836	408765	255	84.457	408765	1.235	0.81	0.962	Rat_SCI-Inosine_yH2AX_SM22_I11_1	Red	147	Red_+_Nucs	SMC
703	2025	108.926	0	2149.81	1867.23	0.838	220575	0	42.716	220575	1.123	0.891	0.963	Rat_SCI-Inosine_yH2AX_SM22_I11_1	Red	148	Red_+_Nucs	SMC
704	3309	253.613	255	2487.53	1862.95	0.525	839205	255	99.456	839205	2.41	0.415	0.92	Rat_SCI-Inosine_yH2AX_SM22_I11_1	Red	149	Red_+_Nucs	SMC
705	9227	17.411	0	1644.25	1893.51	0.529	160650	0	6.828	160650	2.23	0.448	0.876	Rat_SCI-Inosine_yH2AX_SM22_I11_1	Red	150	Red_+_Nucs	SMC
706	629	252.973	255	1176.35	1886.02	0.313	159120	255	99.205	159120	3.493	0.286	0.662	Rat_SCI-Inosine_yH2AX_SM22_I11_1	Red	151	Red_+_Nucs	SMC
707	3354	103.931	0	509.292	1906.8	0.657	348585	0	40.757	348585	1.48	0.676	0.938	Rat_SCI-Inosine_yH2AX_SM22_I11_1	Red	152	Red_+_Nucs	SMC
708	1596	225.122	255	1847.79	1902.15	0.813	359295	255	88.283	359295	1.553	0.644	0.962	Rat_SCI-Inosine_yH2AX_SM22_I11_1	Red	153	Red_+_Nucs	SMC
709	623	196.469	255	121.062	1920.45	0.679	122400	255	77.047	122400	1.579	0.633	0.914	Rat_SCI-Inosine_yH2AX_SM22_I11_1	Red	154	Red_+_Nucs	SMC
710	1825	255	255	907.461	1946.19	0.554	465375	255	100	465375	2.702	0.37	0.913	Rat_SCI-Inosine_yH2AX_SM22_I11_1	Red	155	Red_+_Nucs	SMC
711	2899	240.31	255	2645.21	1959.5	0.779	696660	255	94.239	696660	1.471	0.68	0.955	Rat_SCI-Inosine_yH2AX_SM22_I11_1	Red	156	Red_+_Nucs	SMC
712	2089	248.408	255	2298.76	1965.79	0.707	518925	255	97.415	518925	2.044	0.489	0.962	Rat_SCI-Inosine_yH2AX_SM22_I11_1	Red	157	Red_+_Nucs	SMC
713	2354	219.577	255	525.111	1972.79	0.858	516885	255	86.109	516885	1.247	0.802	0.967	Rat_SCI-Inosine_yH2AX_SM22_I11_1	Red	158	Red_+_Nucs	SMC
714	1088	229.688	255	230.64	1969.19	0.798	249900	255	90.074	249900	1.522	0.657	0.941	Rat_SCI-Inosine_yH2AX_SM22_I11_1	Red	159	Red_+_Nucs	SMC
715	2030	250.98	255	1993.63	1984.04	0.714	509490	255	98.424	509490	1.784	0.561	0.947	Rat_SCI-Inosine_yH2AX_SM22_I11_1	Red	160	Red_+_Nucs	SMC
716	5948	69.924	0	709.24	2006.28	0.746	415905	0	27.421	415905	1.104	0.906	0.937	Rat_SCI-Inosine_yH2AX_SM22_I11_1	Red	161	Red_+_Nucs	SMC
717	651	92.051	0	1591.11	2028.53	0.735	59925	0	36.098	59925	1.846	0.542	0.935	Rat_SCI-Inosine_yH2AX_SM22_I11_1	Red	162	Red_+_Nucs	SMC
718	1792	81.395	0	780.04	2035.57	0.744	145860	0	31.92	145860	1.317	0.759	0.912	Rat_SCI-Inosine_yH2AX_SM22_I11_1	Red	163	Red_+_Nucs	SMC
719	881	219.688	255	2438.09	2047.46	0.557	193545	255	86.152	193545	2.08	0.481	0.905	Rat_SCI-Inosine_yH2AX_SM22_I11_1	Red	164	Red_+_Nucs	SMC
720	1267	128.808	255	1603.97	2074.07	0.728	163200	255	50.513	163200	1.583	0.632	0.923	Rat_SCI-Inosine_yH2AX_SM22_I11_1	Red	165	Red_+_Nucs	SMC
721	3326	218.506	255	2168.85	2091	0.688	726750	255	85.689	726750	1.689	0.592	0.925	Rat_SCI-Inosine_yH2AX_SM22_I11_1	Red	166	Red_+_Nucs	SMC
722	660	253.068	255	763.044	2098.2	0.268	167025	255	99.242	167025	3.61	0.277	0.804	Rat_SCI-Inosine_yH2AX_SM22_I11_1	Red	167	Red_+_Nucs	SMC
723	2308	128.605	255	1624.87	2127.55	0.62	296820	255	50.433	296820	1.469	0.681	0.901	Rat_SCI-Inosine_yH2AX_SM22_I11_1	Red	168	Red_+_Nucs	SMC
724	2384	247.406	255	507.993	2111.36	0.684	589815	255	97.022	589815	2.26	0.442	0.935	Rat_SCI-Inosine_yH2AX_SM22_I11_1	Red	169	Red_+_Nucs	SMC
725	972	251.327	255	141.707	2146.55	0.853	244290	255	98.56	244290	1.302	0.768	0.955	Rat_SCI-Inosine_yH2AX_SM22_I11_1	Red	170	Red_+_Nucs	SMC
726	1575	220.514	255	510.36	2146.87	0.772	347310	255	86.476	347310	1.766	0.566	0.957	Rat_SCI-Inosine_yH2AX_SM22_I11_1	Red	171	Red_+_Nucs	SMC
727	1265	251.976	255	2508.19	2154.73	0.873	318750	255	98.814	318750	1.073	0.932	0.948	Rat_SCI-Inosine_yH2AX_SM22_I11_1	Red	172	Red_+_Nucs	SMC
728	2493	236.895	255	1940.98	2172.12	0.638	590580	255	92.9	590580	1.941	0.515	0.93	Rat_SCI-Inosine_yH2AX_SM22_I11_1	Red	173	Red_+_Nucs	SMC
729	1487	68.08	0	577.074	15.296	0.385	101235	0	26.698	101235	2.553	0.392	0.792	Rat_SCI-Inosine_yH2AX_SM22_I11_1	Red	174	Red_-_Nucs	mesenchymal
730	1082	72.588	0	1492.19	21.445	0.456	78540	0	28.466	78540	1.481	0.675	0.747	Rat_SCI-Inosine_yH2AX_SM22_I11_1	Red	175	Red_-_Nucs	mesenchymal
731	755	250.272	255	2277.06	9.033	0.666	188955	255	98.146	188955	2.147	0.466	0.955	Rat_SCI-Inosine_yH2AX_SM22_I11_1	Red	176	Red_-_Nucs	mesenchymal
732	715	39.944	0	2373.2	24.045	0.555	28560	0	15.664	28560	1.85	0.541	0.864	Rat_SCI-Inosine_yH2AX_SM22_I11_1	Red	177	Red_-_Nucs	mesenchymal
733	1952	31.875	0	1793.24	43.59	0.806	62220	0	12.5	62220	1.211	0.826	0.955	Rat_SCI-Inosine_yH2AX_SM22_I11_1	Red	178	Red_-_Nucs	mesenchymal
734	3708	158.928	255	2305.37	65.529	0.82	589305	255	62.325	589305	1.217	0.821	0.958	Rat_SCI-Inosine_yH2AX_SM22_I11_1	Red	179	Red_-_Nucs	mesenchymal
735	3529	171.252	255	2402.94	83.727	0.614	604350	255	67.158	604350	2.157	0.464	0.941	Rat_SCI-Inosine_yH2AX_SM22_I11_1	Red	180	Red_-_Nucs	mesenchymal
736	4908	88.377	0	116.591	119.956	0.678	433755	0	34.658	433755	1.811	0.552	0.964	Rat_SCI-Inosine_yH2AX_SM22_I11_1	Red	181	Red_-_Nucs	mesenchymal
737	1621	94.701	0	2249.84	171.799	0.717	153510	0	37.138	153510	1.348	0.742	0.911	Rat_SCI-Inosine_yH2AX_SM22_I11_1	Red	182	Red_-_Nucs	mesenchymal
738	2273	19.969	0	2355.52	203.348	0.726	45390	0	7.831	45390	1.103	0.907	0.941	Rat_SCI-Inosine_yH2AX_SM22_I11_1	Red	183	Red_-_Nucs	mesenchymal
739	689	65.508	0	71.743	203.161	0.593	45135	0	25.689	45135	1.817	0.55	0.891	Rat_SCI-Inosine_yH2AX_SM22_I11_1	Red	184	Red_-_Nucs	mesenchymal
740	3445	73.354	0	1466.79	230.007	0.612	252705	0	28.766	252705	2.388	0.419	0.926	Rat_SCI-Inosine_yH2AX_SM22_I11_1	Red	185	Red_-_Nucs	mesenchymal
741	2014	5.444	0	1778.27	268.872	0.718	10965	0	2.135	10965	1.138	0.879	0.948	Rat_SCI-Inosine_yH2AX_SM22_I11_1	Red	186	Red_-_Nucs	mesenchymal
742	2171	47.1	0	2181.69	261.877	0.732	102255	0	18.471	102255	1.459	0.686	0.947	Rat_SCI-Inosine_yH2AX_SM22_I11_1	Red	187	Red_-_Nucs	mesenchymal
743	2238	26.776	0	1437.13	307.577	0.491	59925	0	10.5	59925	2.023	0.494	0.891	Rat_SCI-Inosine_yH2AX_SM22_I11_1	Red	188	Red_-_Nucs	mesenchymal
744	1578	17.776	0	1511.65	310.073	0.731	28050	0	6.971	28050	1.387	0.721	0.924	Rat_SCI-Inosine_yH2AX_SM22_I11_1	Red	189	Red_-_Nucs	mesenchymal
745	2287	44.6	0	1971.9	293.522	0.475	102000	0	17.49	102000	2.021	0.495	0.825	Rat_SCI-Inosine_yH2AX_SM22_I11_1	Red	190	Red_-_Nucs	mesenchymal
746	1070	8.579	0	2731.17	335.889	0.626	9180	0	3.364	9180	1.487	0.673	0.941	Rat_SCI-Inosine_yH2AX_SM22_I11_1	Red	191	Red_-_Nucs	mesenchymal
747	2396	7.982	0	1703.07	360.167	0.773	19125	0	3.13	19125	1.261	0.793	0.956	Rat_SCI-Inosine_yH2AX_SM22_I11_1	Red	192	Red_-_Nucs	mesenchymal
748	4718	36.537	0	1545.52	358.601	0.74	172380	0	14.328	172380	1.579	0.633	0.942	Rat_SCI-Inosine_yH2AX_SM22_I11_1	Red	193	Red_-_Nucs	mesenchymal
749	904	74.751	0	2600.85	331.866	0.801	67575	0	29.314	67575	1.386	0.722	0.938	Rat_SCI-Inosine_yH2AX_SM22_I11_1	Red	194	Red_-_Nucs	mesenchymal
750	807	0	0	2647.71	334.555	0.628	0	0	0	0	1.174	0.852	0.909	Rat_SCI-Inosine_yH2AX_SM22_I11_1	Red	195	Red_-_Nucs	mesenchymal
751	1699	105.962	0	17.652	371.323	0.516	180030	0	41.554	180030	1.336	0.748	0.851	Rat_SCI-Inosine_yH2AX_SM22_I11_1	Red	196	Red_-_Nucs	mesenchymal
752	1201	11.041	0	1815.94	347.423	0.801	13260	0	4.33	13260	1.671	0.598	0.948	Rat_SCI-Inosine_yH2AX_SM22_I11_1	Red	197	Red_-_Nucs	mesenchymal
753	3791	52.735	0	1727.16	372.139	0.571	199920	0	20.681	199920	2.107	0.475	0.906	Rat_SCI-Inosine_yH2AX_SM22_I11_1	Red	198	Red_-_Nucs	mesenchymal
754	1600	94.031	0	1614.5	370.314	0.695	150450	0	36.875	150450	1.548	0.646	0.916	Rat_SCI-Inosine_yH2AX_SM22_I11_1	Red	199	Red_-_Nucs	mesenchymal
755	5517	76.218	0	2583.93	375.192	0.401	420495	0	29.889	420495	2.569	0.389	0.795	Rat_SCI-Inosine_yH2AX_SM22_I11_1	Red	200	Red_-_Nucs	mesenchymal
756	931	59.436	0	1688.54	385.998	0.754	55335	0	23.308	55335	1.111	0.9	0.92	Rat_SCI-Inosine_yH2AX_SM22_I11_1	Red	201	Red_-_Nucs	mesenchymal
757	977	91.09	0	1650.29	396.13	0.686	88995	0	35.722	88995	1.795	0.557	0.91	Rat_SCI-Inosine_yH2AX_SM22_I11_1	Red	202	Red_-_Nucs	mesenchymal
758	5134	73.212	0	1878.3	429.972	0.496	375870	0	28.711	375870	1.378	0.726	0.846	Rat_SCI-Inosine_yH2AX_SM22_I11_1	Red	203	Red_-_Nucs	mesenchymal
759	2397	121.383	0	22.137	418.497	0.53	290955	0	47.601	290955	1.626	0.615	0.846	Rat_SCI-Inosine_yH2AX_SM22_I11_1	Red	204	Red_-_Nucs	mesenchymal
760	1704	24.393	0	1604.23	428.715	0.655	41565	0	9.566	41565	1.556	0.643	0.906	Rat_SCI-Inosine_yH2AX_SM22_I11_1	Red	205	Red_-_Nucs	mesenchymal
761	4741	5.54	0	2611.65	449.364	0.693	26265	0	2.173	26265	1.724	0.58	0.945	Rat_SCI-Inosine_yH2AX_SM22_I11_1	Red	206	Red_-_Nucs	mesenchymal
762	3384	46.871	0	1796.82	463.256	0.82	158610	0	18.381	158610	1.111	0.9	0.962	Rat_SCI-Inosine_yH2AX_SM22_I11_1	Red	207	Red_-_Nucs	mesenchymal
763	1435	0.533	0	1608.5	464.5	0.608	765	0	0.209	765	2.205	0.453	0.914	Rat_SCI-Inosine_yH2AX_SM22_I11_1	Red	208	Red_-_Nucs	mesenchymal
764	1204	36.64	0	17.448	459.858	0.698	44115	0	14.369	44115	1.816	0.551	0.969	Rat_SCI-Inosine_yH2AX_SM22_I11_1	Red	209	Red_-_Nucs	mesenchymal
765	1979	25.384	0	1570.05	488.652	0.659	50235	0	9.955	50235	1.496	0.668	0.907	Rat_SCI-Inosine_yH2AX_SM22_I11_1	Red	210	Red_-_Nucs	mesenchymal
766	3788	25.985	0	1764.42	495.775	0.75	98430	0	10.19	98430	1.32	0.757	0.96	Rat_SCI-Inosine_yH2AX_SM22_I11_1	Red	211	Red_-_Nucs	mesenchymal
767	2665	19.998	0	1545.62	514.921	0.728	53295	0	7.842	53295	1.41	0.709	0.942	Rat_SCI-Inosine_yH2AX_SM22_I11_1	Red	212	Red_-_Nucs	mesenchymal
768	1914	12.79	0	1659.91	544.469	0.7	24480	0	5.016	24480	1.57	0.637	0.913	Rat_SCI-Inosine_yH2AX_SM22_I11_1	Red	213	Red_-_Nucs	mesenchymal
769	1464	70.369	0	2208.59	575.703	0.401	103020	0	27.596	103020	1.686	0.593	0.871	Rat_SCI-Inosine_yH2AX_SM22_I11_1	Red	214	Red_-_Nucs	mesenchymal
770	2607	14.77	0	1454.18	601.798	0.271	38505	0	5.792	38505	1.73	0.578	0.798	Rat_SCI-Inosine_yH2AX_SM22_I11_1	Red	215	Red_-_Nucs	mesenchymal
771	6012	93.059	0	1548.14	607.52	0.486	559470	0	36.494	559470	1.371	0.729	0.893	Rat_SCI-Inosine_yH2AX_SM22_I11_1	Red	216	Red_-_Nucs	mesenchymal
772	1603	1.114	0	1471.64	679.929	0.462	1785	0	0.437	1785	1.476	0.677	0.896	Rat_SCI-Inosine_yH2AX_SM22_I11_1	Red	217	Red_-_Nucs	mesenchymal
773	1754	58.007	0	1097.72	675.873	0.43	101745	0	22.748	101745	1.319	0.758	0.83	Rat_SCI-Inosine_yH2AX_SM22_I11_1	Red	218	Red_-_Nucs	mesenchymal
774	3286	47.104	0	1418.48	703.161	0.486	154785	0	18.472	154785	1.685	0.593	0.871	Rat_SCI-Inosine_yH2AX_SM22_I11_1	Red	219	Red_-_Nucs	mesenchymal
775	4057	61.472	0	1355.65	760.962	0.402	249390	0	24.106	249390	1.918	0.521	0.843	Rat_SCI-Inosine_yH2AX_SM22_I11_1	Red	220	Red_-_Nucs	mesenchymal
776	4819	79.32	0	1072.9	760.37	0.607	382245	0	31.106	382245	1.138	0.878	0.886	Rat_SCI-Inosine_yH2AX_SM22_I11_1	Red	221	Red_-_Nucs	mesenchymal
777	1190	129.214	255	1211.68	936.546	0.257	153765	255	50.672	153765	1.428	0.7	0.778	Rat_SCI-Inosine_yH2AX_SM22_I11_1	Red	222	Red_-_Nucs	mesenchymal
778	844	113.602	0	1266.79	960.71	0.376	95880	0	44.55	95880	4.307	0.232	0.708	Rat_SCI-Inosine_yH2AX_SM22_I11_1	Red	223	Red_-_Nucs	mesenchymal
779	3120	66.12	0	1210.82	1023.67	0.755	206295	0	25.929	206295	1.44	0.695	0.938	Rat_SCI-Inosine_yH2AX_SM22_I11_1	Red	224	Red_-_Nucs	mesenchymal
780	3718	71.74	0	1347.86	1114.32	0.492	266730	0	28.133	266730	2.186	0.457	0.805	Rat_SCI-Inosine_yH2AX_SM22_I11_1	Red	225	Red_-_Nucs	mesenchymal
781	2302	56.162	0	1132.81	1077.08	0.788	129285	0	22.024	129285	1.181	0.847	0.93	Rat_SCI-Inosine_yH2AX_SM22_I11_1	Red	226	Red_-_Nucs	mesenchymal
782	2180	80.594	0	1463.61	1219.32	0.539	175695	0	31.606	175695	1.68	0.595	0.891	Rat_SCI-Inosine_yH2AX_SM22_I11_1	Red	227	Red_-_Nucs	mesenchymal
783	2026	111.012	0	1440.72	1242.27	0.259	224910	0	43.534	224910	1.908	0.524	0.62	Rat_SCI-Inosine_yH2AX_SM22_I11_1	Red	228	Red_-_Nucs	mesenchymal
784	2275	59.182	0	1859.12	1317.91	0.694	134640	0	23.209	134640	1.079	0.927	0.89	Rat_SCI-Inosine_yH2AX_SM22_I11_1	Red	229	Red_-_Nucs	mesenchymal
785	1136	104.379	0	2141.6	1382.84	0.265	118575	0	40.933	118575	1.886	0.53	0.554	Rat_SCI-Inosine_yH2AX_SM22_I11_1	Red	230	Red_-_Nucs	mesenchymal
786	2911	9.986	0	2114.4	1406.06	0.742	29070	0	3.916	29070	1.582	0.632	0.957	Rat_SCI-Inosine_yH2AX_SM22_I11_1	Red	231	Red_-_Nucs	mesenchymal
787	1996	36.155	0	1773.65	1403.65	0.674	72165	0	14.178	72165	1.164	0.859	0.922	Rat_SCI-Inosine_yH2AX_SM22_I11_1	Red	232	Red_-_Nucs	mesenchymal
788	4560	31.987	0	2015.56	1471.08	0.616	145860	0	12.544	145860	1.321	0.757	0.859	Rat_SCI-Inosine_yH2AX_SM22_I11_1	Red	233	Red_-_Nucs	mesenchymal
789	2522	47.926	0	1320.87	1511	0.465	120870	0	18.795	120870	1.602	0.624	0.76	Rat_SCI-Inosine_yH2AX_SM22_I11_1	Red	234	Red_-_Nucs	mesenchymal
790	2339	57.781	0	1169.24	1513.23	0.732	135150	0	22.659	135150	1.587	0.63	0.913	Rat_SCI-Inosine_yH2AX_SM22_I11_1	Red	235	Red_-_Nucs	mesenchymal
791	2619	58.517	0	1241.22	1533.24	0.691	153255	0	22.948	153255	2.026	0.494	0.945	Rat_SCI-Inosine_yH2AX_SM22_I11_1	Red	236	Red_-_Nucs	mesenchymal
792	682	123.387	0	1846.02	1559.54	0.383	84150	0	48.387	84150	1.857	0.539	0.759	Rat_SCI-Inosine_yH2AX_SM22_I11_1	Red	237	Red_-_Nucs	mesenchymal
793	1018	92.682	0	2138.98	1567.31	0.591	94350	0	36.346	94350	2.708	0.369	0.902	Rat_SCI-Inosine_yH2AX_SM22_I11_1	Red	238	Red_-_Nucs	mesenchymal
794	2527	15.137	0	2228.64	1574.22	0.869	38250	0	5.936	38250	1.167	0.857	0.969	Rat_SCI-Inosine_yH2AX_SM22_I11_1	Red	239	Red_-_Nucs	mesenchymal
795	8141	42.223	0	1214.35	1634.16	0.555	343740	0	16.558	343740	1.236	0.809	0.858	Rat_SCI-Inosine_yH2AX_SM22_I11_1	Red	240	Red_-_Nucs	mesenchymal
796	2819	41.972	0	2477.52	1620.09	0.693	118320	0	16.46	118320	1.898	0.527	0.94	Rat_SCI-Inosine_yH2AX_SM22_I11_1	Red	241	Red_-_Nucs	mesenchymal
797	3059	10.92	0	2359.94	1621.92	0.776	33405	0	4.282	33405	1.49	0.671	0.935	Rat_SCI-Inosine_yH2AX_SM22_I11_1	Red	242	Red_-_Nucs	mesenchymal
798	2279	93.877	0	1906.06	1673.83	0.329	213945	0	36.814	213945	1.915	0.522	0.628	Rat_SCI-Inosine_yH2AX_SM22_I11_1	Red	243	Red_-_Nucs	mesenchymal
799	2285	115.726	0	1196.32	1691.01	0.77	264435	0	45.383	264435	1.195	0.837	0.928	Rat_SCI-Inosine_yH2AX_SM22_I11_1	Red	244	Red_-_Nucs	mesenchymal
800	6528	12.695	0	1149.99	1850.08	0.581	82875	0	4.979	82875	1.805	0.554	0.889	Rat_SCI-Inosine_yH2AX_SM22_I11_1	Red	245	Red_-_Nucs	mesenchymal
801	2266	29.821	0	1071.52	1808.74	0.496	67575	0	11.695	67575	1.855	0.539	0.876	Rat_SCI-Inosine_yH2AX_SM22_I11_1	Red	246	Red_-_Nucs	mesenchymal
802	2389	77.706	0	1154.23	1904.71	0.699	185640	0	30.473	185640	1.597	0.626	0.921	Rat_SCI-Inosine_yH2AX_SM22_I11_1	Red	247	Red_-_Nucs	mesenchymal
803	2124	13.686	0	1096.22	1977.64	0.545	29070	0	5.367	29070	2.35	0.426	0.908	Rat_SCI-Inosine_yH2AX_SM22_I11_1	Red	248	Red_-_Nucs	mesenchymal
804	1367	44.023	0	1151.31	1968.16	0.585	60180	0	17.264	60180	1.087	0.92	0.89	Rat_SCI-Inosine_yH2AX_SM22_I11_1	Red	249	Red_-_Nucs	mesenchymal
805	3221	60.326	0	1140.9	2076.64	0.373	194310	0	23.657	194310	1.101	0.909	0.792	Rat_SCI-Inosine_yH2AX_SM22_I11_1	Red	250	Red_-_Nucs	mesenchymal
806	3225	29.493	0	2138.51	2128.3	0.743	95115	0	11.566	95115	1.291	0.775	0.928	Rat_SCI-Inosine_yH2AX_SM22_I11_1	Red	251	Red_-_Nucs	mesenchymal
807	3102	25.648	0	2737.75	2158.75	0.686	79560	0	10.058	79560	1.369	0.731	0.925	Rat_SCI-Inosine_yH2AX_SM22_I11_1	Red	252	Red_-_Nucs	mesenchymal
808	1142	0	0	2240.36	2150.36	0.683	0	0	0	0	1.491	0.671	0.93	Rat_SCI-Inosine_yH2AX_SM22_I11_1	Red	253	Red_-_Nucs	mesenchymal
809	6076416	2.115	0	1209.73	934.086	0.776	12852648	0	16.941	12852648	1.246	0.802	1	Rat_SCI-Inosine_yH2AX_SM22_I11_1	0	0	0	0
810	4781226	1.668	0	1039.64	1098.5	0.02	7976200	0	15.657	7976200	1.313	0.762	0.83	Rat_SCI-Inosine_yH2AX_SM22_I11_1	Green	1	Total_area	0
811	59005	0.026	0	1966.59	172.435	0.064	1522	0	1.074	1522	2.014	0.497	0.675	Rat_SCI-Inosine_yH2AX_SM22_I11_1	Green	2	Red_+_areas	0
812	91849	0.02	0	2522.14	53.599	0.156	1810	0	0.522	1810	1.299	0.77	0.867	Rat_SCI-Inosine_yH2AX_SM22_I11_1	Green	3	Red_+_areas	0
813	15766	0.684	0	105.22	284.936	0.076	10780	0	8.747	10780	1.518	0.659	0.628	Rat_SCI-Inosine_yH2AX_SM22_I11_1	Green	4	Red_+_areas	0
814	42419	0.829	0	2052.16	346.54	0.337	35162	0	9.126	35162	1.16	0.862	0.904	Rat_SCI-Inosine_yH2AX_SM22_I11_1	Green	5	Red_+_areas	0
815	11829	0.179	0	64.231	367.199	0.057	2119	0	3.999	2119	1.233	0.811	0.542	Rat_SCI-Inosine_yH2AX_SM22_I11_1	Green	6	Red_+_areas	0
816	1561	0.013	0	2513.25	13.55	0.698	20	0	0.256	20	1.293	0.774	0.916	Rat_SCI-Inosine_yH2AX_SM22_I11_1	Green	7	Red_+_Nucs	SMC
817	632	0	0	1511.28	24.54	0.657	0	0	0	0	2.227	0.449	0.919	Rat_SCI-Inosine_yH2AX_SM22_I11_1	Green	8	Red_+_Nucs	SMC
818	2214	16.029	12	559.54	44.178	0.624	35489	16	100	35489	1.778	0.562	0.899	Rat_SCI-Inosine_yH2AX_SM22_I11_1	Green	9	Red_+_Nucs	SMC
819	1102	0	0	2558.59	57.405	0.604	0	0	0	0	2.29	0.437	0.857	Rat_SCI-Inosine_yH2AX_SM22_I11_1	Green	10	Red_+_Nucs	SMC
820	6081	2.634	0	798.158	89.749	0.685	16019	1	53.363	16019	1.259	0.794	0.932	Rat_SCI-Inosine_yH2AX_SM22_I11_1	Green	11	Red_+_Nucs	SMC
821	1045	0	0	2614.09	72.425	0.559	0	0	0	0	2.969	0.337	0.919	Rat_SCI-Inosine_yH2AX_SM22_I11_1	Green	12	Red_+_Nucs	SMC
822	1565	0.612	0	1560.74	94.018	0.602	957	0	16.677	957	1.238	0.808	0.924	Rat_SCI-Inosine_yH2AX_SM22_I11_1	Green	13	Red_+_Nucs	SMC
823	3179	0.095	0	2718.14	117.431	0.727	303	0	1.132	303	1.413	0.708	0.957	Rat_SCI-Inosine_yH2AX_SM22_I11_1	Green	14	Red_+_Nucs	SMC
824	2566	1.085	0	565.938	136.557	0.768	2783	0	29.384	2783	1.113	0.898	0.947	Rat_SCI-Inosine_yH2AX_SM22_I11_1	Green	15	Red_+_Nucs	SMC
825	2589	0.389	0	1951.82	183.08	0.737	1008	0	16.57	1008	1.727	0.579	0.935	Rat_SCI-Inosine_yH2AX_SM22_I11_1	Green	16	Red_+_Nucs	SMC
826	2592	0.059	0	1550.43	192.84	0.765	153	0	3.819	153	1.292	0.774	0.953	Rat_SCI-Inosine_yH2AX_SM22_I11_1	Green	17	Red_+_Nucs	SMC
827	1089	10.633	9	1598.17	206.981	0.712	11579	11	99.174	11579	1.737	0.576	0.911	Rat_SCI-Inosine_yH2AX_SM22_I11_1	Green	18	Red_+_Nucs	SMC
828	3763	0.146	0	837.771	204.214	0.564	549	0	6.165	549	2.794	0.358	0.907	Rat_SCI-Inosine_yH2AX_SM22_I11_1	Green	19	Red_+_Nucs	SMC
829	1003	4.138	0	423.494	239.98	0.758	4150	3	60.718	4150	1.872	0.534	0.944	Rat_SCI-Inosine_yH2AX_SM22_I11_1	Green	20	Red_+_Nucs	SMC
830	2332	4.651	0	263.56	269.021	0.403	10846	4	76.158	10846	1.657	0.603	0.851	Rat_SCI-Inosine_yH2AX_SM22_I11_1	Green	21	Red_+_Nucs	SMC
831	4124	1.449	0	566.84	250.607	0.713	5974	0	34.966	5974	1.917	0.522	0.948	Rat_SCI-Inosine_yH2AX_SM22_I11_1	Green	22	Red_+_Nucs	SMC
832	2104	6.123	0	1185.99	254.889	0.821	12883	2	54.8	12883	1.289	0.776	0.955	Rat_SCI-Inosine_yH2AX_SM22_I11_1	Green	23	Red_+_Nucs	SMC
833	1109	23.727	24	216.464	288.125	0.31	26313	24	100	26313	1.392	0.718	0.776	Rat_SCI-Inosine_yH2AX_SM22_I11_1	Green	24	Red_+_Nucs	SMC
834	953	17.834	17	246.214	290.114	0.452	16996	18	100	16996	1.246	0.803	0.874	Rat_SCI-Inosine_yH2AX_SM22_I11_1	Green	25	Red_+_Nucs	SMC
835	2217	6.097	0	922.625	308.937	0.808	13518	4	61.344	13518	1.386	0.721	0.958	Rat_SCI-Inosine_yH2AX_SM22_I11_1	Green	26	Red_+_Nucs	SMC
836	1626	0.603	0	1967.49	315.146	0.545	980	0	12.239	980	1.997	0.501	0.839	Rat_SCI-Inosine_yH2AX_SM22_I11_1	Green	27	Red_+_Nucs	SMC
837	3265	6.231	0	2030.62	347.516	0.709	20344	4	61.194	20344	1.717	0.582	0.94	Rat_SCI-Inosine_yH2AX_SM22_I11_1	Green	28	Red_+_Nucs	SMC
838	1260	7.156	0	2089.58	349.158	0.695	9017	5	71.349	9017	1.752	0.571	0.935	Rat_SCI-Inosine_yH2AX_SM22_I11_1	Green	29	Red_+_Nucs	SMC
839	7510	7.176	0	539.853	429.092	0.585	53891	6	68.642	53891	2.341	0.427	0.913	Rat_SCI-Inosine_yH2AX_SM22_I11_1	Green	30	Red_+_Nucs	SMC
840	1395	0.001	0	656	421	0.822	2	0	0.143	2	1.517	0.659	0.948	Rat_SCI-Inosine_yH2AX_SM22_I11_1	Green	31	Red_+_Nucs	SMC
841	2624	22.019	27	504.765	477.015	0.632	57778	22	100	57778	1.279	0.782	0.931	Rat_SCI-Inosine_yH2AX_SM22_I11_1	Green	32	Red_+_Nucs	SMC
842	1966	10.767	0	1132.06	500.264	0.882	21168	10	91.302	21168	1.119	0.894	0.965	Rat_SCI-Inosine_yH2AX_SM22_I11_1	Green	33	Red_+_Nucs	SMC
843	2931	0.467	0	798.868	485.553	0.718	1369	0	11.157	1369	1.56	0.641	0.953	Rat_SCI-Inosine_yH2AX_SM22_I11_1	Green	34	Red_+_Nucs	SMC
844	1351	8.222	0	633.975	521.469	0.724	11108	8	76.906	11108	1.509	0.663	0.926	Rat_SCI-Inosine_yH2AX_SM22_I11_1	Green	35	Red_+_Nucs	SMC
845	1048	5.855	6	1420.41	525.673	0.714	6136	6	95.706	6136	1.96	0.51	0.919	Rat_SCI-Inosine_yH2AX_SM22_I11_1	Green	36	Red_+_Nucs	SMC
846	3089	9.237	0	761.609	567.245	0.688	28532	8	77.76	28532	2.158	0.463	0.953	Rat_SCI-Inosine_yH2AX_SM22_I11_1	Green	37	Red_+_Nucs	SMC
847	4039	4.699	0	1979.94	563.612	0.507	18980	3	65.041	18980	3.318	0.301	0.931	Rat_SCI-Inosine_yH2AX_SM22_I11_1	Green	38	Red_+_Nucs	SMC
848	837	0	0	2228.59	576.266	0.449	0	0	0	0	3.346	0.299	0.851	Rat_SCI-Inosine_yH2AX_SM22_I11_1	Green	39	Red_+_Nucs	SMC
849	3303	11.107	0	614.327	576.296	0.774	36687	9	79.322	36687	1.179	0.848	0.94	Rat_SCI-Inosine_yH2AX_SM22_I11_1	Green	40	Red_+_Nucs	SMC
850	2513	11.023	0	1843.56	581.544	0.82	27700	9	80.541	27700	1.328	0.753	0.965	Rat_SCI-Inosine_yH2AX_SM22_I11_1	Green	41	Red_+_Nucs	SMC
851	1079	24.298	33	1590.8	599.298	0.184	26218	25	96.849	26218	2.55	0.392	0.462	Rat_SCI-Inosine_yH2AX_SM22_I11_1	Green	42	Red_+_Nucs	SMC
852	3320	31.739	0	1109.2	616.904	0.514	105375	27	95.331	105375	1.272	0.786	0.889	Rat_SCI-Inosine_yH2AX_SM22_I11_1	Green	43	Red_+_Nucs	SMC
853	2343	26.503	23	1676.96	613.084	0.783	62097	26	100	62097	1.43	0.699	0.946	Rat_SCI-Inosine_yH2AX_SM22_I11_1	Green	44	Red_+_Nucs	SMC
854	4196	26.399	27	491.439	617.957	0.668	110769	26	100	110769	2.003	0.499	0.944	Rat_SCI-Inosine_yH2AX_SM22_I11_1	Green	45	Red_+_Nucs	SMC
855	4275	5.373	0	864.321	648.781	0.493	22968	2	55.228	22968	3.269	0.306	0.93	Rat_SCI-Inosine_yH2AX_SM22_I11_1	Green	46	Red_+_Nucs	SMC
856	7021	15.96	0	2271.22	690.585	0.622	112055	16	94.83	112055	2.515	0.398	0.956	Rat_SCI-Inosine_yH2AX_SM22_I11_1	Green	47	Red_+_Nucs	SMC
857	1562	2.25	0	630.363	648.584	0.775	3514	0	47.567	3514	1.523	0.657	0.942	Rat_SCI-Inosine_yH2AX_SM22_I11_1	Green	48	Red_+_Nucs	SMC
858	3491	3.42	0	2661.53	657.022	0.774	11940	0	48.296	11940	1.908	0.524	0.964	Rat_SCI-Inosine_yH2AX_SM22_I11_1	Green	49	Red_+_Nucs	SMC
859	929	16.552	16	1114.04	694.514	0.475	15377	16	100	15377	1.996	0.501	0.799	Rat_SCI-Inosine_yH2AX_SM22_I11_1	Green	50	Red_+_Nucs	SMC
860	832	0.309	0	718.667	717.438	0.545	257	0	12.62	257	3.175	0.315	0.906	Rat_SCI-Inosine_yH2AX_SM22_I11_1	Green	51	Red_+_Nucs	SMC
861	2483	17.831	17	442.835	717.65	0.725	44274	17	99.96	44274	1.983	0.504	0.946	Rat_SCI-Inosine_yH2AX_SM22_I11_1	Green	52	Red_+_Nucs	SMC
862	1406	23.015	25	1614.13	707.785	0.889	32359	22	99.929	32359	1.276	0.784	0.96	Rat_SCI-Inosine_yH2AX_SM22_I11_1	Green	53	Red_+_Nucs	SMC
863	1362	12.148	12	1393.71	724.292	0.388	16546	13	95.595	16546	2.683	0.373	0.714	Rat_SCI-Inosine_yH2AX_SM22_I11_1	Green	54	Red_+_Nucs	SMC
864	2571	1.353	0	1852.37	745.146	0.689	3479	0	24.854	3479	2.038	0.491	0.95	Rat_SCI-Inosine_yH2AX_SM22_I11_1	Green	55	Red_+_Nucs	SMC
865	611	3.563	0	1094.67	719.449	0.389	2177	1	51.391	2177	2.045	0.489	0.71	Rat_SCI-Inosine_yH2AX_SM22_I11_1	Green	56	Red_+_Nucs	SMC
866	1408	13.048	18	1379.93	746.126	0.236	18372	13	98.793	18372	2.441	0.41	0.551	Rat_SCI-Inosine_yH2AX_SM22_I11_1	Green	57	Red_+_Nucs	SMC
867	1208	36.704	41	372.693	744.351	0.764	44338	37	100	44338	1.931	0.518	0.952	Rat_SCI-Inosine_yH2AX_SM22_I11_1	Green	58	Red_+_Nucs	SMC
868	2034	9.078	0	2146.74	754.345	0.755	18465	8	85.447	18465	1.796	0.557	0.951	Rat_SCI-Inosine_yH2AX_SM22_I11_1	Green	59	Red_+_Nucs	SMC
869	4914	11.982	7	1957.05	786.394	0.602	58878	11	99.145	58878	2.58	0.388	0.95	Rat_SCI-Inosine_yH2AX_SM22_I11_1	Green	60	Red_+_Nucs	SMC
870	932	12.616	7	1641.47	774.622	0.65	11758	12	97.103	11758	2.196	0.455	0.919	Rat_SCI-Inosine_yH2AX_SM22_I11_1	Green	61	Red_+_Nucs	SMC
871	4788	15.98	19	1926.13	829.87	0.631	76513	16	99.185	76513	2.176	0.46	0.948	Rat_SCI-Inosine_yH2AX_SM22_I11_1	Green	62	Red_+_Nucs	SMC
872	2811	2.247	0	2230.49	878.438	0.727	6316	0	32.231	6316	1.742	0.574	0.958	Rat_SCI-Inosine_yH2AX_SM22_I11_1	Green	63	Red_+_Nucs	SMC
873	3402	11.813	0	331.528	863.143	0.743	40187	8	78.777	40187	1.743	0.574	0.966	Rat_SCI-Inosine_yH2AX_SM22_I11_1	Green	64	Red_+_Nucs	SMC
874	3567	11.887	0	1014.52	871.74	0.773	42400	10	83.88	42400	1.198	0.835	0.947	Rat_SCI-Inosine_yH2AX_SM22_I11_1	Green	65	Red_+_Nucs	SMC
875	4647	0.001	0	889.9	941.3	0.433	5	0	0.086	5	3.482	0.287	0.846	Rat_SCI-Inosine_yH2AX_SM22_I11_1	Green	66	Red_+_Nucs	SMC
876	2594	0.96	0	1744.79	880.751	0.669	2491	0	30.455	2491	2.007	0.498	0.941	Rat_SCI-Inosine_yH2AX_SM22_I11_1	Green	67	Red_+_Nucs	SMC
877	1228	9.576	0	1344.7	873.81	0.844	11759	10	91.042	11759	1.424	0.702	0.949	Rat_SCI-Inosine_yH2AX_SM22_I11_1	Green	68	Red_+_Nucs	SMC
878	2919	1.259	0	659.919	888.778	0.686	3675	0	30.353	3675	1.284	0.779	0.915	Rat_SCI-Inosine_yH2AX_SM22_I11_1	Green	69	Red_+_Nucs	SMC
879	1061	3.138	0	1661	889.49	0.701	3329	3	67.389	3329	1.508	0.663	0.91	Rat_SCI-Inosine_yH2AX_SM22_I11_1	Green	70	Red_+_Nucs	SMC
880	2309	1.642	0	120.438	904.339	0.812	3791	0	30.749	3791	1.163	0.86	0.961	Rat_SCI-Inosine_yH2AX_SM22_I11_1	Green	71	Red_+_Nucs	SMC
881	3146	0.078	0	2465.2	919.52	0.734	245	0	3.783	245	1.625	0.616	0.951	Rat_SCI-Inosine_yH2AX_SM22_I11_1	Green	72	Red_+_Nucs	SMC
882	1324	8.387	0	1429.16	916.406	0.714	11105	8	90.861	11105	1.811	0.552	0.929	Rat_SCI-Inosine_yH2AX_SM22_I11_1	Green	73	Red_+_Nucs	SMC
883	1830	10.554	0	1695.38	919.846	0.707	19314	10	84.208	19314	1.312	0.762	0.889	Rat_SCI-Inosine_yH2AX_SM22_I11_1	Green	74	Red_+_Nucs	SMC
884	1447	5.176	0	458.267	951.697	0.572	7489	2	59.088	7489	2.649	0.378	0.94	Rat_SCI-Inosine_yH2AX_SM22_I11_1	Green	75	Red_+_Nucs	SMC
885	2438	5.33	0	1266.57	958.718	0.199	12994	4	81.911	12994	1.246	0.803	0.683	Rat_SCI-Inosine_yH2AX_SM22_I11_1	Green	76	Red_+_Nucs	SMC
886	624	1.835	0	266.89	965.182	0.664	1145	0	22.436	1145	1.489	0.672	0.904	Rat_SCI-Inosine_yH2AX_SM22_I11_1	Green	77	Red_+_Nucs	SMC
887	5424	0.253	0	928.013	1013.11	0.606	1371	0	10.14	1371	1.964	0.509	0.929	Rat_SCI-Inosine_yH2AX_SM22_I11_1	Green	78	Red_+_Nucs	SMC
888	1671	6.71	0	85.316	986.339	0.733	11212	4	64.273	11212	2.063	0.485	0.952	Rat_SCI-Inosine_yH2AX_SM22_I11_1	Green	79	Red_+_Nucs	SMC
889	1155	8.034	0	2324.45	983.805	0.737	9279	8	67.965	9279	1.431	0.699	0.906	Rat_SCI-Inosine_yH2AX_SM22_I11_1	Green	80	Red_+_Nucs	SMC
890	1299	5.85	0	471.49	1003.36	0.704	7599	4	75.135	7599	1.924	0.52	0.953	Rat_SCI-Inosine_yH2AX_SM22_I11_1	Green	81	Red_+_Nucs	SMC
891	2780	10.69	0	2140.46	1004.05	0.698	29717	10	71.223	29717	1.734	0.577	0.954	Rat_SCI-Inosine_yH2AX_SM22_I11_1	Green	82	Red_+_Nucs	SMC
892	612	15.039	10	1678.67	1009.26	0.547	9204	13	100	9204	3.026	0.33	0.875	Rat_SCI-Inosine_yH2AX_SM22_I11_1	Green	83	Red_+_Nucs	SMC
893	1665	0.135	0	232.991	1032.02	0.766	224	0	3.544	224	1.526	0.655	0.944	Rat_SCI-Inosine_yH2AX_SM22_I11_1	Green	84	Red_+_Nucs	SMC
894	1737	9.747	0	1971.38	1027.57	0.688	16931	8	86.126	16931	1.946	0.514	0.937	Rat_SCI-Inosine_yH2AX_SM22_I11_1	Green	85	Red_+_Nucs	SMC
895	2838	3.163	0	2267.12	1065.08	0.733	8978	0	39.464	8978	1.524	0.656	0.936	Rat_SCI-Inosine_yH2AX_SM22_I11_1	Green	86	Red_+_Nucs	SMC
896	1667	6.602	0	2627.97	1068.53	0.794	11006	7	77.205	11006	1.121	0.892	0.943	Rat_SCI-Inosine_yH2AX_SM22_I11_1	Green	87	Red_+_Nucs	SMC
897	3897	8.148	0	2237.11	1078.62	0.754	31754	6	70.772	31754	1.28	0.781	0.943	Rat_SCI-Inosine_yH2AX_SM22_I11_1	Green	88	Red_+_Nucs	SMC
898	2105	1.014	0	152.32	1090.48	0.616	2134	0	24.513	2134	2.16	0.463	0.937	Rat_SCI-Inosine_yH2AX_SM22_I11_1	Green	89	Red_+_Nucs	SMC
899	3942	0.898	0	2434.36	1110.99	0.714	3539	0	22.679	3539	1.63	0.613	0.921	Rat_SCI-Inosine_yH2AX_SM22_I11_1	Green	90	Red_+_Nucs	SMC
900	2820	3.514	0	2697.98	1124.92	0.83	9910	2	60.496	9910	1.117	0.895	0.955	Rat_SCI-Inosine_yH2AX_SM22_I11_1	Green	91	Red_+_Nucs	SMC
901	877	0.449	0	150.236	1127.12	0.732	394	0	9.008	394	2.138	0.468	0.944	Rat_SCI-Inosine_yH2AX_SM22_I11_1	Green	92	Red_+_Nucs	SMC
902	1346	16.652	13	1538.01	1133.87	0.636	22414	16	100	22414	1.725	0.58	0.92	Rat_SCI-Inosine_yH2AX_SM22_I11_1	Green	93	Red_+_Nucs	SMC
903	5334	13.053	10	1993.15	1190.08	0.59	69624	12	100	69624	2.45	0.408	0.94	Rat_SCI-Inosine_yH2AX_SM22_I11_1	Green	94	Red_+_Nucs	SMC
904	2444	7.329	0	2296.13	1191.94	0.661	17913	6	77.578	17913	1.927	0.519	0.919	Rat_SCI-Inosine_yH2AX_SM22_I11_1	Green	95	Red_+_Nucs	SMC
905	945	8.999	10	1875.38	1188.47	0.558	8504	9	99.048	8504	2.38	0.42	0.882	Rat_SCI-Inosine_yH2AX_SM22_I11_1	Green	96	Red_+_Nucs	SMC
906	2690	9.38	0	2112.62	1191.47	0.746	25232	7	83.309	25232	1.687	0.593	0.952	Rat_SCI-Inosine_yH2AX_SM22_I11_1	Green	97	Red_+_Nucs	SMC
907	3598	11.616	0	2088.08	1243.2	0.568	41793	11	89.522	41793	1.873	0.534	0.878	Rat_SCI-Inosine_yH2AX_SM22_I11_1	Green	98	Red_+_Nucs	SMC
908	3630	14.337	0	233.722	1256.22	0.685	52045	10	85.978	52045	1.478	0.677	0.932	Rat_SCI-Inosine_yH2AX_SM22_I11_1	Green	99	Red_+_Nucs	SMC
909	1192	7.174	0	560.459	1239.04	0.583	8552	7	79.446	8552	2.901	0.345	0.918	Rat_SCI-Inosine_yH2AX_SM22_I11_1	Green	100	Red_+_Nucs	SMC
910	2855	9.448	0	721.92	1238.58	0.733	26975	7	80.07	26975	1.388	0.721	0.947	Rat_SCI-Inosine_yH2AX_SM22_I11_1	Green	101	Red_+_Nucs	SMC
911	5154	13.071	0	1186.07	1286.47	0.75	67370	14	82.014	67370	1.606	0.623	0.964	Rat_SCI-Inosine_yH2AX_SM22_I11_1	Green	102	Red_+_Nucs	SMC
912	1969	21.865	0	1440.38	1264.72	0.352	43052	16	93.093	43052	1.721	0.581	0.759	Rat_SCI-Inosine_yH2AX_SM22_I11_1	Green	103	Red_+_Nucs	SMC
913	3080	1.062	0	1006.3	1276.71	0.749	3271	0	21.039	3271	1.738	0.575	0.949	Rat_SCI-Inosine_yH2AX_SM22_I11_1	Green	104	Red_+_Nucs	SMC
914	3697	16.088	9	505.398	1269.49	0.738	59476	15	99.865	59476	1.33	0.752	0.948	Rat_SCI-Inosine_yH2AX_SM22_I11_1	Green	105	Red_+_Nucs	SMC
915	1747	16.665	16	395.237	1281.77	0.725	29114	15	97.997	29114	1.448	0.691	0.911	Rat_SCI-Inosine_yH2AX_SM22_I11_1	Green	106	Red_+_Nucs	SMC
916	1321	3.634	0	1826.86	1316.65	0.522	4801	1	55.413	4801	1.684	0.594	0.789	Rat_SCI-Inosine_yH2AX_SM22_I11_1	Green	107	Red_+_Nucs	SMC
917	1430	0.481	0	1374.57	1319.07	0.697	688	0	24.685	688	1.426	0.701	0.938	Rat_SCI-Inosine_yH2AX_SM22_I11_1	Green	108	Red_+_Nucs	SMC
918	2295	2.745	0	1725.44	1338.32	0.793	6300	0	49.586	6300	1.13	0.885	0.947	Rat_SCI-Inosine_yH2AX_SM22_I11_1	Green	109	Red_+_Nucs	SMC
919	2166	0.522	0	713.996	1323.7	0.615	1131	0	15.697	1131	2.343	0.427	0.933	Rat_SCI-Inosine_yH2AX_SM22_I11_1	Green	110	Red_+_Nucs	SMC
920	3744	7.263	0	893.203	1356.04	0.771	27193	6	73.691	27193	1.605	0.623	0.954	Rat_SCI-Inosine_yH2AX_SM22_I11_1	Green	111	Red_+_Nucs	SMC
921	2426	0.486	0	1393.96	1378.08	0.703	1179	0	18.961	1179	1.541	0.649	0.928	Rat_SCI-Inosine_yH2AX_SM22_I11_1	Green	112	Red_+_Nucs	SMC
922	3029	7.7	0	1329.51	1376.37	0.695	23323	6	67.943	23323	1.323	0.756	0.915	Rat_SCI-Inosine_yH2AX_SM22_I11_1	Green	113	Red_+_Nucs	SMC
923	2715	5.155	0	2154.55	1394.98	0.514	13995	3	72.228	13995	1.108	0.903	0.87	Rat_SCI-Inosine_yH2AX_SM22_I11_1	Green	114	Red_+_Nucs	SMC
924	5366	15.469	0	818.056	1452.78	0.514	83007	17	90.999	83007	3.106	0.322	0.933	Rat_SCI-Inosine_yH2AX_SM22_I11_1	Green	115	Red_+_Nucs	SMC
925	1641	15.027	18	85.267	1425.13	0.73	24659	16	96.527	24659	1.916	0.522	0.938	Rat_SCI-Inosine_yH2AX_SM22_I11_1	Green	116	Red_+_Nucs	SMC
926	4876	9.549	0	1448.19	1449.03	0.549	46560	8	82.855	46560	2.516	0.398	0.922	Rat_SCI-Inosine_yH2AX_SM22_I11_1	Green	117	Red_+_Nucs	SMC
927	2327	0.619	0	1002.86	1426.94	0.753	1441	0	5.887	1441	1.639	0.61	0.953	Rat_SCI-Inosine_yH2AX_SM22_I11_1	Green	118	Red_+_Nucs	SMC
928	1069	6.808	0	1195.59	1434.43	0.364	7278	7	75.865	7278	1.73	0.578	0.74	Rat_SCI-Inosine_yH2AX_SM22_I11_1	Green	119	Red_+_Nucs	SMC
929	1491	13.278	12	548.29	1478.24	0.83	19798	13	96.244	19798	1.69	0.592	0.964	Rat_SCI-Inosine_yH2AX_SM22_I11_1	Green	120	Red_+_Nucs	SMC
930	1145	5.108	0	1334.04	1508.37	0.529	5849	4	71.092	5849	1.78	0.562	0.828	Rat_SCI-Inosine_yH2AX_SM22_I11_1	Green	121	Red_+_Nucs	SMC
931	2232	1.451	0	1580.16	1521.84	0.628	3239	0	49.776	3239	1.289	0.776	0.925	Rat_SCI-Inosine_yH2AX_SM22_I11_1	Green	122	Red_+_Nucs	SMC
932	770	3.801	0	1994.59	1490.22	0.563	2927	0	40.909	2927	2.834	0.353	0.912	Rat_SCI-Inosine_yH2AX_SM22_I11_1	Green	123	Red_+_Nucs	SMC
933	3520	3.006	0	394.591	1533.12	0.795	10581	0	40.739	10581	1.347	0.742	0.962	Rat_SCI-Inosine_yH2AX_SM22_I11_1	Green	124	Red_+_Nucs	SMC
934	4657	12.929	15	203.847	1588.31	0.628	60212	13	99.291	60212	1.941	0.515	0.927	Rat_SCI-Inosine_yH2AX_SM22_I11_1	Green	125	Red_+_Nucs	SMC
935	5884	9.425	0	916	1571.28	0.669	55454	9	76.92	55454	1.195	0.837	0.934	Rat_SCI-Inosine_yH2AX_SM22_I11_1	Green	126	Red_+_Nucs	SMC
936	1196	9.09	7	1688.42	1552.97	0.633	10872	8	99.582	10872	1.343	0.744	0.919	Rat_SCI-Inosine_yH2AX_SM22_I11_1	Green	127	Red_+_Nucs	SMC
937	3799	18.595	18	1761.69	1596.42	0.797	70641	18	100	70641	1.454	0.688	0.96	Rat_SCI-Inosine_yH2AX_SM22_I11_1	Green	128	Red_+_Nucs	SMC
938	2030	15.491	0	584.76	1581.51	0.8	31447	9	80.936	31447	1.221	0.819	0.954	Rat_SCI-Inosine_yH2AX_SM22_I11_1	Green	129	Red_+_Nucs	SMC
939	1611	0.319	0	505.348	1600.1	0.759	514	0	8.132	514	1.707	0.586	0.942	Rat_SCI-Inosine_yH2AX_SM22_I11_1	Green	130	Red_+_Nucs	SMC
940	1259	0.512	0	2549.55	1621.13	0.791	644	0	18.189	644	1.475	0.678	0.95	Rat_SCI-Inosine_yH2AX_SM22_I11_1	Green	131	Red_+_Nucs	SMC
941	801	13.574	0	2591.18	1615.09	0.85	10873	13	91.76	10873	1.357	0.737	0.946	Rat_SCI-Inosine_yH2AX_SM22_I11_1	Green	132	Red_+_Nucs	SMC
942	4529	8.085	0	24.842	1673.47	0.643	36617	8	75.668	36617	2.176	0.46	0.936	Rat_SCI-Inosine_yH2AX_SM22_I11_1	Green	133	Red_+_Nucs	SMC
943	1265	7.164	0	1035.27	1640.02	0.84	9062	5	71.304	9062	1.162	0.861	0.955	Rat_SCI-Inosine_yH2AX_SM22_I11_1	Green	134	Red_+_Nucs	SMC
944	2153	4.752	0	471.444	1668.51	0.748	10232	2	58.384	10232	1.906	0.525	0.952	Rat_SCI-Inosine_yH2AX_SM22_I11_1	Green	135	Red_+_Nucs	SMC
945	1958	7.437	0	354.09	1659.73	0.796	14561	7	82.227	14561	1.808	0.553	0.96	Rat_SCI-Inosine_yH2AX_SM22_I11_1	Green	136	Red_+_Nucs	SMC
946	2201	0.969	0	1962.51	1675.8	0.44	2133	0	19.037	2133	2.189	0.457	0.765	Rat_SCI-Inosine_yH2AX_SM22_I11_1	Green	137	Red_+_Nucs	SMC
947	1083	2.383	0	879.848	1661.37	0.65	2581	2	61.773	2581	1.701	0.588	0.929	Rat_SCI-Inosine_yH2AX_SM22_I11_1	Green	138	Red_+_Nucs	SMC
948	3943	6.009	5	1469.57	1710.97	0.777	23692	6	92.265	23692	1.603	0.624	0.969	Rat_SCI-Inosine_yH2AX_SM22_I11_1	Green	139	Red_+_Nucs	SMC
949	2634	3.504	0	2069.28	1681.26	0.747	9230	2	57.935	9230	1.673	0.598	0.953	Rat_SCI-Inosine_yH2AX_SM22_I11_1	Green	140	Red_+_Nucs	SMC
950	1917	5.019	0	1805.55	1685.6	0.639	9622	5	70.527	9622	1.65	0.606	0.902	Rat_SCI-Inosine_yH2AX_SM22_I11_1	Green	141	Red_+_Nucs	SMC
951	4359	17.39	19	2524.93	1719.52	0.575	75803	18	99.679	75803	3.082	0.324	0.953	Rat_SCI-Inosine_yH2AX_SM22_I11_1	Green	142	Red_+_Nucs	SMC
952	3643	5.536	0	403.005	1795.6	0.52	20169	4	61.488	20169	2.303	0.434	0.867	Rat_SCI-Inosine_yH2AX_SM22_I11_1	Green	143	Red_+_Nucs	SMC
953	2258	7.388	0	2216.25	1795.72	0.746	16682	6	79.584	16682	1.644	0.608	0.94	Rat_SCI-Inosine_yH2AX_SM22_I11_1	Green	144	Red_+_Nucs	SMC
954	4009	1.374	0	1504.57	1820.33	0.566	5507	0	25.069	5507	2.611	0.383	0.937	Rat_SCI-Inosine_yH2AX_SM22_I11_1	Green	145	Red_+_Nucs	SMC
955	3766	16.044	0	1943.01	1853.98	0.801	60422	18	89.511	60422	1.516	0.66	0.963	Rat_SCI-Inosine_yH2AX_SM22_I11_1	Green	146	Red_+_Nucs	SMC
956	1898	27.539	31	378.642	1844.32	0.836	52269	31	98.577	52269	1.235	0.81	0.962	Rat_SCI-Inosine_yH2AX_SM22_I11_1	Green	147	Red_+_Nucs	SMC
957	2025	0.008	0	2136.75	1883.69	0.838	16	0	0.395	16	1.123	0.891	0.963	Rat_SCI-Inosine_yH2AX_SM22_I11_1	Green	148	Red_+_Nucs	SMC
958	3309	1.713	0	2482.53	1858.47	0.525	5668	0	37.806	5668	2.41	0.415	0.92	Rat_SCI-Inosine_yH2AX_SM22_I11_1	Green	149	Red_+_Nucs	SMC
959	9227	12.132	0	1622.53	1908.88	0.529	111942	11	89.011	111942	2.23	0.448	0.876	Rat_SCI-Inosine_yH2AX_SM22_I11_1	Green	150	Red_+_Nucs	SMC
960	629	5.218	0	1169.89	1871.29	0.313	3282	0	37.997	3282	3.493	0.286	0.662	Rat_SCI-Inosine_yH2AX_SM22_I11_1	Green	151	Red_+_Nucs	SMC
961	3354	3.236	0	495.112	1922.08	0.657	10854	2	65.891	10854	1.48	0.676	0.938	Rat_SCI-Inosine_yH2AX_SM22_I11_1	Green	152	Red_+_Nucs	SMC
962	1596	16.536	22	1848.38	1902.09	0.813	26391	17	99.812	26391	1.553	0.644	0.962	Rat_SCI-Inosine_yH2AX_SM22_I11_1	Green	153	Red_+_Nucs	SMC
963	623	7.406	0	112.72	1916.8	0.679	4614	4	69.823	4614	1.579	0.633	0.914	Rat_SCI-Inosine_yH2AX_SM22_I11_1	Green	154	Red_+_Nucs	SMC
964	1825	6.972	0	902.893	1946.61	0.554	12723	7	90.137	12723	2.702	0.37	0.913	Rat_SCI-Inosine_yH2AX_SM22_I11_1	Green	155	Red_+_Nucs	SMC
965	2899	22.938	0	2645.23	1956.63	0.779	66497	21	85.236	66497	1.471	0.68	0.955	Rat_SCI-Inosine_yH2AX_SM22_I11_1	Green	156	Red_+_Nucs	SMC
966	2089	9.471	0	2296.06	1967.08	0.707	19785	10	90.33	19785	2.044	0.489	0.962	Rat_SCI-Inosine_yH2AX_SM22_I11_1	Green	157	Red_+_Nucs	SMC
967	2354	17.535	22	522.935	1973.39	0.858	41278	19	94.775	41278	1.247	0.802	0.967	Rat_SCI-Inosine_yH2AX_SM22_I11_1	Green	158	Red_+_Nucs	SMC
968	1088	17.279	0	229.706	1963.18	0.798	18800	20	82.169	18800	1.522	0.657	0.941	Rat_SCI-Inosine_yH2AX_SM22_I11_1	Green	159	Red_+_Nucs	SMC
969	2030	8.208	0	1992.07	1977.76	0.714	16662	8	87.586	16662	1.784	0.561	0.947	Rat_SCI-Inosine_yH2AX_SM22_I11_1	Green	160	Red_+_Nucs	SMC
970	5948	30.235	6	718.511	2007.89	0.746	179839	29	98.184	179839	1.104	0.906	0.937	Rat_SCI-Inosine_yH2AX_SM22_I11_1	Green	161	Red_+_Nucs	SMC
971	651	2.358	0	1585.56	2019.72	0.735	1535	0	37.634	1535	1.846	0.542	0.935	Rat_SCI-Inosine_yH2AX_SM22_I11_1	Green	162	Red_+_Nucs	SMC
972	1792	11.189	0	767.671	2040.17	0.744	20051	11	85.882	20051	1.317	0.759	0.912	Rat_SCI-Inosine_yH2AX_SM22_I11_1	Green	163	Red_+_Nucs	SMC
973	881	0.067	0	2427.82	2045.65	0.557	59	0	4.654	59	2.08	0.481	0.905	Rat_SCI-Inosine_yH2AX_SM22_I11_1	Green	164	Red_+_Nucs	SMC
974	1267	0.011	0	1592.21	2078.43	0.728	14	0	0.552	14	1.583	0.632	0.923	Rat_SCI-Inosine_yH2AX_SM22_I11_1	Green	165	Red_+_Nucs	SMC
975	3326	0.126	0	2160.63	2113.36	0.688	418	0	6.374	418	1.689	0.592	0.925	Rat_SCI-Inosine_yH2AX_SM22_I11_1	Green	166	Red_+_Nucs	SMC
976	660	4.798	0	758.755	2097.96	0.268	3167	5	84.697	3167	3.61	0.277	0.804	Rat_SCI-Inosine_yH2AX_SM22_I11_1	Green	167	Red_+_Nucs	SMC
977	2308	0.168	0	1623.36	2136.37	0.62	387	0	6.412	387	1.469	0.681	0.901	Rat_SCI-Inosine_yH2AX_SM22_I11_1	Green	168	Red_+_Nucs	SMC
978	2384	17.745	0	513.963	2108.12	0.684	42304	17	89.094	42304	2.26	0.442	0.935	Rat_SCI-Inosine_yH2AX_SM22_I11_1	Green	169	Red_+_Nucs	SMC
979	972	5.733	0	142.856	2150.15	0.853	5572	4	85.494	5572	1.302	0.768	0.955	Rat_SCI-Inosine_yH2AX_SM22_I11_1	Green	170	Red_+_Nucs	SMC
980	1575	15.219	0	512.602	2147.05	0.772	23970	14	92.127	23970	1.766	0.566	0.957	Rat_SCI-Inosine_yH2AX_SM22_I11_1	Green	171	Red_+_Nucs	SMC
981	1265	1.319	0	2510.79	2148.28	0.873	1669	0	35.099	1669	1.073	0.932	0.948	Rat_SCI-Inosine_yH2AX_SM22_I11_1	Green	172	Red_+_Nucs	SMC
982	2493	7.688	0	1938.9	2170.47	0.638	19165	6	84.035	19165	1.941	0.515	0.93	Rat_SCI-Inosine_yH2AX_SM22_I11_1	Green	173	Red_+_Nucs	SMC
983	1487	11.299	13	570.871	11.834	0.385	16802	12	98.722	16802	2.553	0.392	0.792	Rat_SCI-Inosine_yH2AX_SM22_I11_1	Green	174	Red_-_Nucs	mesenchymal
984	1082	0.017	0	1490.72	9.722	0.456	18	0	0.832	18	1.481	0.675	0.747	Rat_SCI-Inosine_yH2AX_SM22_I11_1	Green	175	Red_-_Nucs	mesenchymal
985	755	0.441	0	2275.96	2.269	0.666	333	0	16.026	333	2.147	0.466	0.955	Rat_SCI-Inosine_yH2AX_SM22_I11_1	Green	176	Red_-_Nucs	mesenchymal
986	715	1.098	0	2359.3	21.292	0.555	785	1	53.007	785	1.85	0.541	0.864	Rat_SCI-Inosine_yH2AX_SM22_I11_1	Green	177	Red_-_Nucs	mesenchymal
987	1952	0.438	0	1777.85	35.477	0.806	854	0	15.523	854	1.211	0.826	0.955	Rat_SCI-Inosine_yH2AX_SM22_I11_1	Green	178	Red_-_Nucs	mesenchymal
988	3708	2.78	0	2312.47	70.54	0.82	10310	0	47.708	10310	1.217	0.821	0.958	Rat_SCI-Inosine_yH2AX_SM22_I11_1	Green	179	Red_-_Nucs	mesenchymal
989	3529	0.063	0	2392.23	72.667	0.614	222	0	3.655	222	2.157	0.464	0.941	Rat_SCI-Inosine_yH2AX_SM22_I11_1	Green	180	Red_-_Nucs	mesenchymal
990	4908	0.004	0	122.227	129.045	0.678	22	0	0.367	22	1.811	0.552	0.964	Rat_SCI-Inosine_yH2AX_SM22_I11_1	Green	181	Red_-_Nucs	mesenchymal
991	1621	0.777	0	2242.92	164.462	0.717	1259	0	20.358	1259	1.348	0.742	0.911	Rat_SCI-Inosine_yH2AX_SM22_I11_1	Green	182	Red_-_Nucs	mesenchymal
992	2273	0	0	2367.02	189.653	0.726	0	0	0	0	1.103	0.907	0.941	Rat_SCI-Inosine_yH2AX_SM22_I11_1	Green	183	Red_-_Nucs	mesenchymal
993	689	0.001	0	94.5	210.5	0.593	1	0	0.145	1	1.817	0.55	0.891	Rat_SCI-Inosine_yH2AX_SM22_I11_1	Green	184	Red_-_Nucs	mesenchymal
994	3445	0.847	0	1476.29	233.264	0.612	2917	0	18.955	2917	2.388	0.419	0.926	Rat_SCI-Inosine_yH2AX_SM22_I11_1	Green	185	Red_-_Nucs	mesenchymal
995	2014	55.636	55	1790.26	257.444	0.718	112051	53	100	112051	1.138	0.879	0.948	Rat_SCI-Inosine_yH2AX_SM22_I11_1	Green	186	Red_-_Nucs	mesenchymal
996	2171	0	0	2180.41	265.432	0.732	0	0	0	0	1.459	0.686	0.947	Rat_SCI-Inosine_yH2AX_SM22_I11_1	Green	187	Red_-_Nucs	mesenchymal
997	2238	0.02	0	1437.37	287.878	0.491	45	0	1.385	45	2.023	0.494	0.891	Rat_SCI-Inosine_yH2AX_SM22_I11_1	Green	188	Red_-_Nucs	mesenchymal
998	1578	0.006	0	1493.17	282.833	0.731	9	0	0.253	9	1.387	0.721	0.924	Rat_SCI-Inosine_yH2AX_SM22_I11_1	Green	189	Red_-_Nucs	mesenchymal
999	2287	0.494	0	1934.04	296.554	0.475	1130	0	8.264	1130	2.021	0.495	0.825	Rat_SCI-Inosine_yH2AX_SM22_I11_1	Green	190	Red_-_Nucs	mesenchymal
1000	1070	0.064	0	2740.51	330.309	0.626	68	0	3.271	68	1.487	0.673	0.941	Rat_SCI-Inosine_yH2AX_SM22_I11_1	Green	191	Red_-_Nucs	mesenchymal
1001	2396	11.214	0	1689.71	333.778	0.773	26868	11	92.279	26868	1.261	0.793	0.956	Rat_SCI-Inosine_yH2AX_SM22_I11_1	Green	192	Red_-_Nucs	mesenchymal
1002	4718	6.602	0	1546.08	346.474	0.74	31150	4	61.679	31150	1.579	0.633	0.942	Rat_SCI-Inosine_yH2AX_SM22_I11_1	Green	193	Red_-_Nucs	mesenchymal
1003	904	0.321	0	2607.13	349.145	0.801	290	0	9.513	290	1.386	0.722	0.938	Rat_SCI-Inosine_yH2AX_SM22_I11_1	Green	194	Red_-_Nucs	mesenchymal
1004	807	0.002	0	2634.5	341.5	0.628	2	0	0.124	2	1.174	0.852	0.909	Rat_SCI-Inosine_yH2AX_SM22_I11_1	Green	195	Red_-_Nucs	mesenchymal
1005	1699	0.266	0	10.046	353.19	0.516	452	0	8.24	452	1.336	0.748	0.851	Rat_SCI-Inosine_yH2AX_SM22_I11_1	Green	196	Red_-_Nucs	mesenchymal
1006	1201	2.056	0	1841.27	347.502	0.801	2469	0	35.887	2469	1.671	0.598	0.948	Rat_SCI-Inosine_yH2AX_SM22_I11_1	Green	197	Red_-_Nucs	mesenchymal
1007	3791	2.318	0	1726.31	373.893	0.571	8789	0	46.69	8789	2.107	0.475	0.906	Rat_SCI-Inosine_yH2AX_SM22_I11_1	Green	198	Red_-_Nucs	mesenchymal
1008	1600	12.606	11	1615.52	374.871	0.695	20169	12	97.625	20169	1.548	0.646	0.916	Rat_SCI-Inosine_yH2AX_SM22_I11_1	Green	199	Red_-_Nucs	mesenchymal
1009	5517	0.438	0	2613	375.797	0.401	2414	0	8.628	2414	2.569	0.389	0.795	Rat_SCI-Inosine_yH2AX_SM22_I11_1	Green	200	Red_-_Nucs	mesenchymal
1010	931	17.208	18	1689.55	392.934	0.754	16021	17	100	16021	1.111	0.9	0.92	Rat_SCI-Inosine_yH2AX_SM22_I11_1	Green	201	Red_-_Nucs	mesenchymal
1011	977	26.702	30	1654.11	396.534	0.686	26088	28	100	26088	1.795	0.557	0.91	Rat_SCI-Inosine_yH2AX_SM22_I11_1	Green	202	Red_-_Nucs	mesenchymal
1012	5134	9.708	0	1863.32	434.954	0.496	49842	6	76.841	49842	1.378	0.726	0.846	Rat_SCI-Inosine_yH2AX_SM22_I11_1	Green	203	Red_-_Nucs	mesenchymal
1013	2397	0.007	0	4.029	406.5	0.53	17	0	0.417	17	1.626	0.615	0.846	Rat_SCI-Inosine_yH2AX_SM22_I11_1	Green	204	Red_-_Nucs	mesenchymal
1014	1704	5.437	0	1602.9	426.356	0.655	9264	5	78.815	9264	1.556	0.643	0.906	Rat_SCI-Inosine_yH2AX_SM22_I11_1	Green	205	Red_-_Nucs	mesenchymal
1015	4741	1.293	0	2618.58	475.131	0.693	6130	0	29.15	6130	1.724	0.58	0.945	Rat_SCI-Inosine_yH2AX_SM22_I11_1	Green	206	Red_-_Nucs	mesenchymal
1016	3384	18.682	16	1807.56	444.848	0.82	63219	17	99.941	63219	1.111	0.9	0.962	Rat_SCI-Inosine_yH2AX_SM22_I11_1	Green	207	Red_-_Nucs	mesenchymal
1017	1435	6.534	0	1597.58	454.23	0.608	9376	5	62.439	9376	2.205	0.453	0.914	Rat_SCI-Inosine_yH2AX_SM22_I11_1	Green	208	Red_-_Nucs	mesenchymal
1018	1204	0	0	12.696	470.537	0.698	0	0	0	0	1.816	0.551	0.969	Rat_SCI-Inosine_yH2AX_SM22_I11_1	Green	209	Red_-_Nucs	mesenchymal
1019	1979	4.395	0	1589.87	485.448	0.659	8698	2	54.371	8698	1.496	0.668	0.907	Rat_SCI-Inosine_yH2AX_SM22_I11_1	Green	210	Red_-_Nucs	mesenchymal
1020	3788	10.867	11	1744.63	493.876	0.75	41164	11	99.34	41164	1.32	0.757	0.96	Rat_SCI-Inosine_yH2AX_SM22_I11_1	Green	211	Red_-_Nucs	mesenchymal
1021	2665	16.037	0	1553.26	530.328	0.728	42738	16	87.992	42738	1.41	0.709	0.942	Rat_SCI-Inosine_yH2AX_SM22_I11_1	Green	212	Red_-_Nucs	mesenchymal
1022	1914	35.642	39	1673.41	528.692	0.7	68219	36	100	68219	1.57	0.637	0.913	Rat_SCI-Inosine_yH2AX_SM22_I11_1	Green	213	Red_-_Nucs	mesenchymal
1023	1464	0	0	2206.71	570.704	0.401	0	0	0	0	1.686	0.593	0.871	Rat_SCI-Inosine_yH2AX_SM22_I11_1	Green	214	Red_-_Nucs	mesenchymal
1024	2607	2.16	0	1485.56	573.496	0.271	5630	0	47.909	5630	1.73	0.578	0.798	Rat_SCI-Inosine_yH2AX_SM22_I11_1	Green	215	Red_-_Nucs	mesenchymal
1025	6012	14.225	0	1557.87	599.92	0.486	85519	14	89.953	85519	1.371	0.729	0.893	Rat_SCI-Inosine_yH2AX_SM22_I11_1	Green	216	Red_-_Nucs	mesenchymal
1026	1603	1.934	0	1482.64	645.174	0.462	3101	0	48.596	3101	1.476	0.677	0.896	Rat_SCI-Inosine_yH2AX_SM22_I11_1	Green	217	Red_-_Nucs	mesenchymal
1027	1754	39.8	27	1099.31	670.991	0.43	69809	35	100	69809	1.319	0.758	0.83	Rat_SCI-Inosine_yH2AX_SM22_I11_1	Green	218	Red_-_Nucs	mesenchymal
1028	3286	3.892	0	1402.58	706.188	0.486	12788	2	53.804	12788	1.685	0.593	0.871	Rat_SCI-Inosine_yH2AX_SM22_I11_1	Green	219	Red_-_Nucs	mesenchymal
1029	4057	14.315	18	1359.07	770.505	0.402	58075	15	95.686	58075	1.918	0.521	0.843	Rat_SCI-Inosine_yH2AX_SM22_I11_1	Green	220	Red_-_Nucs	mesenchymal
1030	4819	4.968	0	1080.71	763.616	0.607	23940	3	64.598	23940	1.138	0.878	0.886	Rat_SCI-Inosine_yH2AX_SM22_I11_1	Green	221	Red_-_Nucs	mesenchymal
1031	1190	0.677	0	1210.31	957.267	0.257	806	0	20.252	806	1.428	0.7	0.778	Rat_SCI-Inosine_yH2AX_SM22_I11_1	Green	222	Red_-_Nucs	mesenchymal
1032	844	11.889	10	1267.58	960.21	0.376	10034	11	98.578	10034	4.307	0.232	0.708	Rat_SCI-Inosine_yH2AX_SM22_I11_1	Green	223	Red_-_Nucs	mesenchymal
1033	3120	11.441	14	1203.36	1018.88	0.755	35697	12	94.776	35697	1.44	0.695	0.938	Rat_SCI-Inosine_yH2AX_SM22_I11_1	Green	224	Red_-_Nucs	mesenchymal
1034	3718	17.725	0	1339.97	1108.84	0.492	65902	17	92.55	65902	2.186	0.457	0.805	Rat_SCI-Inosine_yH2AX_SM22_I11_1	Green	225	Red_-_Nucs	mesenchymal
1035	2302	8.322	0	1124.3	1066.62	0.788	19158	7	67.984	19158	1.181	0.847	0.93	Rat_SCI-Inosine_yH2AX_SM22_I11_1	Green	226	Red_-_Nucs	mesenchymal
1036	2180	11.176	10	1466.39	1214.01	0.539	24363	11	99.495	24363	1.68	0.595	0.891	Rat_SCI-Inosine_yH2AX_SM22_I11_1	Green	227	Red_-_Nucs	mesenchymal
1037	2026	22.644	6	1448.76	1247.23	0.259	45876	24	98.075	45876	1.908	0.524	0.62	Rat_SCI-Inosine_yH2AX_SM22_I11_1	Green	228	Red_-_Nucs	mesenchymal
1038	2275	4.813	0	1845.91	1314.51	0.694	10949	2	59.077	10949	1.079	0.927	0.89	Rat_SCI-Inosine_yH2AX_SM22_I11_1	Green	229	Red_-_Nucs	mesenchymal
1039	1136	10.7	0	2146.62	1377.34	0.265	12155	7	78.873	12155	1.886	0.53	0.554	Rat_SCI-Inosine_yH2AX_SM22_I11_1	Green	230	Red_-_Nucs	mesenchymal
1040	2911	1.582	0	2082.89	1416.68	0.742	4604	0	37.685	4604	1.582	0.632	0.957	Rat_SCI-Inosine_yH2AX_SM22_I11_1	Green	231	Red_-_Nucs	mesenchymal
1041	1996	0.514	0	1769.14	1425.24	0.674	1025	0	21.643	1025	1.164	0.859	0.922	Rat_SCI-Inosine_yH2AX_SM22_I11_1	Green	232	Red_-_Nucs	mesenchymal
1042	4560	17.457	0	2005.89	1455.82	0.616	79605	18	90.219	79605	1.321	0.757	0.859	Rat_SCI-Inosine_yH2AX_SM22_I11_1	Green	233	Red_-_Nucs	mesenchymal
1043	2522	12.943	0	1300.93	1521.36	0.465	32643	11	94.726	32643	1.602	0.624	0.76	Rat_SCI-Inosine_yH2AX_SM22_I11_1	Green	234	Red_-_Nucs	mesenchymal
1044	2339	25.521	32	1156.36	1515.79	0.732	59693	27	99.316	59693	1.587	0.63	0.913	Rat_SCI-Inosine_yH2AX_SM22_I11_1	Green	235	Red_-_Nucs	mesenchymal
1045	2619	14.977	16	1232.29	1538.79	0.691	39226	15	99.275	39226	2.026	0.494	0.945	Rat_SCI-Inosine_yH2AX_SM22_I11_1	Green	236	Red_-_Nucs	mesenchymal
1046	682	1.843	0	1851.68	1567.89	0.383	1257	0	38.416	1257	1.857	0.539	0.759	Rat_SCI-Inosine_yH2AX_SM22_I11_1	Green	237	Red_-_Nucs	mesenchymal
1047	1018	0.274	0	2146.82	1578.69	0.591	279	0	8.841	279	2.708	0.369	0.902	Rat_SCI-Inosine_yH2AX_SM22_I11_1	Green	238	Red_-_Nucs	mesenchymal
1048	2527	6.814	0	2200.27	1579.71	0.869	17219	6	69.964	17219	1.167	0.857	0.969	Rat_SCI-Inosine_yH2AX_SM22_I11_1	Green	239	Red_-_Nucs	mesenchymal
1049	8141	13.992	0	1226.67	1625.9	0.555	113911	12	86.255	113911	1.236	0.809	0.858	Rat_SCI-Inosine_yH2AX_SM22_I11_1	Green	240	Red_-_Nucs	mesenchymal
1050	2819	2.675	0	2462.78	1612.83	0.693	7540	0	33.31	7540	1.898	0.527	0.94	Rat_SCI-Inosine_yH2AX_SM22_I11_1	Green	241	Red_-_Nucs	mesenchymal
1051	3059	0.053	0	2357.97	1615.06	0.776	163	0	2.484	163	1.49	0.671	0.935	Rat_SCI-Inosine_yH2AX_SM22_I11_1	Green	242	Red_-_Nucs	mesenchymal
1052	2279	0.028	0	1898.11	1645.14	0.329	64	0	1.141	64	1.915	0.522	0.628	Rat_SCI-Inosine_yH2AX_SM22_I11_1	Green	243	Red_-_Nucs	mesenchymal
1053	2285	4.655	0	1194.89	1695.75	0.77	10636	5	75.011	10636	1.195	0.837	0.928	Rat_SCI-Inosine_yH2AX_SM22_I11_1	Green	244	Red_-_Nucs	mesenchymal
1054	6528	20.419	21	1134.74	1827.54	0.581	133295	20	98.3	133295	1.805	0.554	0.889	Rat_SCI-Inosine_yH2AX_SM22_I11_1	Green	245	Red_-_Nucs	mesenchymal
1055	2266	22.137	16	1069.31	1824.53	0.496	50163	19	100	50163	1.855	0.539	0.876	Rat_SCI-Inosine_yH2AX_SM22_I11_1	Green	246	Red_-_Nucs	mesenchymal
1056	2389	11.291	6	1151.92	1890.7	0.699	26975	10	93.805	26975	1.597	0.626	0.921	Rat_SCI-Inosine_yH2AX_SM22_I11_1	Green	247	Red_-_Nucs	mesenchymal
1057	2124	19.261	17	1095.14	1958.41	0.545	40911	19	100	40911	2.35	0.426	0.908	Rat_SCI-Inosine_yH2AX_SM22_I11_1	Green	248	Red_-_Nucs	mesenchymal
1058	1367	22.94	22	1146.84	1960.37	0.585	31359	23	100	31359	1.087	0.92	0.89	Rat_SCI-Inosine_yH2AX_SM22_I11_1	Green	249	Red_-_Nucs	mesenchymal
1059	3221	15.776	20	1145.3	2073.35	0.373	50814	16	99.845	50814	1.101	0.909	0.792	Rat_SCI-Inosine_yH2AX_SM22_I11_1	Green	250	Red_-_Nucs	mesenchymal
1060	3225	7.199	0	2124.58	2134.64	0.743	23218	6	82.667	23218	1.291	0.775	0.928	Rat_SCI-Inosine_yH2AX_SM22_I11_1	Green	251	Red_-_Nucs	mesenchymal
1061	3102	2.064	0	2718.93	2173.95	0.686	6404	0	27.015	6404	1.369	0.731	0.925	Rat_SCI-Inosine_yH2AX_SM22_I11_1	Green	252	Red_-_Nucs	mesenchymal
1062	1142	2.544	0	2247.22	2150.89	0.683	2905	0	44.834	2905	1.491	0.671	0.93	Rat_SCI-Inosine_yH2AX_SM22_I11_1	Green	253	Red_-_Nucs	mesenchymal
1063	6076416	73.534	0	787.679	1013.63	0.776	446824260	0	28.837	446824260	1.246	0.802	1	Rat_SCI-Inosine_yH2AX_SM22_I11_2	Red	0	Total_area	0
1064	141362	213.682	255	359.872	120.69	0.119	30206535	255	83.797	30206535	2.496	0.401	0.85	Rat_SCI-Inosine_yH2AX_SM22_I11_2	Red	1	Red_+_areas	0
1065	76597	220.444	255	959.548	109.617	0.287	16885335	255	86.449	16885335	1.42	0.704	0.871	Rat_SCI-Inosine_yH2AX_SM22_I11_2	Red	2	Red_+_areas	0
1066	898426	228.174	255	475.758	875.558	0.043	204997050	255	89.48	204997050	1.286	0.778	0.734	Rat_SCI-Inosine_yH2AX_SM22_I11_2	Red	3	Red_+_areas	0
1067	15657	245.375	255	1052.55	1568.1	0.075	3841830	255	96.225	3841830	1.495	0.669	0.599	Rat_SCI-Inosine_yH2AX_SM22_I11_2	Red	4	Red_+_areas	0
1068	266412	239.498	255	264.514	1796.26	0.082	63805080	255	93.921	63805080	1.822	0.549	0.818	Rat_SCI-Inosine_yH2AX_SM22_I11_2	Red	5	Red_+_areas	0
1069	11150	234.211	255	1637.92	2014.33	0.104	2611455	255	91.848	2611455	1.151	0.869	0.597	Rat_SCI-Inosine_yH2AX_SM22_I11_2	Red	6	Red_+_areas	0
1070	976	35.794	0	195.12	30.281	0.514	34935	0	14.037	34935	2.564	0.39	0.789	Rat_SCI-Inosine_yH2AX_SM22_I11_2	Red	7	Red_+_Nucs	SMC
1071	844	136.262	255	256.236	53.782	0.56	115005	255	53.436	115005	2.982	0.335	0.916	Rat_SCI-Inosine_yH2AX_SM22_I11_2	Red	8	Red_+_Nucs	SMC
1072	1046	221.601	255	496.969	64.219	0.654	231795	255	86.902	231795	1.354	0.739	0.892	Rat_SCI-Inosine_yH2AX_SM22_I11_2	Red	9	Red_+_Nucs	SMC
1073	1553	197.202	255	538.439	63.494	0.804	306255	255	77.334	306255	1.396	0.717	0.967	Rat_SCI-Inosine_yH2AX_SM22_I11_2	Red	10	Red_+_Nucs	SMC
1074	2487	167.949	255	1079.56	82.739	0.702	417690	255	65.862	417690	1.499	0.667	0.946	Rat_SCI-Inosine_yH2AX_SM22_I11_2	Red	11	Red_+_Nucs	SMC
1075	941	248.767	255	455.585	84.748	0.611	234090	255	97.556	234090	1.272	0.786	0.898	Rat_SCI-Inosine_yH2AX_SM22_I11_2	Red	12	Red_+_Nucs	SMC
1076	1439	244.19	255	417.153	89.854	0.68	351390	255	95.761	351390	1.311	0.763	0.933	Rat_SCI-Inosine_yH2AX_SM22_I11_2	Red	13	Red_+_Nucs	SMC
1077	1132	216.705	255	917.061	95.074	0.711	245310	255	84.982	245310	1.669	0.599	0.916	Rat_SCI-Inosine_yH2AX_SM22_I11_2	Red	14	Red_+_Nucs	SMC
1078	3555	170.932	255	362.757	109.531	0.73	607665	255	67.032	607665	1.532	0.653	0.951	Rat_SCI-Inosine_yH2AX_SM22_I11_2	Red	15	Red_+_Nucs	SMC
1079	822	249.416	255	597.996	119.016	0.624	205020	255	97.81	205020	2.821	0.355	0.927	Rat_SCI-Inosine_yH2AX_SM22_I11_2	Red	16	Red_+_Nucs	SMC
1080	2723	100.015	0	866.46	159.036	0.781	272340	0	39.221	272340	1.392	0.719	0.956	Rat_SCI-Inosine_yH2AX_SM22_I11_2	Red	17	Red_+_Nucs	SMC
1081	1174	209.604	255	819.428	182.896	0.559	246075	255	82.198	246075	2.265	0.441	0.863	Rat_SCI-Inosine_yH2AX_SM22_I11_2	Red	18	Red_+_Nucs	SMC
1082	1279	201.368	255	486.101	191.324	0.711	257550	255	78.968	257550	2.093	0.478	0.95	Rat_SCI-Inosine_yH2AX_SM22_I11_2	Red	19	Red_+_Nucs	SMC
1083	2450	176.002	255	529.353	350.093	0.704	431205	255	69.02	431205	1.971	0.507	0.949	Rat_SCI-Inosine_yH2AX_SM22_I11_2	Red	20	Red_+_Nucs	SMC
1084	1646	166.385	255	566.002	452.692	0.837	273870	255	65.249	273870	1.472	0.679	0.961	Rat_SCI-Inosine_yH2AX_SM22_I11_2	Red	21	Red_+_Nucs	SMC
1085	3793	230.932	255	550.128	579.622	0.771	875925	255	90.562	875925	1.758	0.569	0.966	Rat_SCI-Inosine_yH2AX_SM22_I11_2	Red	22	Red_+_Nucs	SMC
1086	3331	194.446	255	295.634	639.389	0.751	647700	255	76.253	647700	1.951	0.513	0.96	Rat_SCI-Inosine_yH2AX_SM22_I11_2	Red	23	Red_+_Nucs	SMC
1087	2165	192.811	255	610.603	749.036	0.74	417435	255	75.612	417435	1.513	0.661	0.947	Rat_SCI-Inosine_yH2AX_SM22_I11_2	Red	24	Red_+_Nucs	SMC
1088	3022	157.624	255	102.443	905.824	0.773	476340	255	61.813	476340	1.639	0.61	0.963	Rat_SCI-Inosine_yH2AX_SM22_I11_2	Red	25	Red_+_Nucs	SMC
1089	1478	235.504	255	268.539	1050.95	0.838	348075	255	92.355	348075	1.144	0.874	0.956	Rat_SCI-Inosine_yH2AX_SM22_I11_2	Red	26	Red_+_Nucs	SMC
1090	2559	212.45	255	342.148	1112.25	0.824	543660	255	83.314	543660	1.161	0.861	0.947	Rat_SCI-Inosine_yH2AX_SM22_I11_2	Red	27	Red_+_Nucs	SMC
1091	1604	227.974	255	956.419	1180.57	0.427	365670	255	89.401	365670	1.693	0.591	0.743	Rat_SCI-Inosine_yH2AX_SM22_I11_2	Red	28	Red_+_Nucs	SMC
1092	2005	250.167	255	463.32	1223.52	0.637	501585	255	98.105	501585	2.516	0.398	0.949	Rat_SCI-Inosine_yH2AX_SM22_I11_2	Red	29	Red_+_Nucs	SMC
1093	1927	247.59	255	565.887	1256.36	0.77	477105	255	97.094	477105	1.8	0.556	0.954	Rat_SCI-Inosine_yH2AX_SM22_I11_2	Red	30	Red_+_Nucs	SMC
1094	878	226.538	255	420.86	1268.1	0.837	198900	255	88.838	198900	1.438	0.696	0.954	Rat_SCI-Inosine_yH2AX_SM22_I11_2	Red	31	Red_+_Nucs	SMC
1095	968	254.21	255	1089.93	1523.34	0.272	246075	255	99.69	246075	3.249	0.308	0.549	Rat_SCI-Inosine_yH2AX_SM22_I11_2	Red	32	Red_+_Nucs	SMC
1096	2819	238.808	255	1075.97	1572.95	0.474	673200	255	93.65	673200	1.745	0.573	0.804	Rat_SCI-Inosine_yH2AX_SM22_I11_2	Red	33	Red_+_Nucs	SMC
1097	2889	247.497	255	602.646	1582.36	0.345	715020	255	97.058	715020	2.097	0.477	0.713	Rat_SCI-Inosine_yH2AX_SM22_I11_2	Red	34	Red_+_Nucs	SMC
1098	968	240.775	255	1012.76	1587.5	0.253	233070	255	94.421	233070	1.497	0.668	0.526	Rat_SCI-Inosine_yH2AX_SM22_I11_2	Red	35	Red_+_Nucs	SMC
1099	1229	252.303	255	182.174	1602.02	0.821	310080	255	98.942	310080	1.419	0.705	0.955	Rat_SCI-Inosine_yH2AX_SM22_I11_2	Red	36	Red_+_Nucs	SMC
1100	737	242.89	255	222.899	1594.86	0.83	179010	255	95.251	179010	1.389	0.72	0.946	Rat_SCI-Inosine_yH2AX_SM22_I11_2	Red	37	Red_+_Nucs	SMC
1101	4167	237.804	255	160.727	1699.85	0.577	990930	255	93.257	990930	3.038	0.329	0.959	Rat_SCI-Inosine_yH2AX_SM22_I11_2	Red	38	Red_+_Nucs	SMC
1102	3272	246.038	255	428.717	1753.84	0.622	805035	255	96.485	805035	1.866	0.536	0.919	Rat_SCI-Inosine_yH2AX_SM22_I11_2	Red	39	Red_+_Nucs	SMC
1103	1209	249.727	255	514.471	1765.37	0.808	301920	255	97.932	301920	1.159	0.863	0.947	Rat_SCI-Inosine_yH2AX_SM22_I11_2	Red	40	Red_+_Nucs	SMC
1104	1881	244.968	255	454.848	1817.47	0.841	460785	255	96.066	460785	1.3	0.769	0.968	Rat_SCI-Inosine_yH2AX_SM22_I11_2	Red	41	Red_+_Nucs	SMC
1105	3080	250.778	255	122.014	1842.17	0.572	772395	255	98.344	772395	2.491	0.401	0.924	Rat_SCI-Inosine_yH2AX_SM22_I11_2	Red	42	Red_+_Nucs	SMC
1106	2745	246.454	255	277.589	1937.97	0.673	676515	255	96.648	676515	1.23	0.813	0.921	Rat_SCI-Inosine_yH2AX_SM22_I11_2	Red	43	Red_+_Nucs	SMC
1107	2279	165.263	255	1655.3	2027.72	0.775	376635	255	64.809	376635	1.552	0.644	0.951	Rat_SCI-Inosine_yH2AX_SM22_I11_2	Red	44	Red_+_Nucs	SMC
1108	899	186.073	255	71.909	2026.91	0.556	167280	255	72.97	167280	2.365	0.423	0.886	Rat_SCI-Inosine_yH2AX_SM22_I11_2	Red	45	Red_+_Nucs	SMC
1109	1254	254.593	255	142.108	2133.91	0.862	319260	255	99.841	319260	1.134	0.882	0.961	Rat_SCI-Inosine_yH2AX_SM22_I11_2	Red	46	Red_+_Nucs	SMC
1110	669	45.74	0	131.75	7.425	0.582	30600	0	17.937	30600	1.661	0.602	0.897	Rat_SCI-Inosine_yH2AX_SM22_I11_2	Red	47	Red_-_Nucs	mesenchymal
1111	4631	11.839	0	1242.76	32.584	0.739	54825	0	4.643	54825	1.524	0.656	0.947	Rat_SCI-Inosine_yH2AX_SM22_I11_2	Red	48	Red_-_Nucs	Urothelial
1112	1428	238.036	255	2333.28	12.546	0.597	339915	255	93.347	339915	2.396	0.417	0.94	Rat_SCI-Inosine_yH2AX_SM22_I11_2	Red	49	Red_-_Nucs	mesenchymal
1113	924	99.075	0	2595.69	11.224	0.542	91545	0	38.853	91545	3.402	0.294	0.962	Rat_SCI-Inosine_yH2AX_SM22_I11_2	Red	50	Red_-_Nucs	mesenchymal
1114	3159	166.125	255	38.021	62.401	0.653	524790	255	65.147	524790	2.16	0.463	0.949	Rat_SCI-Inosine_yH2AX_SM22_I11_2	Red	51	Red_-_Nucs	mesenchymal
1115	1535	0	0	2621.97	40.931	0.671	0	0	0	0	1.817	0.55	0.915	Rat_SCI-Inosine_yH2AX_SM22_I11_2	Red	52	Red_-_Nucs	Urothelial
1116	1025	30.6	0	2660.36	29.809	0.632	31365	0	12	31365	1.595	0.627	0.876	Rat_SCI-Inosine_yH2AX_SM22_I11_2	Red	53	Red_-_Nucs	Urothelial
1117	3876	49.211	0	1875.3	75.417	0.649	190740	0	19.298	190740	2.404	0.416	0.96	Rat_SCI-Inosine_yH2AX_SM22_I11_2	Red	54	Red_-_Nucs	mesenchymal
1118	995	155.819	255	2058.18	53.91	0.684	155040	255	61.106	155040	1.698	0.589	0.886	Rat_SCI-Inosine_yH2AX_SM22_I11_2	Red	55	Red_-_Nucs	mesenchymal
1119	1532	8.489	0	2742.89	72.814	0.506	13005	0	3.329	13005	2.627	0.381	0.89	Rat_SCI-Inosine_yH2AX_SM22_I11_2	Red	56	Red_-_Nucs	mesenchymal
1120	1438	84.941	0	2076.85	87.874	0.77	122145	0	33.31	122145	1.279	0.782	0.928	Rat_SCI-Inosine_yH2AX_SM22_I11_2	Red	57	Red_-_Nucs	Urothelial
1121	2728	8.6	0	2014.9	113.88	0.726	23460	0	3.372	23460	1.551	0.645	0.945	Rat_SCI-Inosine_yH2AX_SM22_I11_2	Red	58	Red_-_Nucs	Urothelial
1122	2502	34.448	0	2637.03	101.867	0.563	86190	0	13.509	86190	3.125	0.32	0.937	Rat_SCI-Inosine_yH2AX_SM22_I11_2	Red	59	Red_-_Nucs	mesenchymal
1123	748	166.705	255	2235.4	118.443	0.746	124695	255	65.374	124695	1.388	0.72	0.899	Rat_SCI-Inosine_yH2AX_SM22_I11_2	Red	60	Red_-_Nucs	mesenchymal
1124	1271	112.152	0	2557.45	127.352	0.574	142545	0	43.981	142545	2.34	0.427	0.875	Rat_SCI-Inosine_yH2AX_SM22_I11_2	Red	61	Red_-_Nucs	mesenchymal
1125	2338	107.432	0	1908.09	147.504	0.722	251175	0	42.13	251175	1.687	0.593	0.948	Rat_SCI-Inosine_yH2AX_SM22_I11_2	Red	62	Red_-_Nucs	Urothelial
1126	3766	25.189	0	2150.21	154.618	0.671	94860	0	9.878	94860	1.82	0.549	0.937	Rat_SCI-Inosine_yH2AX_SM22_I11_2	Red	63	Red_-_Nucs	Urothelial
1127	1916	23.557	0	2078.28	186.144	0.685	45135	0	9.238	45135	1.948	0.513	0.924	Rat_SCI-Inosine_yH2AX_SM22_I11_2	Red	64	Red_-_Nucs	Urothelial
1128	2926	50.721	0	1414.69	171.918	0.809	148410	0	19.891	148410	1.24	0.807	0.959	Rat_SCI-Inosine_yH2AX_SM22_I11_2	Red	65	Red_-_Nucs	Urothelial
1129	1054	0.726	0	18.5	150.5	0.729	765	0	0.285	765	1.854	0.539	0.956	Rat_SCI-Inosine_yH2AX_SM22_I11_2	Red	66	Red_-_Nucs	Urothelial
1130	1773	13.807	0	1874.62	175.896	0.705	24480	0	5.415	24480	1.556	0.643	0.938	Rat_SCI-Inosine_yH2AX_SM22_I11_2	Red	67	Red_-_Nucs	Urothelial
1131	2094	19.85	0	2526.94	175.739	0.751	41565	0	7.784	41565	1.852	0.54	0.95	Rat_SCI-Inosine_yH2AX_SM22_I11_2	Red	68	Red_-_Nucs	Urothelial
1132	1568	108.473	0	803.962	190.93	0.391	170085	0	42.538	170085	2.969	0.337	0.69	Rat_SCI-Inosine_yH2AX_SM22_I11_2	Red	69	Red_-_Nucs	mesenchymal
1133	2019	88.789	0	2248.73	188.2	0.722	179265	0	34.819	179265	1.434	0.697	0.935	Rat_SCI-Inosine_yH2AX_SM22_I11_2	Red	70	Red_-_Nucs	Urothelial
1134	1670	206.596	255	2283.16	201.865	0.795	345015	255	81.018	345015	1.125	0.889	0.97	Rat_SCI-Inosine_yH2AX_SM22_I11_2	Red	71	Red_-_Nucs	Urothelial
1135	2359	3.135	0	1974.74	203.672	0.532	7395	0	1.229	7395	2.788	0.359	0.924	Rat_SCI-Inosine_yH2AX_SM22_I11_2	Red	72	Red_-_Nucs	mesenchymal
1136	2189	29.006	0	2109.92	197.729	0.691	63495	0	11.375	63495	1.339	0.747	0.914	Rat_SCI-Inosine_yH2AX_SM22_I11_2	Red	73	Red_-_Nucs	Urothelial
1137	3414	13.669	0	1406.09	203.604	0.656	46665	0	5.36	46665	1.514	0.661	0.889	Rat_SCI-Inosine_yH2AX_SM22_I11_2	Red	74	Red_-_Nucs	Urothelial
1138	7146	30.903	0	1162.37	252.796	0.712	220830	0	12.119	220830	1.161	0.861	0.936	Rat_SCI-Inosine_yH2AX_SM22_I11_2	Red	75	Red_-_Nucs	Urothelial
1139	6071	4.578	0	1118.56	255.867	0.641	27795	0	1.795	27795	1.673	0.598	0.915	Rat_SCI-Inosine_yH2AX_SM22_I11_2	Red	76	Red_-_Nucs	Urothelial
1140	4253	99.23	0	2162.46	253.264	0.78	422025	0	38.914	422025	1.311	0.763	0.946	Rat_SCI-Inosine_yH2AX_SM22_I11_2	Red	77	Red_-_Nucs	Urothelial
1141	3379	9.433	0	755.74	247.948	0.636	31875	0	3.699	31875	1.969	0.508	0.919	Rat_SCI-Inosine_yH2AX_SM22_I11_2	Red	78	Red_-_Nucs	Urothelial
1142	2443	83.608	0	2603.97	240.524	0.759	204255	0	32.788	204255	1.41	0.709	0.924	Rat_SCI-Inosine_yH2AX_SM22_I11_2	Red	79	Red_-_Nucs	Urothelial
1143	6110	106.424	0	1650.21	280.968	0.678	650250	0	41.735	650250	1.775	0.563	0.956	Rat_SCI-Inosine_yH2AX_SM22_I11_2	Red	80	Red_-_Nucs	Urothelial
1144	2678	15.045	0	471.304	268.152	0.637	40290	0	5.9	40290	2.306	0.434	0.933	Rat_SCI-Inosine_yH2AX_SM22_I11_2	Red	81	Red_-_Nucs	mesenchymal
1145	2969	44.146	0	2357.78	284.023	0.715	131070	0	17.312	131070	1.359	0.736	0.927	Rat_SCI-Inosine_yH2AX_SM22_I11_2	Red	82	Red_-_Nucs	Urothelial
1146	2370	18.722	0	1473.13	273.351	0.676	44370	0	7.342	44370	1.674	0.597	0.941	Rat_SCI-Inosine_yH2AX_SM22_I11_2	Red	83	Red_-_Nucs	Urothelial
1147	970	111.727	0	2278.85	253.321	0.498	108375	0	43.814	108375	3.147	0.318	0.911	Rat_SCI-Inosine_yH2AX_SM22_I11_2	Red	84	Red_-_Nucs	mesenchymal
1148	10076	36.418	0	2714.97	327.916	0.59	366945	0	14.281	366945	1.445	0.692	0.931	Rat_SCI-Inosine_yH2AX_SM22_I11_2	Red	85	Red_-_Nucs	Urothelial
1149	1964	0	0	2490.73	293.358	0.693	0	0	0	0	2.063	0.485	0.946	Rat_SCI-Inosine_yH2AX_SM22_I11_2	Red	86	Red_-_Nucs	mesenchymal
1150	1433	19.752	0	780.266	302.293	0.768	28305	0	7.746	28305	1.275	0.784	0.934	Rat_SCI-Inosine_yH2AX_SM22_I11_2	Red	87	Red_-_Nucs	Urothelial
1151	2166	56.863	0	841.326	290.235	0.671	123165	0	22.299	123165	1.521	0.658	0.932	Rat_SCI-Inosine_yH2AX_SM22_I11_2	Red	88	Red_-_Nucs	Urothelial
1152	2605	92.309	0	2233.13	296.046	0.823	240465	0	36.2	240465	1.426	0.701	0.962	Rat_SCI-Inosine_yH2AX_SM22_I11_2	Red	89	Red_-_Nucs	Urothelial
1153	6001	32.337	0	1865.84	315.537	0.697	194055	0	12.681	194055	1.289	0.776	0.937	Rat_SCI-Inosine_yH2AX_SM22_I11_2	Red	90	Red_-_Nucs	Urothelial
1154	2992	1.875	0	398.636	317.955	0.746	5610	0	0.735	5610	1.398	0.715	0.957	Rat_SCI-Inosine_yH2AX_SM22_I11_2	Red	91	Red_-_Nucs	Urothelial
1155	5848	54.201	0	1792.01	300.522	0.786	316965	0	21.255	316965	1.339	0.747	0.958	Rat_SCI-Inosine_yH2AX_SM22_I11_2	Red	92	Red_-_Nucs	Urothelial
1156	3278	3.501	0	1276.88	307.3	0.803	11475	0	1.373	11475	1.641	0.609	0.969	Rat_SCI-Inosine_yH2AX_SM22_I11_2	Red	93	Red_-_Nucs	Urothelial
1157	826	4.631	0	2059.9	308.9	0.732	3825	0	1.816	3825	1.333	0.75	0.912	Rat_SCI-Inosine_yH2AX_SM22_I11_2	Red	94	Red_-_Nucs	mesenchymal
1158	1057	13.027	0	286.852	301.667	0.613	13770	0	5.109	13770	1.234	0.811	0.916	Rat_SCI-Inosine_yH2AX_SM22_I11_2	Red	95	Red_-_Nucs	Urothelial
1159	1043	40.34	0	231.676	302.052	0.864	42075	0	15.82	42075	1.188	0.842	0.943	Rat_SCI-Inosine_yH2AX_SM22_I11_2	Red	96	Red_-_Nucs	Urothelial
1160	3693	62.766	0	1941.38	324.256	0.852	231795	0	24.614	231795	1.025	0.975	0.962	Rat_SCI-Inosine_yH2AX_SM22_I11_2	Red	97	Red_-_Nucs	Urothelial
1161	1239	43.838	0	2086.5	321.575	0.652	54315	0	17.191	54315	1.229	0.813	0.914	Rat_SCI-Inosine_yH2AX_SM22_I11_2	Red	98	Red_-_Nucs	Urothelial
1162	3944	17.069	0	1989.61	336.235	0.676	67320	0	6.694	67320	1.338	0.747	0.931	Rat_SCI-Inosine_yH2AX_SM22_I11_2	Red	99	Red_-_Nucs	Urothelial
1163	1704	24.243	0	2421.77	320.753	0.801	41310	0	9.507	41310	1.254	0.797	0.931	Rat_SCI-Inosine_yH2AX_SM22_I11_2	Red	100	Red_-_Nucs	Urothelial
1164	4780	141.904	255	2596.09	345.933	0.755	678300	255	55.649	678300	1.652	0.605	0.938	Rat_SCI-Inosine_yH2AX_SM22_I11_2	Red	101	Red_-_Nucs	Urothelial
1165	1859	120.847	0	219.137	347.64	0.627	224655	0	47.391	224655	1.733	0.577	0.911	Rat_SCI-Inosine_yH2AX_SM22_I11_2	Red	102	Red_-_Nucs	Urothelial
1166	2361	43.526	0	196.773	352.354	0.778	102765	0	17.069	102765	1.317	0.759	0.94	Rat_SCI-Inosine_yH2AX_SM22_I11_2	Red	103	Red_-_Nucs	Urothelial
1167	907	181.34	255	1656.57	362.545	0.78	164475	255	71.114	164475	1.622	0.617	0.938	Rat_SCI-Inosine_yH2AX_SM22_I11_2	Red	104	Red_-_Nucs	mesenchymal
1168	2128	41.581	0	1899.34	369.264	0.547	88485	0	16.306	88485	1.527	0.655	0.843	Rat_SCI-Inosine_yH2AX_SM22_I11_2	Red	105	Red_-_Nucs	Urothelial
1169	891	0	0	140.884	369.662	0.789	0	0	0	0	1.249	0.8	0.929	Rat_SCI-Inosine_yH2AX_SM22_I11_2	Red	106	Red_-_Nucs	mesenchymal
1170	2412	30.765	0	1281.72	387.981	0.804	74205	0	12.065	74205	1.421	0.704	0.958	Rat_SCI-Inosine_yH2AX_SM22_I11_2	Red	107	Red_-_Nucs	Urothelial
1171	2432	44.981	0	2663.38	385.223	0.736	109395	0	17.64	109395	1.078	0.928	0.939	Rat_SCI-Inosine_yH2AX_SM22_I11_2	Red	108	Red_-_Nucs	Urothelial
1172	4923	27.453	0	902.196	373.519	0.821	135150	0	10.766	135150	1.223	0.818	0.964	Rat_SCI-Inosine_yH2AX_SM22_I11_2	Red	109	Red_-_Nucs	Urothelial
1173	5149	215.777	255	1621.87	406.418	0.635	1111035	255	84.618	1111035	1.227	0.815	0.895	Rat_SCI-Inosine_yH2AX_SM22_I11_2	Red	110	Red_-_Nucs	Urothelial
1174	4465	86.466	0	2068.78	409.291	0.823	386070	0	33.908	386070	1.39	0.719	0.97	Rat_SCI-Inosine_yH2AX_SM22_I11_2	Red	111	Red_-_Nucs	Urothelial
1175	1304	28.551	0	2128.51	411.637	0.333	37230	0	11.196	37230	1.542	0.648	0.792	Rat_SCI-Inosine_yH2AX_SM22_I11_2	Red	112	Red_-_Nucs	Urothelial
1176	2797	24.433	0	1725.7	416.757	0.823	68340	0	9.582	68340	1.135	0.881	0.969	Rat_SCI-Inosine_yH2AX_SM22_I11_2	Red	113	Red_-_Nucs	Urothelial
1177	2066	72.205	0	2587.43	408.399	0.715	149175	0	28.316	149175	1.234	0.81	0.912	Rat_SCI-Inosine_yH2AX_SM22_I11_2	Red	114	Red_-_Nucs	Urothelial
1178	3831	57.909	0	1776.4	423.99	0.847	221850	0	22.709	221850	1.347	0.743	0.965	Rat_SCI-Inosine_yH2AX_SM22_I11_2	Red	115	Red_-_Nucs	Urothelial
1179	4496	13.158	0	257.043	461.401	0.701	59160	0	5.16	59160	1.732	0.577	0.947	Rat_SCI-Inosine_yH2AX_SM22_I11_2	Red	116	Red_-_Nucs	Urothelial
1180	3619	16.347	0	2276.55	428.556	0.667	59160	0	6.411	59160	2.05	0.488	0.935	Rat_SCI-Inosine_yH2AX_SM22_I11_2	Red	117	Red_-_Nucs	mesenchymal
1181	636	11.627	0	1910.33	414.638	0.466	7395	0	4.56	7395	2.676	0.374	0.855	Rat_SCI-Inosine_yH2AX_SM22_I11_2	Red	118	Red_-_Nucs	mesenchymal
1182	3147	48.051	0	2636.31	443.785	0.654	151215	0	18.843	151215	1.716	0.583	0.934	Rat_SCI-Inosine_yH2AX_SM22_I11_2	Red	119	Red_-_Nucs	Urothelial
1183	2168	28.111	0	2432.87	461.667	0.811	60945	0	11.024	60945	1.291	0.775	0.962	Rat_SCI-Inosine_yH2AX_SM22_I11_2	Red	120	Red_-_Nucs	Urothelial
1184	6798	98.241	0	2539.62	469.746	0.637	667845	0	38.526	667845	1.554	0.643	0.897	Rat_SCI-Inosine_yH2AX_SM22_I11_2	Red	121	Red_-_Nucs	Urothelial
1185	6499	25.582	0	1974.87	464.643	0.663	166260	0	10.032	166260	1.277	0.783	0.926	Rat_SCI-Inosine_yH2AX_SM22_I11_2	Red	122	Red_-_Nucs	Urothelial
1186	4992	31.824	0	2354.35	467.099	0.663	158865	0	12.48	158865	1.295	0.772	0.944	Rat_SCI-Inosine_yH2AX_SM22_I11_2	Red	123	Red_-_Nucs	Urothelial
1187	8149	34.515	0	1872.28	476.084	0.792	281265	0	13.535	281265	1.378	0.726	0.969	Rat_SCI-Inosine_yH2AX_SM22_I11_2	Red	124	Red_-_Nucs	Urothelial
1188	2247	16.455	0	2178.03	471.217	0.593	36975	0	6.453	36975	1.35	0.741	0.876	Rat_SCI-Inosine_yH2AX_SM22_I11_2	Red	125	Red_-_Nucs	Urothelial
1189	1472	47.466	0	1684.59	472.215	0.768	69870	0	18.614	69870	1.071	0.934	0.928	Rat_SCI-Inosine_yH2AX_SM22_I11_2	Red	126	Red_-_Nucs	Urothelial
1190	3676	77.277	0	1608.3	479.901	0.777	284070	0	30.305	284070	1.09	0.918	0.967	Rat_SCI-Inosine_yH2AX_SM22_I11_2	Red	127	Red_-_Nucs	Urothelial
1191	5268	19.749	0	2106.47	507.451	0.631	104040	0	7.745	104040	1.771	0.565	0.938	Rat_SCI-Inosine_yH2AX_SM22_I11_2	Red	128	Red_-_Nucs	Urothelial
1192	3374	17.61	0	1091.12	523.401	0.608	59415	0	6.906	59415	2.571	0.389	0.935	Rat_SCI-Inosine_yH2AX_SM22_I11_2	Red	129	Red_-_Nucs	mesenchymal
1193	5808	21.952	0	2595.86	519.748	0.513	127500	0	8.609	127500	2.114	0.473	0.871	Rat_SCI-Inosine_yH2AX_SM22_I11_2	Red	130	Red_-_Nucs	mesenchymal
1194	4555	39.356	0	1217.8	499.147	0.847	179265	0	15.434	179265	1.261	0.793	0.972	Rat_SCI-Inosine_yH2AX_SM22_I11_2	Red	131	Red_-_Nucs	Urothelial
1195	1559	16.357	0	2677.03	514.53	0.612	25500	0	6.414	25500	2.365	0.423	0.927	Rat_SCI-Inosine_yH2AX_SM22_I11_2	Red	132	Red_-_Nucs	mesenchymal
1196	5609	0	0	1438.43	524.606	0.413	0	0	0	0	1.175	0.851	0.918	Rat_SCI-Inosine_yH2AX_SM22_I11_2	Red	133	Red_-_Nucs	Urothelial
1197	1846	6.631	0	1673.92	510.438	0.526	12240	0	2.6	12240	1.419	0.705	0.813	Rat_SCI-Inosine_yH2AX_SM22_I11_2	Red	134	Red_-_Nucs	Urothelial
1198	3611	36.58	0	1735.99	529.058	0.826	132090	0	14.345	132090	1.456	0.687	0.966	Rat_SCI-Inosine_yH2AX_SM22_I11_2	Red	135	Red_-_Nucs	Urothelial
1199	2546	46.172	0	2254.01	539.648	0.605	117555	0	18.107	117555	2.266	0.441	0.905	Rat_SCI-Inosine_yH2AX_SM22_I11_2	Red	136	Red_-_Nucs	mesenchymal
1200	4149	24.769	0	2154.76	538.076	0.708	102765	0	9.713	102765	1.586	0.631	0.926	Rat_SCI-Inosine_yH2AX_SM22_I11_2	Red	137	Red_-_Nucs	Urothelial
1201	2333	6.995	0	2336.52	532.891	0.471	16320	0	2.743	16320	2.157	0.464	0.91	Rat_SCI-Inosine_yH2AX_SM22_I11_2	Red	138	Red_-_Nucs	mesenchymal
1202	679	0	0	2742.51	530.094	0.474	0	0	0	0	2.104	0.475	0.857	Rat_SCI-Inosine_yH2AX_SM22_I11_2	Red	139	Red_-_Nucs	mesenchymal
1203	3749	146.647	255	1591.67	551.578	0.758	549780	255	57.509	549780	1.031	0.97	0.938	Rat_SCI-Inosine_yH2AX_SM22_I11_2	Red	140	Red_-_Nucs	Urothelial
1204	2021	2.397	0	2722.39	548.079	0.655	4845	0	0.94	4845	1.589	0.629	0.916	Rat_SCI-Inosine_yH2AX_SM22_I11_2	Red	141	Red_-_Nucs	Urothelial
1205	2713	161.572	255	1543.21	574.891	0.721	438345	255	63.362	438345	1.364	0.733	0.945	Rat_SCI-Inosine_yH2AX_SM22_I11_2	Red	142	Red_-_Nucs	Urothelial
1206	1471	78.355	0	2449.72	567.162	0.65	115260	0	30.727	115260	1.721	0.581	0.903	Rat_SCI-Inosine_yH2AX_SM22_I11_2	Red	143	Red_-_Nucs	Urothelial
1207	3653	9.284	0	2500.64	597.914	0.764	33915	0	3.641	33915	1.292	0.774	0.957	Rat_SCI-Inosine_yH2AX_SM22_I11_2	Red	144	Red_-_Nucs	Urothelial
1208	4660	84.489	0	793.49	597.972	0.527	393720	0	33.133	393720	2.563	0.39	0.872	Rat_SCI-Inosine_yH2AX_SM22_I11_2	Red	145	Red_-_Nucs	mesenchymal
1209	2381	27.738	0	2257.84	609.149	0.497	66045	0	10.878	66045	1.347	0.743	0.861	Rat_SCI-Inosine_yH2AX_SM22_I11_2	Red	146	Red_-_Nucs	Urothelial
1210	5793	23.11	0	2309.44	613.304	0.631	133875	0	9.063	133875	2.108	0.474	0.955	Rat_SCI-Inosine_yH2AX_SM22_I11_2	Red	147	Red_-_Nucs	mesenchymal
1211	2415	32.944	0	1687.55	615.49	0.736	79560	0	12.919	79560	1.257	0.795	0.932	Rat_SCI-Inosine_yH2AX_SM22_I11_2	Red	148	Red_-_Nucs	Urothelial
1212	3804	13.675	0	1651.53	617.025	0.673	52020	0	5.363	52020	1.279	0.782	0.915	Rat_SCI-Inosine_yH2AX_SM22_I11_2	Red	149	Red_-_Nucs	Urothelial
1213	5765	56.618	0	1850.62	641.745	0.78	326400	0	22.203	326400	1.647	0.607	0.967	Rat_SCI-Inosine_yH2AX_SM22_I11_2	Red	150	Red_-_Nucs	Urothelial
1214	4397	47.439	0	2197.74	638.35	0.715	208590	0	18.604	208590	1.802	0.555	0.95	Rat_SCI-Inosine_yH2AX_SM22_I11_2	Red	151	Red_-_Nucs	Urothelial
1215	7168	46.71	0	2094.57	656.692	0.602	334815	0	18.318	334815	1.415	0.706	0.922	Rat_SCI-Inosine_yH2AX_SM22_I11_2	Red	152	Red_-_Nucs	Urothelial
1216	5098	5.902	0	1978.29	647.568	0.855	30090	0	2.315	30090	1.2	0.834	0.971	Rat_SCI-Inosine_yH2AX_SM22_I11_2	Red	153	Red_-_Nucs	Urothelial
1217	2683	28.513	0	1733.54	650.447	0.848	76500	0	11.182	76500	1.115	0.897	0.965	Rat_SCI-Inosine_yH2AX_SM22_I11_2	Red	154	Red_-_Nucs	Urothelial
1218	9159	19.071	0	2489.61	675.306	0.61	174675	0	7.479	174675	1.447	0.691	0.931	Rat_SCI-Inosine_yH2AX_SM22_I11_2	Red	155	Red_-_Nucs	Urothelial
1219	6226	101.861	0	1598.67	696.405	0.725	634185	0	39.945	634185	1.268	0.788	0.945	Rat_SCI-Inosine_yH2AX_SM22_I11_2	Red	156	Red_-_Nucs	Urothelial
1220	1663	57.195	0	1426.66	687.473	0.779	95115	0	22.429	95115	1.194	0.837	0.944	Rat_SCI-Inosine_yH2AX_SM22_I11_2	Red	157	Red_-_Nucs	Urothelial
1221	2592	36.204	0	2433.22	706.568	0.648	93840	0	14.198	93840	1.372	0.729	0.915	Rat_SCI-Inosine_yH2AX_SM22_I11_2	Red	158	Red_-_Nucs	Urothelial
1222	2866	33.543	0	2271.07	724.038	0.669	96135	0	13.154	96135	1.657	0.604	0.945	Rat_SCI-Inosine_yH2AX_SM22_I11_2	Red	159	Red_-_Nucs	Urothelial
1223	3212	52.159	0	1706.7	728.013	0.718	167535	0	20.455	167535	2.116	0.473	0.946	Rat_SCI-Inosine_yH2AX_SM22_I11_2	Red	160	Red_-_Nucs	mesenchymal
1224	1428	30	0	1668.73	723.655	0.685	42840	0	11.765	42840	1.709	0.585	0.913	Rat_SCI-Inosine_yH2AX_SM22_I11_2	Red	161	Red_-_Nucs	Urothelial
1225	2544	45.607	0	2597.4	717.243	0.688	116025	0	17.885	116025	1.628	0.614	0.919	Rat_SCI-Inosine_yH2AX_SM22_I11_2	Red	162	Red_-_Nucs	Urothelial
1226	1593	39.859	0	1060.02	728.452	0.787	63495	0	15.631	63495	1.606	0.623	0.962	Rat_SCI-Inosine_yH2AX_SM22_I11_2	Red	163	Red_-_Nucs	Urothelial
1227	1199	63.378	0	1434.93	716.809	0.714	75990	0	24.854	75990	1.419	0.705	0.949	Rat_SCI-Inosine_yH2AX_SM22_I11_2	Red	164	Red_-_Nucs	Urothelial
1228	2500	3.978	0	2398.11	713.577	0.688	9945	0	1.56	9945	1.508	0.663	0.946	Rat_SCI-Inosine_yH2AX_SM22_I11_2	Red	165	Red_-_Nucs	Urothelial
1229	2588	22.268	0	2348.9	760.212	0.731	57630	0	8.733	57630	1.061	0.942	0.952	Rat_SCI-Inosine_yH2AX_SM22_I11_2	Red	166	Red_-_Nucs	Urothelial
1230	2387	90.27	0	1610.33	757.057	0.762	215475	0	35.4	215475	1.297	0.771	0.95	Rat_SCI-Inosine_yH2AX_SM22_I11_2	Red	167	Red_-_Nucs	Urothelial
1231	5745	4.039	0	1936.97	812.654	0.755	23205	0	1.584	23205	1.925	0.519	0.966	Rat_SCI-Inosine_yH2AX_SM22_I11_2	Red	168	Red_-_Nucs	Urothelial
1232	2471	8.565	0	1812.21	780.404	0.683	21165	0	3.359	21165	1.227	0.815	0.944	Rat_SCI-Inosine_yH2AX_SM22_I11_2	Red	169	Red_-_Nucs	Urothelial
1233	1572	2.758	0	1576.91	796.794	0.741	4335	0	1.081	4335	1.551	0.645	0.934	Rat_SCI-Inosine_yH2AX_SM22_I11_2	Red	170	Red_-_Nucs	Urothelial
1234	7056	76.218	0	2249.27	830.455	0.86	537795	0	29.889	537795	1.254	0.797	0.979	Rat_SCI-Inosine_yH2AX_SM22_I11_2	Red	171	Red_-_Nucs	Urothelial
1235	1270	112.843	0	1386.7	799.569	0.629	143310	0	44.252	143310	2.423	0.413	0.927	Rat_SCI-Inosine_yH2AX_SM22_I11_2	Red	172	Red_-_Nucs	mesenchymal
1236	2090	2.684	0	2352	796	0.771	5610	0	1.053	5610	1.181	0.847	0.964	Rat_SCI-Inosine_yH2AX_SM22_I11_2	Red	173	Red_-_Nucs	Urothelial
1237	8902	25.953	0	2378.74	861.026	0.786	231030	0	10.177	231030	1.536	0.651	0.966	Rat_SCI-Inosine_yH2AX_SM22_I11_2	Red	174	Red_-_Nucs	Urothelial
1238	10164	63.75	0	1764.91	874.395	0.625	647955	0	25	647955	1.149	0.87	0.908	Rat_SCI-Inosine_yH2AX_SM22_I11_2	Red	175	Red_-_Nucs	Urothelial
1239	1060	19.726	0	1583.68	875.073	0.61	20910	0	7.736	20910	2.333	0.429	0.926	Rat_SCI-Inosine_yH2AX_SM22_I11_2	Red	176	Red_-_Nucs	mesenchymal
1240	4904	40.247	0	1865.9	894.823	0.775	197370	0	15.783	197370	1.474	0.678	0.95	Rat_SCI-Inosine_yH2AX_SM22_I11_2	Red	177	Red_-_Nucs	Urothelial
1241	4569	0.279	0	1100.3	889.7	0.736	1275	0	0.109	1275	1.731	0.578	0.946	Rat_SCI-Inosine_yH2AX_SM22_I11_2	Red	178	Red_-_Nucs	Urothelial
1242	2247	40.968	0	1342.43	890.96	0.723	92055	0	16.066	92055	1.265	0.79	0.92	Rat_SCI-Inosine_yH2AX_SM22_I11_2	Red	179	Red_-_Nucs	Urothelial
1243	3193	28.271	0	1511.55	899.116	0.469	90270	0	11.087	90270	2.026	0.494	0.808	Rat_SCI-Inosine_yH2AX_SM22_I11_2	Red	180	Red_-_Nucs	mesenchymal
1244	1691	103.9	0	1600.02	914.738	0.71	175695	0	40.745	175695	1.661	0.602	0.927	Rat_SCI-Inosine_yH2AX_SM22_I11_2	Red	181	Red_-_Nucs	Urothelial
1245	4334	91.315	0	1367.02	932.245	0.645	395760	0	35.81	395760	1.746	0.573	0.917	Rat_SCI-Inosine_yH2AX_SM22_I11_2	Red	182	Red_-_Nucs	Urothelial
1246	895	41.598	0	1577.18	934.226	0.697	37230	0	16.313	37230	1.118	0.894	0.88	Rat_SCI-Inosine_yH2AX_SM22_I11_2	Red	183	Red_-_Nucs	mesenchymal
1247	8303	32.524	0	1330.64	974.757	0.655	270045	0	12.754	270045	1.527	0.655	0.932	Rat_SCI-Inosine_yH2AX_SM22_I11_2	Red	184	Red_-_Nucs	Urothelial
1248	655	164.679	255	1629.7	945.857	0.704	107865	255	64.58	107865	1.582	0.632	0.886	Rat_SCI-Inosine_yH2AX_SM22_I11_2	Red	185	Red_-_Nucs	mesenchymal
1249	3814	59.839	0	1753.87	971.763	0.791	228225	0	23.466	228225	1.376	0.727	0.97	Rat_SCI-Inosine_yH2AX_SM22_I11_2	Red	186	Red_-_Nucs	Urothelial
1250	8514	74.996	0	1400.68	1040.47	0.538	638520	0	29.41	638520	1.288	0.776	0.882	Rat_SCI-Inosine_yH2AX_SM22_I11_2	Red	187	Red_-_Nucs	Urothelial
1251	6747	22.979	0	2707.86	1043.13	0.731	155040	0	9.011	155040	1.896	0.527	0.961	Rat_SCI-Inosine_yH2AX_SM22_I11_2	Red	188	Red_-_Nucs	Urothelial
1252	6351	9.436	0	1727.76	1066.34	0.714	59925	0	3.7	59925	1.229	0.814	0.935	Rat_SCI-Inosine_yH2AX_SM22_I11_2	Red	189	Red_-_Nucs	Urothelial
1253	3439	21.652	0	1249.84	1041.33	0.751	74460	0	8.491	74460	1.538	0.65	0.959	Rat_SCI-Inosine_yH2AX_SM22_I11_2	Red	190	Red_-_Nucs	Urothelial
1254	2163	4.951	0	1867.17	1069.1	0.513	10710	0	1.942	10710	1.299	0.77	0.912	Rat_SCI-Inosine_yH2AX_SM22_I11_2	Red	191	Red_-_Nucs	Urothelial
1255	6175	89.818	0	1312.47	1101.29	0.657	554625	0	35.223	554625	1.359	0.736	0.937	Rat_SCI-Inosine_yH2AX_SM22_I11_2	Red	192	Red_-_Nucs	Urothelial
1256	3434	109.752	0	83.07	1111.96	0.696	376890	0	43.04	376890	1.751	0.571	0.906	Rat_SCI-Inosine_yH2AX_SM22_I11_2	Red	193	Red_-_Nucs	Urothelial
1257	4087	55.343	0	1440.02	1142.01	0.582	226185	0	21.703	226185	1.798	0.556	0.894	Rat_SCI-Inosine_yH2AX_SM22_I11_2	Red	194	Red_-_Nucs	Urothelial
1258	1841	27.425	0	1534.41	1112.99	0.677	50490	0	10.755	50490	1.968	0.508	0.94	Rat_SCI-Inosine_yH2AX_SM22_I11_2	Red	195	Red_-_Nucs	Urothelial
1259	3671	32.439	0	1192.55	1135.51	0.71	119085	0	12.721	119085	1.705	0.586	0.94	Rat_SCI-Inosine_yH2AX_SM22_I11_2	Red	196	Red_-_Nucs	Urothelial
1260	1585	55.505	0	1597.66	1124.81	0.729	87975	0	21.767	87975	1.131	0.884	0.911	Rat_SCI-Inosine_yH2AX_SM22_I11_2	Red	197	Red_-_Nucs	Urothelial
1261	3703	59.842	0	2703.03	1130.69	0.842	221595	0	23.467	221595	1.414	0.707	0.964	Rat_SCI-Inosine_yH2AX_SM22_I11_2	Red	198	Red_-_Nucs	Urothelial
1262	7547	24.294	0	1650.22	1158.34	0.675	183345	0	9.527	183345	1.307	0.765	0.923	Rat_SCI-Inosine_yH2AX_SM22_I11_2	Red	199	Red_-_Nucs	Urothelial
1263	4146	3.198	0	1760.46	1142.38	0.696	13260	0	1.254	13260	1.109	0.902	0.93	Rat_SCI-Inosine_yH2AX_SM22_I11_2	Red	200	Red_-_Nucs	Urothelial
1264	7400	60.235	0	1858.38	1172.86	0.809	445740	0	23.622	445740	1.401	0.714	0.971	Rat_SCI-Inosine_yH2AX_SM22_I11_2	Red	201	Red_-_Nucs	Urothelial
1265	4947	77.268	0	1259.21	1141.02	0.656	382245	0	30.301	382245	1.481	0.675	0.926	Rat_SCI-Inosine_yH2AX_SM22_I11_2	Red	202	Red_-_Nucs	Urothelial
1266	682	105.066	0	1482.37	1140.65	0.695	71655	0	41.202	71655	1.727	0.579	0.943	Rat_SCI-Inosine_yH2AX_SM22_I11_2	Red	203	Red_-_Nucs	mesenchymal
1267	4512	56.403	0	1513.28	1186.86	0.562	254490	0	22.119	254490	1.252	0.799	0.852	Rat_SCI-Inosine_yH2AX_SM22_I11_2	Red	204	Red_-_Nucs	Urothelial
1268	1939	1.973	0	1742.9	1168.1	0.589	3825	0	0.774	3825	1.416	0.706	0.907	Rat_SCI-Inosine_yH2AX_SM22_I11_2	Red	205	Red_-_Nucs	Urothelial
1269	2376	80.17	0	2709.78	1179.94	0.725	190485	0	31.439	190485	1.541	0.649	0.923	Rat_SCI-Inosine_yH2AX_SM22_I11_2	Red	206	Red_-_Nucs	Urothelial
1270	6665	79.542	0	2603.98	1203.29	0.734	530145	0	31.193	530145	1.736	0.576	0.941	Rat_SCI-Inosine_yH2AX_SM22_I11_2	Red	207	Red_-_Nucs	Urothelial
1271	2514	119.183	0	961.362	1215.19	0.346	299625	0	46.738	299625	1.314	0.761	0.732	Rat_SCI-Inosine_yH2AX_SM22_I11_2	Red	208	Red_-_Nucs	Urothelial
1272	2913	38.429	0	2428.2	1207.04	0.774	111945	0	15.07	111945	1.648	0.607	0.945	Rat_SCI-Inosine_yH2AX_SM22_I11_2	Red	209	Red_-_Nucs	Urothelial
1273	6038	80.326	0	1280.59	1210.41	0.795	485010	0	31.5	485010	1.174	0.852	0.967	Rat_SCI-Inosine_yH2AX_SM22_I11_2	Red	210	Red_-_Nucs	Urothelial
1274	2316	30.719	0	989.841	1225.42	0.71	71145	0	12.047	71145	1.336	0.749	0.923	Rat_SCI-Inosine_yH2AX_SM22_I11_2	Red	211	Red_-_Nucs	Urothelial
1275	919	10.267	0	2482.8	1206.26	0.664	9435	0	4.026	9435	1.691	0.591	0.926	Rat_SCI-Inosine_yH2AX_SM22_I11_2	Red	212	Red_-_Nucs	mesenchymal
1276	4471	81.274	0	1575.97	1270.33	0.701	363375	0	31.872	363375	1.53	0.653	0.94	Rat_SCI-Inosine_yH2AX_SM22_I11_2	Red	213	Red_-_Nucs	Urothelial
1277	2597	31.814	0	1716.62	1222.57	0.786	82620	0	12.476	82620	1.322	0.756	0.942	Rat_SCI-Inosine_yH2AX_SM22_I11_2	Red	214	Red_-_Nucs	Urothelial
1278	707	1.803	0	2687.5	1236.5	0.597	1275	0	0.707	1275	1.522	0.657	0.902	Rat_SCI-Inosine_yH2AX_SM22_I11_2	Red	215	Red_-_Nucs	mesenchymal
1279	2964	18.669	0	1480.95	1242.67	0.739	55335	0	7.321	55335	1.361	0.735	0.952	Rat_SCI-Inosine_yH2AX_SM22_I11_2	Red	216	Red_-_Nucs	Urothelial
1280	3758	39.356	0	1654.76	1266.42	0.759	147900	0	15.434	147900	1.471	0.68	0.948	Rat_SCI-Inosine_yH2AX_SM22_I11_2	Red	217	Red_-_Nucs	Urothelial
1281	2067	70.073	0	1512.56	1245.58	0.618	144840	0	27.479	144840	1.489	0.672	0.908	Rat_SCI-Inosine_yH2AX_SM22_I11_2	Red	218	Red_-_Nucs	Urothelial
1282	7310	37.256	0	1179.98	1266.82	0.781	272340	0	14.61	272340	1.366	0.732	0.958	Rat_SCI-Inosine_yH2AX_SM22_I11_2	Red	219	Red_-_Nucs	Urothelial
1283	6224	98.124	0	2258.01	1285.3	0.786	610725	0	38.48	610725	1.528	0.655	0.967	Rat_SCI-Inosine_yH2AX_SM22_I11_2	Red	220	Red_-_Nucs	Urothelial
1284	2506	61.562	0	2585.93	1267.36	0.79	154275	0	24.142	154275	1.39	0.719	0.941	Rat_SCI-Inosine_yH2AX_SM22_I11_2	Red	221	Red_-_Nucs	Urothelial
1285	4658	29.507	0	2677.87	1288.81	0.57	137445	0	11.571	137445	1.35	0.741	0.875	Rat_SCI-Inosine_yH2AX_SM22_I11_2	Red	222	Red_-_Nucs	Urothelial
1286	3023	2.024	0	1731.38	1287.88	0.454	6120	0	0.794	6120	1.562	0.64	0.848	Rat_SCI-Inosine_yH2AX_SM22_I11_2	Red	223	Red_-_Nucs	Urothelial
1287	1651	63.48	0	2495.82	1286.43	0.62	104805	0	24.894	104805	1.15	0.87	0.87	Rat_SCI-Inosine_yH2AX_SM22_I11_2	Red	224	Red_-_Nucs	Urothelial
1288	3268	80.994	0	2540.99	1296.51	0.794	264690	0	31.763	264690	1.321	0.757	0.949	Rat_SCI-Inosine_yH2AX_SM22_I11_2	Red	225	Red_-_Nucs	Urothelial
1289	3120	33.101	0	2448.5	1340.55	0.779	103275	0	12.981	103275	1.165	0.859	0.941	Rat_SCI-Inosine_yH2AX_SM22_I11_2	Red	226	Red_-_Nucs	Urothelial
1290	4948	6.854	0	2115.51	1386.79	0.603	33915	0	2.688	33915	2.418	0.414	0.942	Rat_SCI-Inosine_yH2AX_SM22_I11_2	Red	227	Red_-_Nucs	mesenchymal
1291	2810	48.187	0	2393.08	1357.01	0.699	135405	0	18.897	135405	1.6	0.625	0.918	Rat_SCI-Inosine_yH2AX_SM22_I11_2	Red	228	Red_-_Nucs	Urothelial
1292	943	24.337	0	2575.7	1340.09	0.704	22950	0	9.544	22950	1.457	0.686	0.925	Rat_SCI-Inosine_yH2AX_SM22_I11_2	Red	229	Red_-_Nucs	mesenchymal
1293	2771	168.221	255	772.572	1362.35	0.836	466140	255	65.969	466140	1.271	0.787	0.953	Rat_SCI-Inosine_yH2AX_SM22_I11_2	Red	230	Red_-_Nucs	Urothelial
1294	4728	14.616	0	1207.44	1377.37	0.857	69105	0	5.732	69105	1.216	0.822	0.967	Rat_SCI-Inosine_yH2AX_SM22_I11_2	Red	231	Red_-_Nucs	Urothelial
1295	2407	56.89	0	2505.04	1357.67	0.71	136935	0	22.31	136935	1.753	0.571	0.934	Rat_SCI-Inosine_yH2AX_SM22_I11_2	Red	232	Red_-_Nucs	Urothelial
1296	647	248.694	255	993.348	1349.5	0.737	160905	255	97.527	160905	1.602	0.624	0.911	Rat_SCI-Inosine_yH2AX_SM22_I11_2	Red	233	Red_-_Nucs	mesenchymal
1297	2229	42.672	0	2616.91	1372.96	0.423	95115	0	16.734	95115	3.846	0.26	0.873	Rat_SCI-Inosine_yH2AX_SM22_I11_2	Red	234	Red_-_Nucs	mesenchymal
1298	6605	52.235	0	2282.69	1373.02	0.569	345015	0	20.484	345015	1.878	0.533	0.869	Rat_SCI-Inosine_yH2AX_SM22_I11_2	Red	235	Red_-_Nucs	Urothelial
1299	4491	18.681	0	901.95	1364.72	0.748	83895	0	7.326	83895	1.214	0.824	0.954	Rat_SCI-Inosine_yH2AX_SM22_I11_2	Red	236	Red_-_Nucs	Urothelial
1300	893	159.054	255	690.13	1369.74	0.754	142035	255	62.374	142035	1.933	0.517	0.937	Rat_SCI-Inosine_yH2AX_SM22_I11_2	Red	237	Red_-_Nucs	mesenchymal
1301	2633	15.786	0	1118.97	1388.91	0.732	41565	0	6.191	41565	1.356	0.737	0.942	Rat_SCI-Inosine_yH2AX_SM22_I11_2	Red	238	Red_-_Nucs	Urothelial
1302	923	64.095	0	2372.37	1400.31	0.696	59160	0	25.135	59160	1.455	0.688	0.911	Rat_SCI-Inosine_yH2AX_SM22_I11_2	Red	239	Red_-_Nucs	mesenchymal
1303	7115	51.645	0	829.01	1438.44	0.674	367455	0	20.253	367455	1.415	0.707	0.929	Rat_SCI-Inosine_yH2AX_SM22_I11_2	Red	240	Red_-_Nucs	Urothelial
1304	1049	2.188	0	2566.5	1399.5	0.674	2295	0	0.858	2295	2.104	0.475	0.947	Rat_SCI-Inosine_yH2AX_SM22_I11_2	Red	241	Red_-_Nucs	mesenchymal
1305	2900	174.367	255	1021.51	1438.31	0.692	505665	255	68.379	505665	1.669	0.599	0.953	Rat_SCI-Inosine_yH2AX_SM22_I11_2	Red	242	Red_-_Nucs	Urothelial
1306	3267	78.756	0	2169.54	1433.43	0.847	257295	0	30.885	257295	1.099	0.91	0.964	Rat_SCI-Inosine_yH2AX_SM22_I11_2	Red	243	Red_-_Nucs	Urothelial
1307	2175	8.91	0	2426.01	1440.16	0.652	19380	0	3.494	19380	1.916	0.522	0.908	Rat_SCI-Inosine_yH2AX_SM22_I11_2	Red	244	Red_-_Nucs	Urothelial
1308	2734	85.155	0	2296.16	1436.72	0.803	232815	0	33.394	232815	1.523	0.657	0.975	Rat_SCI-Inosine_yH2AX_SM22_I11_2	Red	245	Red_-_Nucs	Urothelial
1309	3273	18.854	0	1166.45	1452.7	0.667	61710	0	7.394	61710	1.31	0.763	0.922	Rat_SCI-Inosine_yH2AX_SM22_I11_2	Red	246	Red_-_Nucs	Urothelial
1310	2494	91.305	0	635.76	1458.29	0.23	227715	0	35.806	227715	1.265	0.791	0.866	Rat_SCI-Inosine_yH2AX_SM22_I11_2	Red	247	Red_-_Nucs	Urothelial
1311	2208	0	0	2725.98	1473.36	0.749	0	0	0	0	1.57	0.637	0.966	Rat_SCI-Inosine_yH2AX_SM22_I11_2	Red	248	Red_-_Nucs	Urothelial
1312	3725	63.596	0	2207.43	1488.91	0.821	236895	0	24.94	236895	1.371	0.729	0.963	Rat_SCI-Inosine_yH2AX_SM22_I11_2	Red	249	Red_-_Nucs	Urothelial
1313	2538	88.115	0	2435.77	1481.07	0.751	223635	0	34.555	223635	1.196	0.836	0.911	Rat_SCI-Inosine_yH2AX_SM22_I11_2	Red	250	Red_-_Nucs	Urothelial
1314	962	128.56	255	2388.13	1471.02	0.788	123675	255	50.416	123675	1.147	0.872	0.911	Rat_SCI-Inosine_yH2AX_SM22_I11_2	Red	251	Red_-_Nucs	mesenchymal
1315	1518	32.757	0	2111.94	1481.24	0.692	49725	0	12.846	49725	1.25	0.8	0.906	Rat_SCI-Inosine_yH2AX_SM22_I11_2	Red	252	Red_-_Nucs	Urothelial
1316	3594	80.033	0	1110.1	1497.96	0.653	287640	0	31.386	287640	1.543	0.648	0.913	Rat_SCI-Inosine_yH2AX_SM22_I11_2	Red	253	Red_-_Nucs	Urothelial
1317	730	42.267	0	2363.35	1498.43	0.793	30855	0	16.575	30855	1.251	0.8	0.932	Rat_SCI-Inosine_yH2AX_SM22_I11_2	Red	254	Red_-_Nucs	mesenchymal
1318	6524	19.504	0	828.384	1516.83	0.729	127245	0	7.649	127245	1.151	0.869	0.946	Rat_SCI-Inosine_yH2AX_SM22_I11_2	Red	255	Red_-_Nucs	Urothelial
1319	4544	34.176	0	2083.02	1545.1	0.733	155295	0	13.402	155295	1.206	0.829	0.933	Rat_SCI-Inosine_yH2AX_SM22_I11_2	Red	256	Red_-_Nucs	Urothelial
1320	3627	53.644	0	2159.95	1543.87	0.65	194565	0	21.037	194565	1.817	0.55	0.926	Rat_SCI-Inosine_yH2AX_SM22_I11_2	Red	257	Red_-_Nucs	Urothelial
1321	2525	71.501	0	2308.86	1554.71	0.561	180540	0	28.04	180540	2.462	0.406	0.899	Rat_SCI-Inosine_yH2AX_SM22_I11_2	Red	258	Red_-_Nucs	mesenchymal
1322	4191	69.789	0	1886.18	1583.43	0.872	292485	0	27.368	292485	1.328	0.753	0.977	Rat_SCI-Inosine_yH2AX_SM22_I11_2	Red	259	Red_-_Nucs	Urothelial
1323	1968	8.293	0	948.766	1578.75	0.8	16320	0	3.252	16320	1.492	0.67	0.96	Rat_SCI-Inosine_yH2AX_SM22_I11_2	Red	260	Red_-_Nucs	Urothelial
1324	1595	64.589	0	988.413	1590.68	0.67	103020	0	25.329	103020	1.145	0.873	0.903	Rat_SCI-Inosine_yH2AX_SM22_I11_2	Red	261	Red_-_Nucs	Urothelial
1325	4205	45.057	0	1163.33	1590.59	0.593	189465	0	17.669	189465	1.646	0.607	0.92	Rat_SCI-Inosine_yH2AX_SM22_I11_2	Red	262	Red_-_Nucs	Urothelial
1326	2553	56.733	0	106.055	1596.97	0.612	144840	0	22.248	144840	1.649	0.606	0.893	Rat_SCI-Inosine_yH2AX_SM22_I11_2	Red	263	Red_-_Nucs	Urothelial
1327	2101	100.252	0	2476.49	1592.12	0.68	210630	0	39.315	210630	2.141	0.467	0.942	Rat_SCI-Inosine_yH2AX_SM22_I11_2	Red	264	Red_-_Nucs	mesenchymal
1328	705	104.532	0	1116.23	1589.66	0.418	73695	0	40.993	73695	2.141	0.467	0.868	Rat_SCI-Inosine_yH2AX_SM22_I11_2	Red	265	Red_-_Nucs	mesenchymal
1329	1903	94.871	0	2264.89	1598.09	0.697	180540	0	37.204	180540	1.689	0.592	0.93	Rat_SCI-Inosine_yH2AX_SM22_I11_2	Red	266	Red_-_Nucs	Urothelial
1330	1331	60.349	0	614.367	1596.8	0.569	80325	0	23.666	80325	1.581	0.632	0.848	Rat_SCI-Inosine_yH2AX_SM22_I11_2	Red	267	Red_-_Nucs	Urothelial
1331	1551	5.919	0	16.639	1630.69	0.762	9180	0	2.321	9180	1.396	0.716	0.938	Rat_SCI-Inosine_yH2AX_SM22_I11_2	Red	268	Red_-_Nucs	Urothelial
1332	1561	11.598	0	2365.02	1596.28	0.528	18105	0	4.548	18105	3.478	0.288	0.918	Rat_SCI-Inosine_yH2AX_SM22_I11_2	Red	269	Red_-_Nucs	mesenchymal
1333	1319	129.143	255	642.379	1622.2	0.747	170340	255	50.644	170340	1.549	0.645	0.924	Rat_SCI-Inosine_yH2AX_SM22_I11_2	Red	270	Red_-_Nucs	Urothelial
1334	2352	67.328	0	1110.21	1625.79	0.635	158355	0	26.403	158355	1.135	0.881	0.922	Rat_SCI-Inosine_yH2AX_SM22_I11_2	Red	271	Red_-_Nucs	Urothelial
1335	1871	103.445	0	2046.85	1622.15	0.724	193545	0	40.567	193545	1.612	0.62	0.949	Rat_SCI-Inosine_yH2AX_SM22_I11_2	Red	272	Red_-_Nucs	Urothelial
1336	874	122.832	0	1970.33	1622.25	0.633	107355	0	48.169	107355	1.778	0.563	0.886	Rat_SCI-Inosine_yH2AX_SM22_I11_2	Red	273	Red_-_Nucs	mesenchymal
1337	1868	136.51	255	2083.04	1625.08	0.695	255000	255	53.533	255000	1.311	0.763	0.917	Rat_SCI-Inosine_yH2AX_SM22_I11_2	Red	274	Red_-_Nucs	Urothelial
1338	3372	62.238	0	1793.44	1642.44	0.759	209865	0	24.407	209865	1.849	0.541	0.964	Rat_SCI-Inosine_yH2AX_SM22_I11_2	Red	275	Red_-_Nucs	Urothelial
1339	1126	103.495	0	980.1	1634.23	0.71	116535	0	40.586	116535	1.169	0.856	0.913	Rat_SCI-Inosine_yH2AX_SM22_I11_2	Red	276	Red_-_Nucs	Urothelial
1340	5606	1.819	0	1190.08	1693.67	0.749	10200	0	0.714	10200	1.321	0.757	0.96	Rat_SCI-Inosine_yH2AX_SM22_I11_2	Red	277	Red_-_Nucs	Urothelial
1341	2886	56.902	0	1897.95	1649.83	0.662	164220	0	22.315	164220	1.152	0.868	0.908	Rat_SCI-Inosine_yH2AX_SM22_I11_2	Red	278	Red_-_Nucs	Urothelial
1342	2526	37.251	0	815.495	1688.89	0.71	94095	0	14.608	94095	1.775	0.563	0.942	Rat_SCI-Inosine_yH2AX_SM22_I11_2	Red	279	Red_-_Nucs	Urothelial
1343	1272	41.297	0	2661.44	1645.92	0.515	52530	0	16.195	52530	3.054	0.327	0.89	Rat_SCI-Inosine_yH2AX_SM22_I11_2	Red	280	Red_-_Nucs	mesenchymal
1344	5860	18.146	0	1035.46	1688.96	0.718	106335	0	7.116	106335	1.263	0.791	0.922	Rat_SCI-Inosine_yH2AX_SM22_I11_2	Red	281	Red_-_Nucs	Urothelial
1345	2699	30.8	0	1820.06	1681.49	0.777	83130	0	12.079	83130	1.726	0.579	0.954	Rat_SCI-Inosine_yH2AX_SM22_I11_2	Red	282	Red_-_Nucs	Urothelial
1346	1175	8.03	0	2588.2	1670.82	0.645	9435	0	3.149	9435	2.027	0.493	0.912	Rat_SCI-Inosine_yH2AX_SM22_I11_2	Red	283	Red_-_Nucs	mesenchymal
1347	4794	50.691	0	633.987	1689.23	0.676	243015	0	19.879	243015	1.544	0.648	0.923	Rat_SCI-Inosine_yH2AX_SM22_I11_2	Red	284	Red_-_Nucs	Urothelial
1348	1757	67.052	0	2189.89	1668.02	0.496	117810	0	26.295	117810	3.343	0.299	0.883	Rat_SCI-Inosine_yH2AX_SM22_I11_2	Red	285	Red_-_Nucs	mesenchymal
1349	3993	63.989	0	1642.71	1705.51	0.662	255510	0	25.094	255510	1.252	0.799	0.906	Rat_SCI-Inosine_yH2AX_SM22_I11_2	Red	286	Red_-_Nucs	Urothelial
1350	2562	22.096	0	2717.72	1708.16	0.701	56610	0	8.665	56610	1.852	0.54	0.954	Rat_SCI-Inosine_yH2AX_SM22_I11_2	Red	287	Red_-_Nucs	Urothelial
1351	1187	0	0	2463.18	1695.78	0.681	0	0	0	0	2.204	0.454	0.947	Rat_SCI-Inosine_yH2AX_SM22_I11_2	Red	288	Red_-_Nucs	mesenchymal
1352	2431	86.434	0	1953.76	1750.69	0.799	210120	0	33.896	210120	1.217	0.822	0.935	Rat_SCI-Inosine_yH2AX_SM22_I11_2	Red	289	Red_-_Nucs	Urothelial
1353	884	11.538	0	999.3	1742.55	0.664	10200	0	4.525	10200	1.744	0.573	0.904	Rat_SCI-Inosine_yH2AX_SM22_I11_2	Red	290	Red_-_Nucs	mesenchymal
1354	1147	7.559	0	1797.88	1740.38	0.495	8670	0	2.964	8670	1.365	0.733	0.866	Rat_SCI-Inosine_yH2AX_SM22_I11_2	Red	291	Red_-_Nucs	Urothelial
1355	4044	6.18	0	1503.95	1764.87	0.796	24990	0	2.423	24990	1.612	0.62	0.957	Rat_SCI-Inosine_yH2AX_SM22_I11_2	Red	292	Red_-_Nucs	Urothelial
1356	1118	97.165	0	2184.65	1752.55	0.711	108630	0	38.104	108630	1.782	0.561	0.927	Rat_SCI-Inosine_yH2AX_SM22_I11_2	Red	293	Red_-_Nucs	Urothelial
1357	2509	148.284	255	1910.48	1774.8	0.773	372045	255	58.151	372045	1.573	0.636	0.95	Rat_SCI-Inosine_yH2AX_SM22_I11_2	Red	294	Red_-_Nucs	Urothelial
1358	1915	14.781	0	990.392	1756.34	0.702	28305	0	5.796	28305	1.136	0.88	0.934	Rat_SCI-Inosine_yH2AX_SM22_I11_2	Red	295	Red_-_Nucs	Urothelial
1359	1702	104.427	0	2669.52	1770.55	0.818	177735	0	40.952	177735	1.216	0.823	0.952	Rat_SCI-Inosine_yH2AX_SM22_I11_2	Red	296	Red_-_Nucs	Urothelial
1360	4550	26.341	0	1710.43	1785.6	0.473	119850	0	10.33	119850	2.466	0.405	0.807	Rat_SCI-Inosine_yH2AX_SM22_I11_2	Red	297	Red_-_Nucs	mesenchymal
1361	1689	40.462	0	931.187	1769.27	0.704	68340	0	15.867	68340	1.985	0.504	0.927	Rat_SCI-Inosine_yH2AX_SM22_I11_2	Red	298	Red_-_Nucs	Urothelial
1362	3335	32.802	0	1528.96	1792.27	0.765	109395	0	12.864	109395	1.412	0.708	0.958	Rat_SCI-Inosine_yH2AX_SM22_I11_2	Red	299	Red_-_Nucs	Urothelial
1363	2765	74.056	0	2098.21	1788.98	0.726	204765	0	29.042	204765	1.803	0.555	0.94	Rat_SCI-Inosine_yH2AX_SM22_I11_2	Red	300	Red_-_Nucs	Urothelial
1364	2735	29.835	0	2695.97	1796.97	0.688	81600	0	11.7	81600	1.982	0.504	0.939	Rat_SCI-Inosine_yH2AX_SM22_I11_2	Red	301	Red_-_Nucs	Urothelial
1365	7114	76.314	0	660.339	1825.24	0.638	542895	0	29.927	542895	1.561	0.641	0.909	Rat_SCI-Inosine_yH2AX_SM22_I11_2	Red	302	Red_-_Nucs	Urothelial
1366	1321	41.503	0	1805.37	1815.87	0.68	54825	0	16.276	54825	2.339	0.427	0.944	Rat_SCI-Inosine_yH2AX_SM22_I11_2	Red	303	Red_-_Nucs	mesenchymal
1367	2019	44.205	0	990.289	1823.74	0.618	89250	0	17.335	89250	1.202	0.832	0.913	Rat_SCI-Inosine_yH2AX_SM22_I11_2	Red	304	Red_-_Nucs	Urothelial
1368	3624	32.719	0	952.866	1822.6	0.755	118575	0	12.831	118575	1.445	0.692	0.952	Rat_SCI-Inosine_yH2AX_SM22_I11_2	Red	305	Red_-_Nucs	Urothelial
1369	3952	72.009	0	1596.51	1831.99	0.733	284580	0	28.239	284580	1.738	0.575	0.949	Rat_SCI-Inosine_yH2AX_SM22_I11_2	Red	306	Red_-_Nucs	Urothelial
1370	2562	13.437	0	1070.32	1826.11	0.523	34425	0	5.269	34425	1.222	0.818	0.893	Rat_SCI-Inosine_yH2AX_SM22_I11_2	Red	307	Red_-_Nucs	Urothelial
1371	2712	6.77	0	2044.94	1833.29	0.512	18360	0	2.655	18360	2.709	0.369	0.91	Rat_SCI-Inosine_yH2AX_SM22_I11_2	Red	308	Red_-_Nucs	mesenchymal
1372	2218	145.895	255	2480.67	1833.88	0.555	323595	255	57.214	323595	2.909	0.344	0.926	Rat_SCI-Inosine_yH2AX_SM22_I11_2	Red	309	Red_-_Nucs	mesenchymal
1373	2909	55.138	0	2691.85	1842.86	0.763	160395	0	21.623	160395	1.246	0.802	0.936	Rat_SCI-Inosine_yH2AX_SM22_I11_2	Red	310	Red_-_Nucs	Urothelial
1374	8341	33.262	0	878.665	1869.38	0.664	277440	0	13.044	277440	2.064	0.485	0.951	Rat_SCI-Inosine_yH2AX_SM22_I11_2	Red	311	Red_-_Nucs	mesenchymal
1375	3676	73.045	0	1525.43	1877.84	0.854	268515	0	28.645	268515	1.045	0.957	0.962	Rat_SCI-Inosine_yH2AX_SM22_I11_2	Red	312	Red_-_Nucs	Urothelial
1376	3431	33.519	0	971.343	1889.53	0.732	115005	0	13.145	115005	1.589	0.629	0.947	Rat_SCI-Inosine_yH2AX_SM22_I11_2	Red	313	Red_-_Nucs	Urothelial
1377	1652	3.705	0	1824.88	1852.33	0.741	6120	0	1.453	6120	1.304	0.767	0.91	Rat_SCI-Inosine_yH2AX_SM22_I11_2	Red	314	Red_-_Nucs	Urothelial
1378	1601	75.815	0	1608	1871.02	0.712	121380	0	29.731	121380	1.513	0.661	0.94	Rat_SCI-Inosine_yH2AX_SM22_I11_2	Red	315	Red_-_Nucs	Urothelial
1379	9356	102.289	0	2685.12	1924.11	0.698	957015	0	40.113	957015	1.939	0.516	0.921	Rat_SCI-Inosine_yH2AX_SM22_I11_2	Red	316	Red_-_Nucs	Urothelial
1380	1793	170.806	255	1792.44	1892.36	0.815	306255	255	66.983	306255	1.31	0.763	0.941	Rat_SCI-Inosine_yH2AX_SM22_I11_2	Red	317	Red_-_Nucs	Urothelial
1381	2383	69.555	0	2180.76	1905.3	0.558	165750	0	27.277	165750	3.197	0.313	0.927	Rat_SCI-Inosine_yH2AX_SM22_I11_2	Red	318	Red_-_Nucs	mesenchymal
1382	4052	26.431	0	619.681	1901.31	0.787	107100	0	10.365	107100	1.256	0.796	0.941	Rat_SCI-Inosine_yH2AX_SM22_I11_2	Red	319	Red_-_Nucs	Urothelial
1383	1273	106.567	0	484.365	1904.79	0.33	135660	0	41.791	135660	1.295	0.772	0.853	Rat_SCI-Inosine_yH2AX_SM22_I11_2	Red	320	Red_-_Nucs	Urothelial
1384	2364	27.398	0	1478.18	1936.29	0.847	64770	0	10.745	64770	1.129	0.886	0.953	Rat_SCI-Inosine_yH2AX_SM22_I11_2	Red	321	Red_-_Nucs	Urothelial
1385	6551	6.033	0	1087.96	1938	0.835	39525	0	2.366	39525	1.209	0.827	0.972	Rat_SCI-Inosine_yH2AX_SM22_I11_2	Red	322	Red_-_Nucs	Urothelial
1386	2819	210.223	255	2253.68	1946.71	0.626	592620	255	82.441	592620	2.466	0.405	0.951	Rat_SCI-Inosine_yH2AX_SM22_I11_2	Red	323	Red_-_Nucs	mesenchymal
1387	1967	15.816	0	2100.5	1944.12	0.663	31110	0	6.202	31110	2.43	0.412	0.931	Rat_SCI-Inosine_yH2AX_SM22_I11_2	Red	324	Red_-_Nucs	mesenchymal
1388	3527	76.854	0	2506.88	1947.23	0.773	271065	0	30.139	271065	1.601	0.625	0.939	Rat_SCI-Inosine_yH2AX_SM22_I11_2	Red	325	Red_-_Nucs	Urothelial
1389	6954	105.938	0	558.834	1996.19	0.669	736695	0	41.544	736695	1.775	0.563	0.962	Rat_SCI-Inosine_yH2AX_SM22_I11_2	Red	326	Red_-_Nucs	Urothelial
1390	1151	7.311	0	1536.41	1950.77	0.706	8415	0	2.867	8415	1.491	0.671	0.909	Rat_SCI-Inosine_yH2AX_SM22_I11_2	Red	327	Red_-_Nucs	Urothelial
1391	4255	66.642	0	1713.62	1972.82	0.519	283560	0	26.134	283560	1.82	0.55	0.829	Rat_SCI-Inosine_yH2AX_SM22_I11_2	Red	328	Red_-_Nucs	Urothelial
1392	895	46.441	0	1512.71	1952.27	0.67	41565	0	18.212	41565	1.288	0.776	0.903	Rat_SCI-Inosine_yH2AX_SM22_I11_2	Red	329	Red_-_Nucs	mesenchymal
1393	2066	95.903	0	2395.25	1961.54	0.727	198135	0	37.609	198135	1.915	0.522	0.945	Rat_SCI-Inosine_yH2AX_SM22_I11_2	Red	330	Red_-_Nucs	Urothelial
1394	3667	67.036	0	2534.48	1994.05	0.7	245820	0	26.289	245820	1.845	0.542	0.937	Rat_SCI-Inosine_yH2AX_SM22_I11_2	Red	331	Red_-_Nucs	Urothelial
1395	2988	38.574	0	1462.27	1994.76	0.803	115260	0	15.127	115260	1.578	0.634	0.961	Rat_SCI-Inosine_yH2AX_SM22_I11_2	Red	332	Red_-_Nucs	Urothelial
1396	8788	71.236	0	863.936	2036.32	0.5	626025	0	27.936	626025	1.173	0.852	0.886	Rat_SCI-Inosine_yH2AX_SM22_I11_2	Red	333	Red_-_Nucs	Urothelial
1397	2392	7.676	0	1017.74	2045.94	0.381	18360	0	3.01	18360	1.257	0.796	0.858	Rat_SCI-Inosine_yH2AX_SM22_I11_2	Red	334	Red_-_Nucs	Urothelial
1398	5559	85.092	0	2353.1	2028.3	0.59	473025	0	33.369	473025	1.37	0.73	0.897	Rat_SCI-Inosine_yH2AX_SM22_I11_2	Red	335	Red_-_Nucs	Urothelial
1399	1189	27.452	0	1505.02	2041.52	0.416	32640	0	10.765	32640	1.041	0.96	0.775	Rat_SCI-Inosine_yH2AX_SM22_I11_2	Red	336	Red_-_Nucs	Urothelial
1400	1628	76.281	0	1811.95	2039.03	0.446	124185	0	29.914	124185	2.81	0.356	0.857	Rat_SCI-Inosine_yH2AX_SM22_I11_2	Red	337	Red_-_Nucs	mesenchymal
1401	2059	43.099	0	1592.68	2044.76	0.582	88740	0	16.901	88740	1.463	0.683	0.918	Rat_SCI-Inosine_yH2AX_SM22_I11_2	Red	338	Red_-_Nucs	Urothelial
1402	5899	101.888	0	2432	2067.56	0.775	601035	0	39.956	601035	1.877	0.533	0.97	Rat_SCI-Inosine_yH2AX_SM22_I11_2	Red	339	Red_-_Nucs	Urothelial
1403	1816	22.888	0	1364.23	2053.83	0.687	41565	0	8.976	41565	1.277	0.783	0.933	Rat_SCI-Inosine_yH2AX_SM22_I11_2	Red	340	Red_-_Nucs	Urothelial
1404	1971	41.012	0	2082.47	2069.48	0.466	80835	0	16.083	80835	3.543	0.282	0.904	Rat_SCI-Inosine_yH2AX_SM22_I11_2	Red	341	Red_-_Nucs	mesenchymal
1405	3176	59.334	0	583.365	2069.95	0.755	188445	0	23.268	188445	1.197	0.835	0.958	Rat_SCI-Inosine_yH2AX_SM22_I11_2	Red	342	Red_-_Nucs	Urothelial
1406	644	61.77	0	1984.51	2069.95	0.607	39780	0	24.224	39780	2.735	0.366	0.882	Rat_SCI-Inosine_yH2AX_SM22_I11_2	Red	343	Red_-_Nucs	mesenchymal
1407	2936	44.121	0	1427.91	2078.32	0.786	129540	0	17.302	129540	1.237	0.808	0.954	Rat_SCI-Inosine_yH2AX_SM22_I11_2	Red	344	Red_-_Nucs	Urothelial
1408	2884	68.348	0	515.021	2093.66	0.807	197115	0	26.803	197115	1.485	0.674	0.955	Rat_SCI-Inosine_yH2AX_SM22_I11_2	Red	345	Red_-_Nucs	Urothelial
1409	3607	106.821	0	2287.65	2104.27	0.804	385305	0	41.891	385305	1.171	0.854	0.961	Rat_SCI-Inosine_yH2AX_SM22_I11_2	Red	346	Red_-_Nucs	Urothelial
1410	4825	86.462	0	915.319	2114.3	0.676	417180	0	33.907	417180	1.282	0.78	0.944	Rat_SCI-Inosine_yH2AX_SM22_I11_2	Red	347	Red_-_Nucs	Urothelial
1411	3753	33.361	0	370.59	2139.79	0.572	125205	0	13.083	125205	1.369	0.73	0.853	Rat_SCI-Inosine_yH2AX_SM22_I11_2	Red	348	Red_-_Nucs	Urothelial
1412	2306	44.785	0	1849.17	2147.98	0.638	103275	0	17.563	103275	2.455	0.407	0.948	Rat_SCI-Inosine_yH2AX_SM22_I11_2	Red	349	Red_-_Nucs	mesenchymal
1413	4567	54.998	0	536.673	2160.1	0.772	251175	0	21.568	251175	1.452	0.689	0.967	Rat_SCI-Inosine_yH2AX_SM22_I11_2	Red	350	Red_-_Nucs	Urothelial
1414	6649	53.194	0	1344.32	2162.03	0.825	353685	0	20.86	353685	1.224	0.817	0.975	Rat_SCI-Inosine_yH2AX_SM22_I11_2	Red	351	Red_-_Nucs	Urothelial
1415	2808	4.268	0	2381.71	2153.82	0.732	11985	0	1.674	11985	1.747	0.572	0.934	Rat_SCI-Inosine_yH2AX_SM22_I11_2	Red	352	Red_-_Nucs	Urothelial
1416	2413	100.182	0	1754.93	2166.81	0.517	241740	0	39.287	241740	1.366	0.732	0.853	Rat_SCI-Inosine_yH2AX_SM22_I11_2	Red	353	Red_-_Nucs	Urothelial
1417	644	0	0	1792.08	2156.35	0.715	0	0	0	0	1.693	0.591	0.915	Rat_SCI-Inosine_yH2AX_SM22_I11_2	Red	354	Red_-_Nucs	mesenchymal
1418	978	17.991	0	708.486	2175.85	0.634	17595	0	7.055	17595	1.921	0.52	0.884	Rat_SCI-Inosine_yH2AX_SM22_I11_2	Red	355	Red_-_Nucs	mesenchymal
1419	3521	60.256	0	911.716	2154.57	0.644	212160	0	23.63	212160	1.362	0.734	0.951	Rat_SCI-Inosine_yH2AX_SM22_I11_2	Red	356	Red_-_Nucs	Urothelial
1420	2550	170.9	255	1873.39	2173.5	0.739	435795	255	67.02	435795	1.651	0.606	0.951	Rat_SCI-Inosine_yH2AX_SM22_I11_2	Red	357	Red_-_Nucs	Urothelial
1421	2493	105.662	0	2131.93	2169.76	0.68	263415	0	41.436	263415	1.757	0.569	0.915	Rat_SCI-Inosine_yH2AX_SM22_I11_2	Red	358	Red_-_Nucs	Urothelial
1422	4054	18.996	0	846.07	2185.67	0.612	77010	0	7.449	77010	1.179	0.848	0.947	Rat_SCI-Inosine_yH2AX_SM22_I11_2	Red	359	Red_-_Nucs	Urothelial
1423	1991	29.842	0	1488.72	2169.32	0.809	59415	0	11.703	59415	1.58	0.633	0.954	Rat_SCI-Inosine_yH2AX_SM22_I11_2	Red	360	Red_-_Nucs	Urothelial
1424	826	51.556	0	1539.76	2176.4	0.762	42585	0	20.218	42585	1.671	0.598	0.943	Rat_SCI-Inosine_yH2AX_SM22_I11_2	Red	361	Red_-_Nucs	mesenchymal
1425	1971	48.257	0	2199.48	2191.42	0.821	95115	0	18.924	95115	1.369	0.73	0.968	Rat_SCI-Inosine_yH2AX_SM22_I11_2	Red	362	Red_-_Nucs	Urothelial
1426	1498	74.9	0	2097.27	2195.86	0.503	112200	0	29.372	112200	2.349	0.426	0.936	Rat_SCI-Inosine_yH2AX_SM22_I11_2	Red	363	Red_-_Nucs	mesenchymal
1427	682	14.956	0	1812.03	2186.68	0.712	10200	0	5.865	10200	1.266	0.79	0.923	Rat_SCI-Inosine_yH2AX_SM22_I11_2	Red	364	Red_-_Nucs	mesenchymal
1428	1029	60.219	0	1452.33	2196.59	0.62	61965	0	23.615	61965	1.941	0.515	0.963	Rat_SCI-Inosine_yH2AX_SM22_I11_2	Red	365	Red_-_Nucs	Urothelial
1429	6076416	7.96	0	1539.04	1372.28	0.776	48370473	0	35.115	48370473	1.246	0.802	1	Rat_SCI-Inosine_yH2AX_SM22_I11_2	0	0	0	0
1430	141362	0.151	0	506.706	66.219	0.119	21296	0	2.578	21296	2.496	0.401	0.85	Rat_SCI-Inosine_yH2AX_SM22_I11_2	Green	1	Total_area	0
1431	76597	0.474	0	939.574	117.872	0.287	36304	0	6.456	36304	1.42	0.704	0.871	Rat_SCI-Inosine_yH2AX_SM22_I11_2	Green	2	Red_+_areas	0
1432	898426	0.424	0	492.558	918.421	0.043	381259	0	4.992	381259	1.286	0.778	0.734	Rat_SCI-Inosine_yH2AX_SM22_I11_2	Green	3	Red_+_areas	0
1433	15657	47.115	0	1072.73	1577.38	0.075	737680	49	86.14	737680	1.495	0.669	0.599	Rat_SCI-Inosine_yH2AX_SM22_I11_2	Green	4	Red_+_areas	0
1434	266412	1.624	0	379.834	1731.99	0.082	432714	0	11.944	432714	1.822	0.549	0.818	Rat_SCI-Inosine_yH2AX_SM22_I11_2	Green	5	Red_+_areas	0
1435	11150	11.627	0	1628.17	2003.75	0.104	129644	8	64.529	129644	1.151	0.869	0.597	Rat_SCI-Inosine_yH2AX_SM22_I11_2	Green	6	Red_+_areas	0
1436	976	0.013	0	197.654	25.885	0.514	13	0	0.307	13	2.564	0.39	0.789	Rat_SCI-Inosine_yH2AX_SM22_I11_2	Green	7	Red_+_Nucs	SMC
1437	844	0.001	0	259.5	46.5	0.56	1	0	0.118	1	2.982	0.335	0.916	Rat_SCI-Inosine_yH2AX_SM22_I11_2	Green	8	Red_+_Nucs	SMC
1438	1046	3.446	0	504.9	59.798	0.654	3604	2	59.656	3604	1.354	0.739	0.892	Rat_SCI-Inosine_yH2AX_SM22_I11_2	Green	9	Red_+_Nucs	SMC
1439	1553	6.575	0	535.904	58.803	0.804	10211	7	84.031	10211	1.396	0.717	0.967	Rat_SCI-Inosine_yH2AX_SM22_I11_2	Green	10	Red_+_Nucs	SMC
1440	2487	3.873	0	1063.82	76.971	0.702	9632	0	43.024	9632	1.499	0.667	0.946	Rat_SCI-Inosine_yH2AX_SM22_I11_2	Green	11	Red_+_Nucs	SMC
1441	941	0	0	455.735	84.88	0.611	0	0	0	0	1.272	0.786	0.898	Rat_SCI-Inosine_yH2AX_SM22_I11_2	Green	12	Red_+_Nucs	SMC
1442	1439	0	0	417.116	90.114	0.68	0	0	0	0	1.311	0.763	0.933	Rat_SCI-Inosine_yH2AX_SM22_I11_2	Green	13	Red_+_Nucs	SMC
1443	1132	4.496	0	912.725	94.291	0.711	5090	4	82.597	5090	1.669	0.599	0.916	Rat_SCI-Inosine_yH2AX_SM22_I11_2	Green	14	Red_+_Nucs	SMC
1444	3555	0.087	0	373.133	108.802	0.73	308	0	2.954	308	1.532	0.653	0.951	Rat_SCI-Inosine_yH2AX_SM22_I11_2	Green	15	Red_+_Nucs	SMC
1445	822	0.563	0	607.424	118.208	0.624	463	0	17.518	463	2.821	0.355	0.927	Rat_SCI-Inosine_yH2AX_SM22_I11_2	Green	16	Red_+_Nucs	SMC
1446	2723	5.992	0	862.043	160.257	0.781	16316	4	65.149	16316	1.392	0.719	0.956	Rat_SCI-Inosine_yH2AX_SM22_I11_2	Green	17	Red_+_Nucs	SMC
1447	1174	0	0	820.177	181.38	0.559	0	0	0	0	2.265	0.441	0.863	Rat_SCI-Inosine_yH2AX_SM22_I11_2	Green	18	Red_+_Nucs	SMC
1448	1279	0.826	0	475.621	189.328	0.711	1056	0	12.275	1056	2.093	0.478	0.95	Rat_SCI-Inosine_yH2AX_SM22_I11_2	Green	19	Red_+_Nucs	SMC
1449	2450	4.423	0	523.112	347.944	0.704	10836	2	56.327	10836	1.971	0.507	0.949	Rat_SCI-Inosine_yH2AX_SM22_I11_2	Green	20	Red_+_Nucs	SMC
1450	1646	10.103	0	562.647	453.362	0.837	16629	10	85.541	16629	1.472	0.679	0.961	Rat_SCI-Inosine_yH2AX_SM22_I11_2	Green	21	Red_+_Nucs	SMC
1451	3793	14.579	0	543.043	575.871	0.771	55298	16	86.317	55298	1.758	0.569	0.966	Rat_SCI-Inosine_yH2AX_SM22_I11_2	Green	22	Red_+_Nucs	SMC
1452	3331	5.016	0	293.86	638.807	0.751	16708	2	57.13	16708	1.951	0.513	0.96	Rat_SCI-Inosine_yH2AX_SM22_I11_2	Green	23	Red_+_Nucs	SMC
1453	2165	6.548	0	604.809	749.474	0.74	14176	5	70.069	14176	1.513	0.661	0.947	Rat_SCI-Inosine_yH2AX_SM22_I11_2	Green	24	Red_+_Nucs	SMC
1454	3022	0.002	0	99.333	903.833	0.773	6	0	0.132	6	1.639	0.61	0.963	Rat_SCI-Inosine_yH2AX_SM22_I11_2	Green	25	Red_+_Nucs	SMC
1455	1478	8.584	0	261.915	1049.7	0.838	12687	9	75.44	12687	1.144	0.874	0.956	Rat_SCI-Inosine_yH2AX_SM22_I11_2	Green	26	Red_+_Nucs	SMC
1456	2559	7.32	0	333.691	1108.32	0.824	18731	7	77.96	18731	1.161	0.861	0.947	Rat_SCI-Inosine_yH2AX_SM22_I11_2	Green	27	Red_+_Nucs	SMC
1457	1604	3.297	0	950.962	1194.67	0.427	5288	0	49.127	5288	1.693	0.591	0.743	Rat_SCI-Inosine_yH2AX_SM22_I11_2	Green	28	Red_+_Nucs	SMC
1458	2005	8.444	0	462.927	1225.32	0.637	16930	9	82.294	16930	2.516	0.398	0.949	Rat_SCI-Inosine_yH2AX_SM22_I11_2	Green	29	Red_+_Nucs	SMC
1459	1927	9.876	0	558.794	1254.89	0.77	19031	9	77.115	19031	1.8	0.556	0.954	Rat_SCI-Inosine_yH2AX_SM22_I11_2	Green	30	Red_+_Nucs	SMC
1460	878	9.521	0	418.395	1268.12	0.837	8359	10	86.446	8359	1.438	0.696	0.954	Rat_SCI-Inosine_yH2AX_SM22_I11_2	Green	31	Red_+_Nucs	SMC
1461	968	50.633	57	1092.59	1525.09	0.272	49013	51	100	49013	3.249	0.308	0.549	Rat_SCI-Inosine_yH2AX_SM22_I11_2	Green	32	Red_+_Nucs	SMC
1462	2819	74.03	71	1076.8	1575.23	0.474	208691	72	100	208691	1.745	0.573	0.804	Rat_SCI-Inosine_yH2AX_SM22_I11_2	Green	33	Red_+_Nucs	SMC
1463	2889	26.203	23	602.619	1587.83	0.345	75701	24	99.965	75701	2.097	0.477	0.713	Rat_SCI-Inosine_yH2AX_SM22_I11_2	Green	34	Red_+_Nucs	SMC
1464	968	29.835	19	1008.9	1595.42	0.253	28880	25	99.793	28880	1.497	0.668	0.526	Rat_SCI-Inosine_yH2AX_SM22_I11_2	Green	35	Red_+_Nucs	SMC
1465	1229	0.701	0	183.771	1608.74	0.821	862	0	20.993	862	1.419	0.705	0.955	Rat_SCI-Inosine_yH2AX_SM22_I11_2	Green	36	Red_+_Nucs	SMC
1466	737	21.349	24	223.649	1594.52	0.83	15734	22	99.729	15734	1.389	0.72	0.946	Rat_SCI-Inosine_yH2AX_SM22_I11_2	Green	37	Red_+_Nucs	SMC
1467	4167	17.906	16	161.218	1699.05	0.577	74616	18	99.4	74616	3.038	0.329	0.959	Rat_SCI-Inosine_yH2AX_SM22_I11_2	Green	38	Red_+_Nucs	SMC
1468	3272	6.001	0	433.27	1749.78	0.622	19636	5	74.328	19636	1.866	0.536	0.919	Rat_SCI-Inosine_yH2AX_SM22_I11_2	Green	39	Red_+_Nucs	SMC
1469	1209	5.514	0	523.274	1769.15	0.808	6666	0	49.959	6666	1.159	0.863	0.947	Rat_SCI-Inosine_yH2AX_SM22_I11_2	Green	40	Red_+_Nucs	SMC
1470	1881	15.967	17	456.163	1814.3	0.841	30034	16	99.734	30034	1.3	0.769	0.968	Rat_SCI-Inosine_yH2AX_SM22_I11_2	Green	41	Red_+_Nucs	SMC
1471	3080	1.813	0	116.094	1838.89	0.572	5584	0	31.494	5584	2.491	0.401	0.924	Rat_SCI-Inosine_yH2AX_SM22_I11_2	Green	42	Red_+_Nucs	SMC
1472	2745	25.868	0	276.007	1935.74	0.673	71008	24	89.071	71008	1.23	0.813	0.921	Rat_SCI-Inosine_yH2AX_SM22_I11_2	Green	43	Red_+_Nucs	SMC
1473	2279	16.308	0	1650.43	2025.34	0.775	37165	16	92.365	37165	1.552	0.644	0.951	Rat_SCI-Inosine_yH2AX_SM22_I11_2	Green	44	Red_+_Nucs	SMC
1474	899	0	0	70.598	2027.51	0.556	0	0	0	0	2.365	0.423	0.886	Rat_SCI-Inosine_yH2AX_SM22_I11_2	Green	45	Red_+_Nucs	SMC
1475	1254	1.209	0	140.382	2124.84	0.862	1516	0	27.113	1516	1.134	0.882	0.961	Rat_SCI-Inosine_yH2AX_SM22_I11_2	Green	46	Red_+_Nucs	SMC
1476	669	0	0	124.491	9.333	0.582	0	0	0	0	1.661	0.602	0.897	Rat_SCI-Inosine_yH2AX_SM22_I11_2	Green	47	Red_-_Nucs	mesenchymal
1477	4631	5.884	0	1212.68	23.011	0.739	27248	3	59.879	27248	1.524	0.656	0.947	Rat_SCI-Inosine_yH2AX_SM22_I11_2	Green	48	Red_-_Nucs	Urothelial
1478	1428	4.772	0	2317.93	6.48	0.597	6815	0	32.563	6815	2.396	0.417	0.94	Rat_SCI-Inosine_yH2AX_SM22_I11_2	Green	49	Red_-_Nucs	mesenchymal
1479	924	0	0	2594.82	7.931	0.542	0	0	0	0	3.402	0.294	0.962	Rat_SCI-Inosine_yH2AX_SM22_I11_2	Green	50	Red_-_Nucs	mesenchymal
1480	3159	0.0003166	0	22.5	48.5	0.653	1	0	0.032	1	2.16	0.463	0.949	Rat_SCI-Inosine_yH2AX_SM22_I11_2	Green	51	Red_-_Nucs	mesenchymal
1481	1535	0	0	2621.97	40.931	0.671	0	0	0	0	1.817	0.55	0.915	Rat_SCI-Inosine_yH2AX_SM22_I11_2	Green	52	Red_-_Nucs	Urothelial
1482	1025	0	0	2663.14	43.038	0.632	0	0	0	0	1.595	0.627	0.876	Rat_SCI-Inosine_yH2AX_SM22_I11_2	Green	53	Red_-_Nucs	Urothelial
1483	3876	13.414	0	1895.68	69.478	0.649	51992	14	89.706	51992	2.404	0.416	0.96	Rat_SCI-Inosine_yH2AX_SM22_I11_2	Green	54	Red_-_Nucs	mesenchymal
1484	995	0.216	0	2054.35	58.365	0.684	215	0	11.457	215	1.698	0.589	0.886	Rat_SCI-Inosine_yH2AX_SM22_I11_2	Green	55	Red_-_Nucs	mesenchymal
1485	1532	0	0	2724.52	62.606	0.506	0	0	0	0	2.627	0.381	0.89	Rat_SCI-Inosine_yH2AX_SM22_I11_2	Green	56	Red_-_Nucs	mesenchymal
1486	1438	0.046	0	2068.41	93.045	0.77	66	0	3.129	66	1.279	0.782	0.928	Rat_SCI-Inosine_yH2AX_SM22_I11_2	Green	57	Red_-_Nucs	Urothelial
1487	2728	5.201	0	2021.29	107.62	0.726	14189	4	64.516	14189	1.551	0.645	0.945	Rat_SCI-Inosine_yH2AX_SM22_I11_2	Green	58	Red_-_Nucs	Urothelial
1488	2502	0	0	2645.22	106.02	0.563	0	0	0	0	3.125	0.32	0.937	Rat_SCI-Inosine_yH2AX_SM22_I11_2	Green	59	Red_-_Nucs	mesenchymal
1489	748	14.679	12	2231.8	117.972	0.746	10980	14	99.866	10980	1.388	0.72	0.899	Rat_SCI-Inosine_yH2AX_SM22_I11_2	Green	60	Red_-_Nucs	mesenchymal
1490	1271	0	0	2555.1	129.956	0.574	0	0	0	0	2.34	0.427	0.875	Rat_SCI-Inosine_yH2AX_SM22_I11_2	Green	61	Red_-_Nucs	mesenchymal
1491	2338	14.947	0	1898.62	148.059	0.722	34946	10	73.867	34946	1.687	0.593	0.948	Rat_SCI-Inosine_yH2AX_SM22_I11_2	Green	62	Red_-_Nucs	Urothelial
1492	3766	2.922	0	2141.17	169.953	0.671	11005	1	54.594	11005	1.82	0.549	0.937	Rat_SCI-Inosine_yH2AX_SM22_I11_2	Green	63	Red_-_Nucs	Urothelial
1493	1916	3.058	0	2066.08	159.957	0.685	5860	2	65.919	5860	1.948	0.513	0.924	Rat_SCI-Inosine_yH2AX_SM22_I11_2	Green	64	Red_-_Nucs	Urothelial
1494	2926	9.856	0	1398.18	171.858	0.809	28839	8	62.714	28839	1.24	0.807	0.959	Rat_SCI-Inosine_yH2AX_SM22_I11_2	Green	65	Red_-_Nucs	Urothelial
1495	1054	0	0	11.335	167.902	0.729	0	0	0	0	1.854	0.539	0.956	Rat_SCI-Inosine_yH2AX_SM22_I11_2	Green	66	Red_-_Nucs	Urothelial
1496	1773	5.879	0	1864.24	162.701	0.705	10423	2	56.796	10423	1.556	0.643	0.938	Rat_SCI-Inosine_yH2AX_SM22_I11_2	Green	67	Red_-_Nucs	Urothelial
1497	2094	0.006	0	2507.04	181.808	0.751	13	0	0.191	13	1.852	0.54	0.95	Rat_SCI-Inosine_yH2AX_SM22_I11_2	Green	68	Red_-_Nucs	Urothelial
1498	1568	0.002	0	840.5	206.833	0.391	3	0	0.128	3	2.969	0.337	0.69	Rat_SCI-Inosine_yH2AX_SM22_I11_2	Green	69	Red_-_Nucs	mesenchymal
1499	2019	0.0009906	0	2231.5	209.5	0.722	2	0	0.05	2	1.434	0.697	0.935	Rat_SCI-Inosine_yH2AX_SM22_I11_2	Green	70	Red_-_Nucs	Urothelial
1500	1670	0.598	0	2287.22	200.299	0.795	998	0	22.515	998	1.125	0.889	0.97	Rat_SCI-Inosine_yH2AX_SM22_I11_2	Green	71	Red_-_Nucs	Urothelial
1501	2359	0.494	0	1967.53	197.755	0.532	1165	0	16.617	1165	2.788	0.359	0.924	Rat_SCI-Inosine_yH2AX_SM22_I11_2	Green	72	Red_-_Nucs	mesenchymal
1502	2189	20.26	0	2116.91	206.021	0.691	44349	19	93.422	44349	1.339	0.747	0.914	Rat_SCI-Inosine_yH2AX_SM22_I11_2	Green	73	Red_-_Nucs	Urothelial
1503	3414	0.322	0	1385.22	196.844	0.656	1100	0	8.582	1100	1.514	0.661	0.889	Rat_SCI-Inosine_yH2AX_SM22_I11_2	Green	74	Red_-_Nucs	Urothelial
1504	7146	3.783	0	1155.41	226.921	0.712	27031	0	43.591	27031	1.161	0.861	0.936	Rat_SCI-Inosine_yH2AX_SM22_I11_2	Green	75	Red_-_Nucs	Urothelial
1505	6071	7.222	0	1104.77	259.463	0.641	43845	7	67.633	43845	1.673	0.598	0.915	Rat_SCI-Inosine_yH2AX_SM22_I11_2	Green	76	Red_-_Nucs	Urothelial
1506	4253	15.555	0	2144.63	245.11	0.78	66157	16	87.068	66157	1.311	0.763	0.946	Rat_SCI-Inosine_yH2AX_SM22_I11_2	Green	77	Red_-_Nucs	Urothelial
1507	3379	0.0002959	0	754.5	226.5	0.636	1	0	0.03	1	1.969	0.508	0.919	Rat_SCI-Inosine_yH2AX_SM22_I11_2	Green	78	Red_-_Nucs	Urothelial
1508	2443	0.132	0	2603.5	253.429	0.759	323	0	2.743	323	1.41	0.709	0.924	Rat_SCI-Inosine_yH2AX_SM22_I11_2	Green	79	Red_-_Nucs	Urothelial
1509	6110	0	0	1657.89	263.336	0.678	0	0	0	0	1.775	0.563	0.956	Rat_SCI-Inosine_yH2AX_SM22_I11_2	Green	80	Red_-_Nucs	Urothelial
1510	2678	0.042	0	479.884	244.277	0.637	112	0	1.979	112	2.306	0.434	0.933	Rat_SCI-Inosine_yH2AX_SM22_I11_2	Green	81	Red_-_Nucs	mesenchymal
1511	2969	1.279	0	2357.34	271.288	0.715	3796	0	19.198	3796	1.359	0.736	0.927	Rat_SCI-Inosine_yH2AX_SM22_I11_2	Green	82	Red_-_Nucs	Urothelial
1512	2370	0	0	1473.82	259.953	0.676	0	0	0	0	1.674	0.597	0.941	Rat_SCI-Inosine_yH2AX_SM22_I11_2	Green	83	Red_-_Nucs	Urothelial
1513	970	1.349	0	2283.45	261.547	0.498	1309	0	30.103	1309	3.147	0.318	0.911	Rat_SCI-Inosine_yH2AX_SM22_I11_2	Green	84	Red_-_Nucs	mesenchymal
1514	10076	16.968	17	2717.07	329.235	0.59	170969	17	96.943	170969	1.445	0.692	0.931	Rat_SCI-Inosine_yH2AX_SM22_I11_2	Green	85	Red_-_Nucs	Urothelial
1515	1964	0.216	0	2496.5	262.88	0.693	424	0	3.971	424	2.063	0.485	0.946	Rat_SCI-Inosine_yH2AX_SM22_I11_2	Green	86	Red_-_Nucs	mesenchymal
1516	1433	0.309	0	779.615	289.128	0.768	443	0	6.42	443	1.275	0.784	0.934	Rat_SCI-Inosine_yH2AX_SM22_I11_2	Green	87	Red_-_Nucs	Urothelial
1517	2166	0.16	0	841.439	302.171	0.671	346	0	4.617	346	1.521	0.658	0.932	Rat_SCI-Inosine_yH2AX_SM22_I11_2	Green	88	Red_-_Nucs	Urothelial
1518	2605	4.392	0	2227.07	291.171	0.823	11442	0	49.674	11442	1.426	0.701	0.962	Rat_SCI-Inosine_yH2AX_SM22_I11_2	Green	89	Red_-_Nucs	Urothelial
1519	6001	17.605	16	1858.11	309.669	0.697	105649	17	100	105649	1.289	0.776	0.937	Rat_SCI-Inosine_yH2AX_SM22_I11_2	Green	90	Red_-_Nucs	Urothelial
1520	2992	1.378	0	396.189	296.841	0.746	4124	0	28.409	4124	1.398	0.715	0.957	Rat_SCI-Inosine_yH2AX_SM22_I11_2	Green	91	Red_-_Nucs	Urothelial
1521	5848	19.61	17	1792.81	324.541	0.786	114682	19	99.983	114682	1.339	0.747	0.958	Rat_SCI-Inosine_yH2AX_SM22_I11_2	Green	92	Red_-_Nucs	Urothelial
1522	3278	7.113	0	1239.82	324.905	0.803	23315	3	55.522	23315	1.641	0.609	0.969	Rat_SCI-Inosine_yH2AX_SM22_I11_2	Green	93	Red_-_Nucs	Urothelial
1523	826	14.291	17	2051.23	311.933	0.732	11804	15	100	11804	1.333	0.75	0.912	Rat_SCI-Inosine_yH2AX_SM22_I11_2	Green	94	Red_-_Nucs	mesenchymal
1524	1057	0	0	282.552	313.463	0.613	0	0	0	0	1.234	0.811	0.916	Rat_SCI-Inosine_yH2AX_SM22_I11_2	Green	95	Red_-_Nucs	Urothelial
1525	1043	1.88	0	244.81	325.996	0.864	1961	0	23.394	1961	1.188	0.842	0.943	Rat_SCI-Inosine_yH2AX_SM22_I11_2	Green	96	Red_-_Nucs	Urothelial
1526	3693	8.686	9	1925.4	334.453	0.852	32079	9	93.637	32079	1.025	0.975	0.962	Rat_SCI-Inosine_yH2AX_SM22_I11_2	Green	97	Red_-_Nucs	Urothelial
1527	1239	9.504	0	2077.84	315.199	0.652	11776	10	80.226	11776	1.229	0.813	0.914	Rat_SCI-Inosine_yH2AX_SM22_I11_2	Green	98	Red_-_Nucs	Urothelial
1528	3944	8.897	6	2007.16	328.928	0.676	35089	8	97.769	35089	1.338	0.747	0.931	Rat_SCI-Inosine_yH2AX_SM22_I11_2	Green	99	Red_-_Nucs	Urothelial
1529	1704	0	0	2440.41	329.025	0.801	0	0	0	0	1.254	0.797	0.931	Rat_SCI-Inosine_yH2AX_SM22_I11_2	Green	100	Red_-_Nucs	Urothelial
1530	4780	9.073	0	2602.25	350.345	0.755	43367	6	70.126	43367	1.652	0.605	0.938	Rat_SCI-Inosine_yH2AX_SM22_I11_2	Green	101	Red_-_Nucs	Urothelial
1531	1859	1.528	0	242.773	352.57	0.627	2840	0	23.453	2840	1.733	0.577	0.911	Rat_SCI-Inosine_yH2AX_SM22_I11_2	Green	102	Red_-_Nucs	Urothelial
1532	2361	0	0	179.722	361.131	0.778	0	0	0	0	1.317	0.759	0.94	Rat_SCI-Inosine_yH2AX_SM22_I11_2	Green	103	Red_-_Nucs	Urothelial
1533	907	0.659	0	1658.26	354.057	0.78	598	0	21.389	598	1.622	0.617	0.938	Rat_SCI-Inosine_yH2AX_SM22_I11_2	Green	104	Red_-_Nucs	mesenchymal
1534	2128	11.12	11	1898.53	375.629	0.547	23663	11	100	23663	1.527	0.655	0.843	Rat_SCI-Inosine_yH2AX_SM22_I11_2	Green	105	Red_-_Nucs	Urothelial
1535	891	0	0	140.884	369.662	0.789	0	0	0	0	1.249	0.8	0.929	Rat_SCI-Inosine_yH2AX_SM22_I11_2	Green	106	Red_-_Nucs	mesenchymal
1536	2412	7.495	0	1276.83	370.433	0.804	18079	5	59.826	18079	1.421	0.704	0.958	Rat_SCI-Inosine_yH2AX_SM22_I11_2	Green	107	Red_-_Nucs	Urothelial
1537	2432	19.595	29	2664.29	386.937	0.736	47655	21	99.548	47655	1.078	0.928	0.939	Rat_SCI-Inosine_yH2AX_SM22_I11_2	Green	108	Red_-_Nucs	Urothelial
1538	4923	5.292	0	894.793	386.912	0.821	26053	0	46.862	26053	1.223	0.818	0.964	Rat_SCI-Inosine_yH2AX_SM22_I11_2	Green	109	Red_-_Nucs	Urothelial
1539	5149	19.528	0	1624.53	416.215	0.635	100552	19	90.814	100552	1.227	0.815	0.895	Rat_SCI-Inosine_yH2AX_SM22_I11_2	Green	110	Red_-_Nucs	Urothelial
1540	4465	5.607	5	2057.52	417.117	0.823	25036	5	95.319	25036	1.39	0.719	0.97	Rat_SCI-Inosine_yH2AX_SM22_I11_2	Green	111	Red_-_Nucs	Urothelial
1541	1304	10.939	10	2125.18	421.752	0.333	14265	11	100	14265	1.542	0.648	0.792	Rat_SCI-Inosine_yH2AX_SM22_I11_2	Green	112	Red_-_Nucs	Urothelial
1542	2797	26.548	25	1711.02	417.301	0.823	74254	26	100	74254	1.135	0.881	0.969	Rat_SCI-Inosine_yH2AX_SM22_I11_2	Green	113	Red_-_Nucs	Urothelial
1543	2066	4.476	0	2584.65	422.489	0.715	9247	2	59.1	9247	1.234	0.81	0.912	Rat_SCI-Inosine_yH2AX_SM22_I11_2	Green	114	Red_-_Nucs	Urothelial
1544	3831	25.94	25	1759.92	423.594	0.847	99375	24	100	99375	1.347	0.743	0.965	Rat_SCI-Inosine_yH2AX_SM22_I11_2	Green	115	Red_-_Nucs	Urothelial
1545	4496	1.911	0	249.929	454.878	0.701	8591	0	36.944	8591	1.732	0.577	0.947	Rat_SCI-Inosine_yH2AX_SM22_I11_2	Green	116	Red_-_Nucs	Urothelial
1546	3619	0.466	0	2294.05	449.314	0.667	1686	0	11.992	1686	2.05	0.488	0.935	Rat_SCI-Inosine_yH2AX_SM22_I11_2	Green	117	Red_-_Nucs	mesenchymal
1547	636	15.057	14	1900.51	408.64	0.466	9576	15	100	9576	2.676	0.374	0.855	Rat_SCI-Inosine_yH2AX_SM22_I11_2	Green	118	Red_-_Nucs	mesenchymal
1548	3147	19.949	20	2647.53	443.337	0.654	62781	20	100	62781	1.716	0.583	0.934	Rat_SCI-Inosine_yH2AX_SM22_I11_2	Green	119	Red_-_Nucs	Urothelial
1549	2168	0.252	0	2427.81	453.405	0.811	546	0	6.504	546	1.291	0.775	0.962	Rat_SCI-Inosine_yH2AX_SM22_I11_2	Green	120	Red_-_Nucs	Urothelial
1550	6798	14.593	0	2533.7	469.873	0.637	99201	10	68.373	99201	1.554	0.643	0.897	Rat_SCI-Inosine_yH2AX_SM22_I11_2	Green	121	Red_-_Nucs	Urothelial
1551	6499	10.859	10	1981.37	477.811	0.663	70573	11	100	70573	1.277	0.783	0.926	Rat_SCI-Inosine_yH2AX_SM22_I11_2	Green	122	Red_-_Nucs	Urothelial
1552	4992	2.172	0	2344.41	452.865	0.663	10845	0	45.693	10845	1.295	0.772	0.944	Rat_SCI-Inosine_yH2AX_SM22_I11_2	Green	123	Red_-_Nucs	Urothelial
1553	8149	19.323	17	1855.69	489.243	0.792	157462	18	100	157462	1.378	0.726	0.969	Rat_SCI-Inosine_yH2AX_SM22_I11_2	Green	124	Red_-_Nucs	Urothelial
1554	2247	13.066	13	2172.49	483.125	0.593	29360	13	100	29360	1.35	0.741	0.876	Rat_SCI-Inosine_yH2AX_SM22_I11_2	Green	125	Red_-_Nucs	Urothelial
1555	1472	32.041	25	1679.51	470.901	0.768	47164	31	100	47164	1.071	0.934	0.928	Rat_SCI-Inosine_yH2AX_SM22_I11_2	Green	126	Red_-_Nucs	Urothelial
1556	3676	47.605	54	1611.09	488.599	0.777	174995	49	100	174995	1.09	0.918	0.967	Rat_SCI-Inosine_yH2AX_SM22_I11_2	Green	127	Red_-_Nucs	Urothelial
1557	5268	13.487	12	2102.14	525.373	0.631	71052	13	100	71052	1.771	0.565	0.938	Rat_SCI-Inosine_yH2AX_SM22_I11_2	Green	128	Red_-_Nucs	Urothelial
1558	3374	0.23	0	1075.81	519.675	0.608	775	0	6.017	775	2.571	0.389	0.935	Rat_SCI-Inosine_yH2AX_SM22_I11_2	Green	129	Red_-_Nucs	mesenchymal
1559	5808	14.604	14	2600.85	533.568	0.513	84818	14	100	84818	2.114	0.473	0.871	Rat_SCI-Inosine_yH2AX_SM22_I11_2	Green	130	Red_-_Nucs	mesenchymal
1560	4555	7.33	0	1226.98	517.723	0.847	33388	6	64.588	33388	1.261	0.793	0.972	Rat_SCI-Inosine_yH2AX_SM22_I11_2	Green	131	Red_-_Nucs	Urothelial
1561	1559	17.997	16	2683.46	504.635	0.612	28057	18	100	28057	2.365	0.423	0.927	Rat_SCI-Inosine_yH2AX_SM22_I11_2	Green	132	Red_-_Nucs	mesenchymal
1562	5609	0.0008914	0	1413.3	561.7	0.413	5	0	0.071	5	1.175	0.851	0.918	Rat_SCI-Inosine_yH2AX_SM22_I11_2	Green	133	Red_-_Nucs	Urothelial
1563	1846	32.869	28	1669.95	513.364	0.526	60677	32	100	60677	1.419	0.705	0.813	Rat_SCI-Inosine_yH2AX_SM22_I11_2	Green	134	Red_-_Nucs	Urothelial
1564	3611	19.642	17	1727.07	531.579	0.826	70929	19	100	70929	1.456	0.687	0.966	Rat_SCI-Inosine_yH2AX_SM22_I11_2	Green	135	Red_-_Nucs	Urothelial
1565	2546	2.567	0	2236.28	523.021	0.605	6535	1	50.118	6535	2.266	0.441	0.905	Rat_SCI-Inosine_yH2AX_SM22_I11_2	Green	136	Red_-_Nucs	mesenchymal
1566	4149	23.236	18	2155.8	548.618	0.708	96406	22	100	96406	1.586	0.631	0.926	Rat_SCI-Inosine_yH2AX_SM22_I11_2	Green	137	Red_-_Nucs	Urothelial
1567	2333	0.496	0	2359.68	530.332	0.471	1158	0	22.16	1158	2.157	0.464	0.91	Rat_SCI-Inosine_yH2AX_SM22_I11_2	Green	138	Red_-_Nucs	mesenchymal
1568	679	19.314	17	2742.42	531.644	0.474	13114	18	100	13114	2.104	0.475	0.857	Rat_SCI-Inosine_yH2AX_SM22_I11_2	Green	139	Red_-_Nucs	mesenchymal
1569	3749	37.296	35	1603.55	549.055	0.758	139822	39	100	139822	1.031	0.97	0.938	Rat_SCI-Inosine_yH2AX_SM22_I11_2	Green	140	Red_-_Nucs	Urothelial
1570	2021	19.309	14	2730.04	563.371	0.655	39024	18	100	39024	1.589	0.629	0.916	Rat_SCI-Inosine_yH2AX_SM22_I11_2	Green	141	Red_-_Nucs	Urothelial
1571	2713	12.215	14	1551.36	574.255	0.721	33138	13	95.724	33138	1.364	0.733	0.945	Rat_SCI-Inosine_yH2AX_SM22_I11_2	Green	142	Red_-_Nucs	Urothelial
1572	1471	2.596	0	2442.46	567.459	0.65	3819	0	39.021	3819	1.721	0.581	0.903	Rat_SCI-Inosine_yH2AX_SM22_I11_2	Green	143	Red_-_Nucs	Urothelial
1573	3653	8.086	7	2515.86	591.488	0.764	29538	8	95.237	29538	1.292	0.774	0.957	Rat_SCI-Inosine_yH2AX_SM22_I11_2	Green	144	Red_-_Nucs	Urothelial
1574	4660	4.743	0	768.233	610.819	0.527	22104	4	70.451	22104	2.563	0.39	0.872	Rat_SCI-Inosine_yH2AX_SM22_I11_2	Green	145	Red_-_Nucs	mesenchymal
1575	2381	3.323	0	2253.6	605.915	0.497	7911	3	79.294	7911	1.347	0.743	0.861	Rat_SCI-Inosine_yH2AX_SM22_I11_2	Green	146	Red_-_Nucs	Urothelial
1576	5793	8.905	0	2318.02	650.154	0.631	51584	8	88.486	51584	2.108	0.474	0.955	Rat_SCI-Inosine_yH2AX_SM22_I11_2	Green	147	Red_-_Nucs	mesenchymal
1577	2415	20.19	17	1681.25	616.4	0.736	48758	19	100	48758	1.257	0.795	0.932	Rat_SCI-Inosine_yH2AX_SM22_I11_2	Green	148	Red_-_Nucs	Urothelial
1578	3804	27.048	27	1632.3	627.718	0.673	102892	27	100	102892	1.279	0.782	0.915	Rat_SCI-Inosine_yH2AX_SM22_I11_2	Green	149	Red_-_Nucs	Urothelial
1579	5765	17.143	14	1839.59	641.403	0.78	98828	16	100	98828	1.647	0.607	0.967	Rat_SCI-Inosine_yH2AX_SM22_I11_2	Green	150	Red_-_Nucs	Urothelial
1580	4397	19.676	14	2193.35	640.761	0.715	86517	18	100	86517	1.802	0.555	0.95	Rat_SCI-Inosine_yH2AX_SM22_I11_2	Green	151	Red_-_Nucs	Urothelial
1581	7168	8.139	7	2087.02	654.69	0.602	58341	8	99.749	58341	1.415	0.706	0.922	Rat_SCI-Inosine_yH2AX_SM22_I11_2	Green	152	Red_-_Nucs	Urothelial
1582	5098	51.253	53	1956.48	647.627	0.855	261289	51	100	261289	1.2	0.834	0.971	Rat_SCI-Inosine_yH2AX_SM22_I11_2	Green	153	Red_-_Nucs	Urothelial
1583	2683	18.764	16	1717.94	657.221	0.848	50343	18	100	50343	1.115	0.897	0.965	Rat_SCI-Inosine_yH2AX_SM22_I11_2	Green	154	Red_-_Nucs	Urothelial
1584	9159	9.101	10	2505.16	692.993	0.61	83359	9	94.312	83359	1.447	0.691	0.931	Rat_SCI-Inosine_yH2AX_SM22_I11_2	Green	155	Red_-_Nucs	Urothelial
1585	6226	20.657	21	1610.71	694.179	0.725	128609	21	99.165	128609	1.268	0.788	0.945	Rat_SCI-Inosine_yH2AX_SM22_I11_2	Green	156	Red_-_Nucs	Urothelial
1586	1663	0.874	0	1430.52	673.3	0.779	1454	0	23.692	1454	1.194	0.837	0.944	Rat_SCI-Inosine_yH2AX_SM22_I11_2	Green	157	Red_-_Nucs	Urothelial
1587	2592	7.933	4	2424.4	700.948	0.648	20563	7	95.37	20563	1.372	0.729	0.915	Rat_SCI-Inosine_yH2AX_SM22_I11_2	Green	158	Red_-_Nucs	Urothelial
1588	2866	4.97	5	2285.41	709.643	0.669	14245	5	92.08	14245	1.657	0.604	0.945	Rat_SCI-Inosine_yH2AX_SM22_I11_2	Green	159	Red_-_Nucs	Urothelial
1589	3212	21.335	21	1697.9	717.891	0.718	68527	21	100	68527	2.116	0.473	0.946	Rat_SCI-Inosine_yH2AX_SM22_I11_2	Green	160	Red_-_Nucs	mesenchymal
1590	1428	25.9	25	1661.93	723.327	0.685	36985	25	100	36985	1.709	0.585	0.913	Rat_SCI-Inosine_yH2AX_SM22_I11_2	Green	161	Red_-_Nucs	Urothelial
1591	2544	0.397	0	2582.28	711.773	0.688	1009	0	14.387	1009	1.628	0.614	0.919	Rat_SCI-Inosine_yH2AX_SM22_I11_2	Green	162	Red_-_Nucs	Urothelial
1592	1593	0.111	0	1069.87	709.929	0.787	177	0	5.461	177	1.606	0.623	0.962	Rat_SCI-Inosine_yH2AX_SM22_I11_2	Green	163	Red_-_Nucs	Urothelial
1593	1199	0	0	1442.29	717.49	0.714	0	0	0	0	1.419	0.705	0.949	Rat_SCI-Inosine_yH2AX_SM22_I11_2	Green	164	Red_-_Nucs	Urothelial
1594	2500	16.163	17	2377.22	742.525	0.688	40408	16	100	40408	1.508	0.663	0.946	Rat_SCI-Inosine_yH2AX_SM22_I11_2	Green	165	Red_-_Nucs	Urothelial
1595	2588	20.917	19	2333.97	764.328	0.731	54134	20	100	54134	1.061	0.942	0.952	Rat_SCI-Inosine_yH2AX_SM22_I11_2	Green	166	Red_-_Nucs	Urothelial
1596	2387	14.291	0	1614.16	748.796	0.762	34112	15	82.111	34112	1.297	0.771	0.95	Rat_SCI-Inosine_yH2AX_SM22_I11_2	Green	167	Red_-_Nucs	Urothelial
1597	5745	37.894	37	1917.02	809.825	0.755	217701	38	100	217701	1.925	0.519	0.966	Rat_SCI-Inosine_yH2AX_SM22_I11_2	Green	168	Red_-_Nucs	Urothelial
1598	2471	17.06	17	1800.27	786.001	0.683	42156	17	100	42156	1.227	0.815	0.944	Rat_SCI-Inosine_yH2AX_SM22_I11_2	Green	169	Red_-_Nucs	Urothelial
1599	1572	0.02	0	1579.27	773.339	0.741	31	0	0.827	31	1.551	0.645	0.934	Rat_SCI-Inosine_yH2AX_SM22_I11_2	Green	170	Red_-_Nucs	Urothelial
1600	7056	18.693	18	2233.65	832.38	0.86	131899	18	100	131899	1.254	0.797	0.979	Rat_SCI-Inosine_yH2AX_SM22_I11_2	Green	171	Red_-_Nucs	Urothelial
1601	1270	0	0	1390.46	809.559	0.629	0	0	0	0	2.423	0.413	0.927	Rat_SCI-Inosine_yH2AX_SM22_I11_2	Green	172	Red_-_Nucs	mesenchymal
1602	2090	19.663	19	2332.17	810.589	0.771	41095	19	100	41095	1.181	0.847	0.964	Rat_SCI-Inosine_yH2AX_SM22_I11_2	Green	173	Red_-_Nucs	Urothelial
1603	8902	22.602	20	2369.23	865.098	0.786	201200	21	100	201200	1.536	0.651	0.966	Rat_SCI-Inosine_yH2AX_SM22_I11_2	Green	174	Red_-_Nucs	Urothelial
1604	10164	22.77	17	1752.7	888.4	0.625	231438	21	100	231438	1.149	0.87	0.908	Rat_SCI-Inosine_yH2AX_SM22_I11_2	Green	175	Red_-_Nucs	Urothelial
1605	1060	0.278	0	1579.35	882.093	0.61	295	0	12.547	295	2.333	0.429	0.926	Rat_SCI-Inosine_yH2AX_SM22_I11_2	Green	176	Red_-_Nucs	mesenchymal
1606	4904	27.005	23	1853.7	893.712	0.775	132431	26	100	132431	1.474	0.678	0.95	Rat_SCI-Inosine_yH2AX_SM22_I11_2	Green	177	Red_-_Nucs	Urothelial
1607	4569	0	0	1121.5	909.74	0.736	0	0	0	0	1.731	0.578	0.946	Rat_SCI-Inosine_yH2AX_SM22_I11_2	Green	178	Red_-_Nucs	Urothelial
1608	2247	77.278	80	1324.8	885.996	0.723	173643	78	100	173643	1.265	0.79	0.92	Rat_SCI-Inosine_yH2AX_SM22_I11_2	Green	179	Red_-_Nucs	Urothelial
1609	3193	0	0	1500.07	910.766	0.469	0	0	0	0	2.026	0.494	0.808	Rat_SCI-Inosine_yH2AX_SM22_I11_2	Green	180	Red_-_Nucs	mesenchymal
1610	1691	3.399	0	1607.56	911.412	0.71	5748	1	54.11	5748	1.661	0.602	0.927	Rat_SCI-Inosine_yH2AX_SM22_I11_2	Green	181	Red_-_Nucs	Urothelial
1611	4334	52.979	20	1347.45	928.216	0.645	229613	43	98.477	229613	1.746	0.573	0.917	Rat_SCI-Inosine_yH2AX_SM22_I11_2	Green	182	Red_-_Nucs	Urothelial
1612	895	0.103	0	1568.95	954.576	0.697	92	0	3.352	92	1.118	0.894	0.88	Rat_SCI-Inosine_yH2AX_SM22_I11_2	Green	183	Red_-_Nucs	mesenchymal
1613	8303	70.918	65	1313.89	975.517	0.655	588832	71	100	588832	1.527	0.655	0.932	Rat_SCI-Inosine_yH2AX_SM22_I11_2	Green	184	Red_-_Nucs	Urothelial
1614	655	3.918	0	1626.61	946.302	0.704	2566	3	59.237	2566	1.582	0.632	0.886	Rat_SCI-Inosine_yH2AX_SM22_I11_2	Green	185	Red_-_Nucs	mesenchymal
1615	3814	36.458	33	1748.01	978.03	0.791	139052	35	100	139052	1.376	0.727	0.97	Rat_SCI-Inosine_yH2AX_SM22_I11_2	Green	186	Red_-_Nucs	Urothelial
1616	8514	65.325	45	1383.28	1043.07	0.538	556181	60	99.659	556181	1.288	0.776	0.882	Rat_SCI-Inosine_yH2AX_SM22_I11_2	Green	187	Red_-_Nucs	Urothelial
1617	6747	21.319	12	2690.33	1033.4	0.731	143841	20	99.97	143841	1.896	0.527	0.961	Rat_SCI-Inosine_yH2AX_SM22_I11_2	Green	188	Red_-_Nucs	Urothelial
1618	6351	25.726	25	1762.86	1050.17	0.714	163385	26	100	163385	1.229	0.814	0.935	Rat_SCI-Inosine_yH2AX_SM22_I11_2	Green	189	Red_-_Nucs	Urothelial
1619	3439	54.793	76	1261.5	1047.35	0.751	188433	57	100	188433	1.538	0.65	0.959	Rat_SCI-Inosine_yH2AX_SM22_I11_2	Green	190	Red_-_Nucs	Urothelial
1620	2163	12.428	12	1861.72	1044.17	0.513	26881	12	100	26881	1.299	0.77	0.912	Rat_SCI-Inosine_yH2AX_SM22_I11_2	Green	191	Red_-_Nucs	Urothelial
1621	6175	81.335	84	1302.3	1096.21	0.657	502246	82	100	502246	1.359	0.736	0.937	Rat_SCI-Inosine_yH2AX_SM22_I11_2	Green	192	Red_-_Nucs	Urothelial
1622	3434	1.163	0	66.434	1093.15	0.696	3995	0	24.782	3995	1.751	0.571	0.906	Rat_SCI-Inosine_yH2AX_SM22_I11_2	Green	193	Red_-_Nucs	Urothelial
1623	4087	46.668	40	1435.13	1129.48	0.582	190733	45	100	190733	1.798	0.556	0.894	Rat_SCI-Inosine_yH2AX_SM22_I11_2	Green	194	Red_-_Nucs	Urothelial
1624	1841	0.702	0	1538.89	1113.2	0.677	1293	0	26.073	1293	1.968	0.508	0.94	Rat_SCI-Inosine_yH2AX_SM22_I11_2	Green	195	Red_-_Nucs	Urothelial
1625	3671	2.884	0	1165.6	1123.62	0.71	10586	1	52.22	10586	1.705	0.586	0.94	Rat_SCI-Inosine_yH2AX_SM22_I11_2	Green	196	Red_-_Nucs	Urothelial
1626	1585	7.332	0	1598.97	1118.35	0.729	11621	7	85.047	11621	1.131	0.884	0.911	Rat_SCI-Inosine_yH2AX_SM22_I11_2	Green	197	Red_-_Nucs	Urothelial
1627	3703	18.617	11	2696.42	1129.26	0.842	68938	17	100	68938	1.414	0.707	0.964	Rat_SCI-Inosine_yH2AX_SM22_I11_2	Green	198	Red_-_Nucs	Urothelial
1628	7547	20.226	18	1657.97	1159.55	0.675	152645	20	97.615	152645	1.307	0.765	0.923	Rat_SCI-Inosine_yH2AX_SM22_I11_2	Green	199	Red_-_Nucs	Urothelial
1629	4146	38.576	40	1761.28	1139.54	0.696	159937	39	100	159937	1.109	0.902	0.93	Rat_SCI-Inosine_yH2AX_SM22_I11_2	Green	200	Red_-_Nucs	Urothelial
1630	7400	22.311	22	1845.83	1162.56	0.809	165099	22	100	165099	1.401	0.714	0.971	Rat_SCI-Inosine_yH2AX_SM22_I11_2	Green	201	Red_-_Nucs	Urothelial
1631	4947	66.402	80	1262.41	1147.55	0.656	328492	73	100	328492	1.481	0.675	0.926	Rat_SCI-Inosine_yH2AX_SM22_I11_2	Green	202	Red_-_Nucs	Urothelial
1632	682	50.39	50	1477.36	1148.95	0.695	34366	50	100	34366	1.727	0.579	0.943	Rat_SCI-Inosine_yH2AX_SM22_I11_2	Green	203	Red_-_Nucs	mesenchymal
1633	4512	53.435	56	1504.16	1191.4	0.562	241098	55	100	241098	1.252	0.799	0.852	Rat_SCI-Inosine_yH2AX_SM22_I11_2	Green	204	Red_-_Nucs	Urothelial
1634	1939	38.999	37	1733.14	1181.31	0.589	75620	38	100	75620	1.416	0.706	0.907	Rat_SCI-Inosine_yH2AX_SM22_I11_2	Green	205	Red_-_Nucs	Urothelial
1635	2376	8.744	8	2698.42	1180.66	0.725	20776	8	94.949	20776	1.541	0.649	0.923	Rat_SCI-Inosine_yH2AX_SM22_I11_2	Green	206	Red_-_Nucs	Urothelial
1636	6665	14.002	13	2597.88	1208.69	0.734	93321	14	99.97	93321	1.736	0.576	0.941	Rat_SCI-Inosine_yH2AX_SM22_I11_2	Green	207	Red_-_Nucs	Urothelial
1637	2514	1.762	0	952.456	1211.8	0.346	4430	0	40.215	4430	1.314	0.761	0.732	Rat_SCI-Inosine_yH2AX_SM22_I11_2	Green	208	Red_-_Nucs	Urothelial
1638	2913	8.548	7	2426.26	1202.38	0.774	24899	8	99.828	24899	1.648	0.607	0.945	Rat_SCI-Inosine_yH2AX_SM22_I11_2	Green	209	Red_-_Nucs	Urothelial
1639	6038	88.728	89	1278.36	1219.36	0.795	535740	88	100	535740	1.174	0.852	0.967	Rat_SCI-Inosine_yH2AX_SM22_I11_2	Green	210	Red_-_Nucs	Urothelial
1640	2316	0	0	1005.82	1226.59	0.71	0	0	0	0	1.336	0.749	0.923	Rat_SCI-Inosine_yH2AX_SM22_I11_2	Green	211	Red_-_Nucs	Urothelial
1641	919	11.044	12	2483.01	1209.95	0.664	10149	11	100	10149	1.691	0.591	0.926	Rat_SCI-Inosine_yH2AX_SM22_I11_2	Green	212	Red_-_Nucs	mesenchymal
1642	4471	36.918	30	1576.23	1263.76	0.701	165059	35	100	165059	1.53	0.653	0.94	Rat_SCI-Inosine_yH2AX_SM22_I11_2	Green	213	Red_-_Nucs	Urothelial
1643	2597	28.26	28	1713.79	1235.38	0.786	73390	28	100	73390	1.322	0.756	0.942	Rat_SCI-Inosine_yH2AX_SM22_I11_2	Green	214	Red_-_Nucs	Urothelial
1644	707	8.539	9	2695.3	1225.96	0.597	6037	8	99.859	6037	1.522	0.657	0.902	Rat_SCI-Inosine_yH2AX_SM22_I11_2	Green	215	Red_-_Nucs	mesenchymal
1645	2964	33.309	39	1465.01	1249.02	0.739	98727	34	100	98727	1.361	0.735	0.952	Rat_SCI-Inosine_yH2AX_SM22_I11_2	Green	216	Red_-_Nucs	Urothelial
1646	3758	31.626	31	1646.42	1249.52	0.759	118849	31	100	118849	1.471	0.68	0.948	Rat_SCI-Inosine_yH2AX_SM22_I11_2	Green	217	Red_-_Nucs	Urothelial
1647	2067	48.217	45	1508.39	1246.07	0.618	99664	47	100	99664	1.489	0.672	0.908	Rat_SCI-Inosine_yH2AX_SM22_I11_2	Green	218	Red_-_Nucs	Urothelial
1648	7310	34.343	48	1206.29	1281.35	0.781	251045	36	97.551	251045	1.366	0.732	0.958	Rat_SCI-Inosine_yH2AX_SM22_I11_2	Green	219	Red_-_Nucs	Urothelial
1649	6224	11.911	11	2254.7	1279.23	0.786	74136	12	100	74136	1.528	0.655	0.967	Rat_SCI-Inosine_yH2AX_SM22_I11_2	Green	220	Red_-_Nucs	Urothelial
1650	2506	16.174	16	2578.35	1258.07	0.79	40533	16	100	40533	1.39	0.719	0.941	Rat_SCI-Inosine_yH2AX_SM22_I11_2	Green	221	Red_-_Nucs	Urothelial
1651	4658	12.107	0	2681.54	1281.59	0.57	56396	12	85.273	56396	1.35	0.741	0.875	Rat_SCI-Inosine_yH2AX_SM22_I11_2	Green	222	Red_-_Nucs	Urothelial
1652	3023	25.281	23	1723.35	1285.22	0.454	76423	25	100	76423	1.562	0.64	0.848	Rat_SCI-Inosine_yH2AX_SM22_I11_2	Green	223	Red_-_Nucs	Urothelial
1653	1651	14.675	12	2492.04	1282.51	0.62	24229	14	100	24229	1.15	0.87	0.87	Rat_SCI-Inosine_yH2AX_SM22_I11_2	Green	224	Red_-_Nucs	Urothelial
1654	3268	21.248	20	2540.94	1296.89	0.794	69439	21	100	69439	1.321	0.757	0.949	Rat_SCI-Inosine_yH2AX_SM22_I11_2	Green	225	Red_-_Nucs	Urothelial
1655	3120	12.137	11	2445.72	1332.68	0.779	37866	12	100	37866	1.165	0.859	0.941	Rat_SCI-Inosine_yH2AX_SM22_I11_2	Green	226	Red_-_Nucs	Urothelial
1656	4948	12.915	4	2136.48	1365.78	0.603	63903	11	95.271	63903	2.418	0.414	0.942	Rat_SCI-Inosine_yH2AX_SM22_I11_2	Green	227	Red_-_Nucs	mesenchymal
1657	2810	8.749	8	2390.74	1356.88	0.699	24584	9	99.11	24584	1.6	0.625	0.918	Rat_SCI-Inosine_yH2AX_SM22_I11_2	Green	228	Red_-_Nucs	Urothelial
1658	943	17.334	16	2576.17	1334.82	0.704	16346	17	100	16346	1.457	0.686	0.925	Rat_SCI-Inosine_yH2AX_SM22_I11_2	Green	229	Red_-_Nucs	mesenchymal
1659	2771	8.17	0	770.898	1358.6	0.836	22638	6	62.36	22638	1.271	0.787	0.953	Rat_SCI-Inosine_yH2AX_SM22_I11_2	Green	230	Red_-_Nucs	Urothelial
1660	4728	52.964	51	1182.69	1374.71	0.857	250416	52	100	250416	1.216	0.822	0.967	Rat_SCI-Inosine_yH2AX_SM22_I11_2	Green	231	Red_-_Nucs	Urothelial
1661	2407	17.537	17	2502.22	1357.13	0.71	42212	17	100	42212	1.753	0.571	0.934	Rat_SCI-Inosine_yH2AX_SM22_I11_2	Green	232	Red_-_Nucs	Urothelial
1662	647	16.833	0	988.06	1351.41	0.737	10891	17	90.726	10891	1.602	0.624	0.911	Rat_SCI-Inosine_yH2AX_SM22_I11_2	Green	233	Red_-_Nucs	mesenchymal
1663	2229	0.384	0	2614.73	1362.17	0.423	856	0	8.075	856	3.846	0.26	0.873	Rat_SCI-Inosine_yH2AX_SM22_I11_2	Green	234	Red_-_Nucs	mesenchymal
1664	6605	10.742	11	2275.51	1381.23	0.569	70953	11	99.122	70953	1.878	0.533	0.869	Rat_SCI-Inosine_yH2AX_SM22_I11_2	Green	235	Red_-_Nucs	Urothelial
1665	4491	64.715	68	904.563	1386.24	0.748	290637	63	100	290637	1.214	0.824	0.954	Rat_SCI-Inosine_yH2AX_SM22_I11_2	Green	236	Red_-_Nucs	Urothelial
1666	893	0.389	0	697.647	1355.13	0.754	347	0	9.966	347	1.933	0.517	0.937	Rat_SCI-Inosine_yH2AX_SM22_I11_2	Green	237	Red_-_Nucs	mesenchymal
1667	2633	36.458	40	1129.81	1399.99	0.732	95993	38	99.734	95993	1.356	0.737	0.942	Rat_SCI-Inosine_yH2AX_SM22_I11_2	Green	238	Red_-_Nucs	Urothelial
1668	923	8.746	9	2363	1398.38	0.696	8073	9	100	8073	1.455	0.688	0.911	Rat_SCI-Inosine_yH2AX_SM22_I11_2	Green	239	Red_-_Nucs	mesenchymal
1669	7115	52.864	52	838.453	1443.8	0.674	376130	53	99.733	376130	1.415	0.707	0.929	Rat_SCI-Inosine_yH2AX_SM22_I11_2	Green	240	Red_-_Nucs	Urothelial
1670	1049	1.682	0	2545.48	1396.28	0.674	1764	0	27.264	1764	2.104	0.475	0.947	Rat_SCI-Inosine_yH2AX_SM22_I11_2	Green	241	Red_-_Nucs	mesenchymal
1671	2900	15.477	0	1014.28	1438.4	0.692	44882	14	67.552	44882	1.669	0.599	0.953	Rat_SCI-Inosine_yH2AX_SM22_I11_2	Green	242	Red_-_Nucs	Urothelial
1672	3267	18.801	18	2160.85	1428.95	0.847	61424	19	100	61424	1.099	0.91	0.964	Rat_SCI-Inosine_yH2AX_SM22_I11_2	Green	243	Red_-_Nucs	Urothelial
1673	2175	18.464	22	2428.3	1425.32	0.652	40160	20	96	40160	1.916	0.522	0.908	Rat_SCI-Inosine_yH2AX_SM22_I11_2	Green	244	Red_-_Nucs	Urothelial
1674	2734	11.53	10	2288.19	1432.22	0.803	31523	11	100	31523	1.523	0.657	0.975	Rat_SCI-Inosine_yH2AX_SM22_I11_2	Green	245	Red_-_Nucs	Urothelial
1675	3273	53.036	53	1145.93	1454.85	0.667	173586	53	100	173586	1.31	0.763	0.922	Rat_SCI-Inosine_yH2AX_SM22_I11_2	Green	246	Red_-_Nucs	Urothelial
1676	2494	12.239	12	622.8	1458.48	0.23	30525	12	94.547	30525	1.265	0.791	0.866	Rat_SCI-Inosine_yH2AX_SM22_I11_2	Green	247	Red_-_Nucs	Urothelial
1677	2208	0.903	0	2710.18	1480.99	0.749	1994	0	23.053	1994	1.57	0.637	0.966	Rat_SCI-Inosine_yH2AX_SM22_I11_2	Green	248	Red_-_Nucs	Urothelial
1678	3725	23.792	24	2193.07	1483.09	0.821	88624	23	99.973	88624	1.371	0.729	0.963	Rat_SCI-Inosine_yH2AX_SM22_I11_2	Green	249	Red_-_Nucs	Urothelial
1679	2538	0.291	0	2432.4	1488.46	0.751	738	0	8.274	738	1.196	0.836	0.911	Rat_SCI-Inosine_yH2AX_SM22_I11_2	Green	250	Red_-_Nucs	Urothelial
1680	962	0.575	0	2386.97	1466.05	0.788	553	0	19.543	553	1.147	0.872	0.911	Rat_SCI-Inosine_yH2AX_SM22_I11_2	Green	251	Red_-_Nucs	mesenchymal
1681	1518	15.852	15	2109.42	1478.4	0.692	24064	15	100	24064	1.25	0.8	0.906	Rat_SCI-Inosine_yH2AX_SM22_I11_2	Green	252	Red_-_Nucs	Urothelial
1682	3594	52.917	51	1114.28	1501.87	0.653	190185	52	100	190185	1.543	0.648	0.913	Rat_SCI-Inosine_yH2AX_SM22_I11_2	Green	253	Red_-_Nucs	Urothelial
1683	730	0.425	0	2362.24	1490.06	0.793	310	0	14.521	310	1.251	0.8	0.932	Rat_SCI-Inosine_yH2AX_SM22_I11_2	Green	254	Red_-_Nucs	mesenchymal
1684	6524	31.521	0	798.631	1517.6	0.729	205640	37	96.107	205640	1.151	0.869	0.946	Rat_SCI-Inosine_yH2AX_SM22_I11_2	Green	255	Red_-_Nucs	Urothelial
1685	4544	5.35	0	2082.91	1548.97	0.733	24312	5	84.111	24312	1.206	0.829	0.933	Rat_SCI-Inosine_yH2AX_SM22_I11_2	Green	256	Red_-_Nucs	Urothelial
1686	3627	10.108	9	2166.04	1543.27	0.65	36663	10	96.857	36663	1.817	0.55	0.926	Rat_SCI-Inosine_yH2AX_SM22_I11_2	Green	257	Red_-_Nucs	Urothelial
1687	2525	3.739	0	2307.87	1552.77	0.561	9442	3	61.465	9442	2.462	0.406	0.899	Rat_SCI-Inosine_yH2AX_SM22_I11_2	Green	258	Red_-_Nucs	mesenchymal
1688	4191	26.302	26	1874.25	1584.92	0.872	110233	25	100	110233	1.328	0.753	0.977	Rat_SCI-Inosine_yH2AX_SM22_I11_2	Green	259	Red_-_Nucs	Urothelial
1689	1968	12.229	0	928.559	1576.61	0.8	24067	10	76.169	24067	1.492	0.67	0.96	Rat_SCI-Inosine_yH2AX_SM22_I11_2	Green	260	Red_-_Nucs	Urothelial
1690	1595	46.529	0	986.125	1597.17	0.67	74213	43	97.304	74213	1.145	0.873	0.903	Rat_SCI-Inosine_yH2AX_SM22_I11_2	Green	261	Red_-_Nucs	Urothelial
1691	4205	83.534	51	1160.3	1603.88	0.593	351261	83	100	351261	1.646	0.607	0.92	Rat_SCI-Inosine_yH2AX_SM22_I11_2	Green	262	Red_-_Nucs	Urothelial
1692	2553	2.317	0	91.855	1593.05	0.612	5916	0	27.693	5916	1.649	0.606	0.893	Rat_SCI-Inosine_yH2AX_SM22_I11_2	Green	263	Red_-_Nucs	Urothelial
1693	2101	0	0	2466.16	1598.85	0.68	0	0	0	0	2.141	0.467	0.942	Rat_SCI-Inosine_yH2AX_SM22_I11_2	Green	264	Red_-_Nucs	mesenchymal
1694	705	92.166	90	1116.14	1587.3	0.418	64977	92	100	64977	2.141	0.467	0.868	Rat_SCI-Inosine_yH2AX_SM22_I11_2	Green	265	Red_-_Nucs	mesenchymal
1695	1903	4.816	0	2263.99	1601.91	0.697	9165	2	55.964	9165	1.689	0.592	0.93	Rat_SCI-Inosine_yH2AX_SM22_I11_2	Green	266	Red_-_Nucs	Urothelial
1696	1331	29.116	22	615.184	1600.86	0.569	38753	24	100	38753	1.581	0.632	0.848	Rat_SCI-Inosine_yH2AX_SM22_I11_2	Green	267	Red_-_Nucs	Urothelial
1697	1551	0.023	0	6.861	1610.33	0.762	36	0	0.903	36	1.396	0.716	0.938	Rat_SCI-Inosine_yH2AX_SM22_I11_2	Green	268	Red_-_Nucs	Urothelial
1698	1561	0	0	2338.42	1617.95	0.528	0	0	0	0	3.478	0.288	0.918	Rat_SCI-Inosine_yH2AX_SM22_I11_2	Green	269	Red_-_Nucs	mesenchymal
1699	1319	5.661	0	633.183	1620.15	0.747	7467	5	71.948	7467	1.549	0.645	0.924	Rat_SCI-Inosine_yH2AX_SM22_I11_2	Green	270	Red_-_Nucs	Urothelial
1700	2352	98.893	111	1110.92	1631.35	0.635	232597	101	100	232597	1.135	0.881	0.922	Rat_SCI-Inosine_yH2AX_SM22_I11_2	Green	271	Red_-_Nucs	Urothelial
1701	1871	3.825	0	2035.66	1630.15	0.724	7157	3	79.69	7157	1.612	0.62	0.949	Rat_SCI-Inosine_yH2AX_SM22_I11_2	Green	272	Red_-_Nucs	Urothelial
1702	874	11.084	12	1965.21	1622.33	0.633	9687	11	100	9687	1.778	0.563	0.886	Rat_SCI-Inosine_yH2AX_SM22_I11_2	Green	273	Red_-_Nucs	mesenchymal
1703	1868	16.151	0	2083.95	1624.33	0.695	30171	17	92.666	30171	1.311	0.763	0.917	Rat_SCI-Inosine_yH2AX_SM22_I11_2	Green	274	Red_-_Nucs	Urothelial
1704	3372	18.602	19	1792.33	1637.27	0.759	62725	18	100	62725	1.849	0.541	0.964	Rat_SCI-Inosine_yH2AX_SM22_I11_2	Green	275	Red_-_Nucs	Urothelial
1705	1126	69.155	97	981.401	1627.81	0.71	77868	70	100	77868	1.169	0.856	0.913	Rat_SCI-Inosine_yH2AX_SM22_I11_2	Green	276	Red_-_Nucs	Urothelial
1706	5606	64.243	40	1177.74	1669.62	0.749	360149	63	100	360149	1.321	0.757	0.96	Rat_SCI-Inosine_yH2AX_SM22_I11_2	Green	277	Red_-_Nucs	Urothelial
1707	2886	24.603	26	1886.64	1652.3	0.662	71003	24	100	71003	1.152	0.868	0.908	Rat_SCI-Inosine_yH2AX_SM22_I11_2	Green	278	Red_-_Nucs	Urothelial
1708	2526	2.806	0	810.87	1676.72	0.71	7088	0	32.74	7088	1.775	0.563	0.942	Rat_SCI-Inosine_yH2AX_SM22_I11_2	Green	279	Red_-_Nucs	Urothelial
1709	1272	0.003	0	2662	1643.75	0.515	4	0	0.314	4	3.054	0.327	0.89	Rat_SCI-Inosine_yH2AX_SM22_I11_2	Green	280	Red_-_Nucs	mesenchymal
1710	5860	51.433	52	1033.38	1689.85	0.718	301398	52	100	301398	1.263	0.791	0.922	Rat_SCI-Inosine_yH2AX_SM22_I11_2	Green	281	Red_-_Nucs	Urothelial
1711	2699	19.559	17	1822.94	1668.82	0.777	52790	19	100	52790	1.726	0.579	0.954	Rat_SCI-Inosine_yH2AX_SM22_I11_2	Green	282	Red_-_Nucs	Urothelial
1712	1175	0	0	2587.87	1661.42	0.645	0	0	0	0	2.027	0.493	0.912	Rat_SCI-Inosine_yH2AX_SM22_I11_2	Green	283	Red_-_Nucs	mesenchymal
1713	4794	6.34	0	639.453	1703.77	0.676	30392	5	77.409	30392	1.544	0.648	0.923	Rat_SCI-Inosine_yH2AX_SM22_I11_2	Green	284	Red_-_Nucs	Urothelial
1714	1757	0.431	0	2147.91	1692.32	0.496	758	0	10.529	758	3.343	0.299	0.883	Rat_SCI-Inosine_yH2AX_SM22_I11_2	Green	285	Red_-_Nucs	mesenchymal
1715	3993	22.299	23	1629.76	1711.34	0.662	89040	22	100	89040	1.252	0.799	0.906	Rat_SCI-Inosine_yH2AX_SM22_I11_2	Green	286	Red_-_Nucs	Urothelial
1716	2562	1.08	0	2703.55	1705.05	0.701	2767	0	21.858	2767	1.852	0.54	0.954	Rat_SCI-Inosine_yH2AX_SM22_I11_2	Green	287	Red_-_Nucs	Urothelial
1717	1187	0	0	2463.18	1695.78	0.681	0	0	0	0	2.204	0.454	0.947	Rat_SCI-Inosine_yH2AX_SM22_I11_2	Green	288	Red_-_Nucs	mesenchymal
1718	2431	13.026	0	1946.92	1748.84	0.799	31665	13	81.448	31665	1.217	0.822	0.935	Rat_SCI-Inosine_yH2AX_SM22_I11_2	Green	289	Red_-_Nucs	Urothelial
1719	884	34.405	29	1007.1	1738.82	0.664	30414	33	100	30414	1.744	0.573	0.904	Rat_SCI-Inosine_yH2AX_SM22_I11_2	Green	290	Red_-_Nucs	mesenchymal
1720	1147	17.955	17	1801.81	1740.95	0.495	20594	18	100	20594	1.365	0.733	0.866	Rat_SCI-Inosine_yH2AX_SM22_I11_2	Green	291	Red_-_Nucs	Urothelial
1721	4044	57.013	67	1480.37	1769.62	0.796	230560	58	100	230560	1.612	0.62	0.957	Rat_SCI-Inosine_yH2AX_SM22_I11_2	Green	292	Red_-_Nucs	Urothelial
1722	1118	0.861	0	2182.99	1743.72	0.711	963	0	16.637	963	1.782	0.561	0.927	Rat_SCI-Inosine_yH2AX_SM22_I11_2	Green	293	Red_-_Nucs	Urothelial
1723	2509	35.015	27	1903.92	1779.16	0.773	87852	31	99.721	87852	1.573	0.636	0.95	Rat_SCI-Inosine_yH2AX_SM22_I11_2	Green	294	Red_-_Nucs	Urothelial
1724	1915	34.715	32	1001.1	1772.93	0.702	66480	34	100	66480	1.136	0.88	0.934	Rat_SCI-Inosine_yH2AX_SM22_I11_2	Green	295	Red_-_Nucs	Urothelial
1725	1702	5.834	0	2665.78	1777.41	0.818	9930	5	69.213	9930	1.216	0.823	0.952	Rat_SCI-Inosine_yH2AX_SM22_I11_2	Green	296	Red_-_Nucs	Urothelial
1726	4550	17.577	17	1685.39	1790.73	0.473	79975	17	100	79975	2.466	0.405	0.807	Rat_SCI-Inosine_yH2AX_SM22_I11_2	Green	297	Red_-_Nucs	mesenchymal
1727	1689	29.33	34	937.811	1776.56	0.704	49539	29	100	49539	1.985	0.504	0.927	Rat_SCI-Inosine_yH2AX_SM22_I11_2	Green	298	Red_-_Nucs	Urothelial
1728	3335	20.533	18	1545.12	1783.2	0.765	68476	21	100	68476	1.412	0.708	0.958	Rat_SCI-Inosine_yH2AX_SM22_I11_2	Green	299	Red_-_Nucs	Urothelial
1729	2765	1.595	0	2084.33	1796.78	0.726	4411	0	25.823	4411	1.803	0.555	0.94	Rat_SCI-Inosine_yH2AX_SM22_I11_2	Green	300	Red_-_Nucs	Urothelial
1730	2735	14.476	14	2711.03	1794.46	0.688	39593	14	100	39593	1.982	0.504	0.939	Rat_SCI-Inosine_yH2AX_SM22_I11_2	Green	301	Red_-_Nucs	Urothelial
1731	7114	15.043	0	646.614	1827.47	0.638	107014	13	82.598	107014	1.561	0.641	0.909	Rat_SCI-Inosine_yH2AX_SM22_I11_2	Green	302	Red_-_Nucs	Urothelial
1732	1321	6.132	0	1803.53	1805.85	0.68	8101	6	83.043	8101	2.339	0.427	0.944	Rat_SCI-Inosine_yH2AX_SM22_I11_2	Green	303	Red_-_Nucs	mesenchymal
1733	2019	48.925	54	996.04	1819.72	0.618	98780	49	100	98780	1.202	0.832	0.913	Rat_SCI-Inosine_yH2AX_SM22_I11_2	Green	304	Red_-_Nucs	Urothelial
1734	3624	56.737	55	944.637	1823.46	0.755	205614	56	100	205614	1.445	0.692	0.952	Rat_SCI-Inosine_yH2AX_SM22_I11_2	Green	305	Red_-_Nucs	Urothelial
1735	3952	8.583	5	1588.75	1828.52	0.733	33920	7	99.57	33920	1.738	0.575	0.949	Rat_SCI-Inosine_yH2AX_SM22_I11_2	Green	306	Red_-_Nucs	Urothelial
1736	2562	44.768	48	1066.92	1829.68	0.523	114695	45	100	114695	1.222	0.818	0.893	Rat_SCI-Inosine_yH2AX_SM22_I11_2	Green	307	Red_-_Nucs	Urothelial
1737	2712	2.351	0	2024.63	1845.37	0.512	6377	0	49.041	6377	2.709	0.369	0.91	Rat_SCI-Inosine_yH2AX_SM22_I11_2	Green	308	Red_-_Nucs	mesenchymal
1738	2218	3.613	0	2469.76	1841.91	0.555	8014	0	46.213	8014	2.909	0.344	0.926	Rat_SCI-Inosine_yH2AX_SM22_I11_2	Green	309	Red_-_Nucs	mesenchymal
1739	2909	16.291	17	2689.38	1838.24	0.763	47391	16	100	47391	1.246	0.802	0.936	Rat_SCI-Inosine_yH2AX_SM22_I11_2	Green	310	Red_-_Nucs	Urothelial
1740	8341	55.611	70	907.892	1909.4	0.664	463850	61	99.868	463850	2.064	0.485	0.951	Rat_SCI-Inosine_yH2AX_SM22_I11_2	Green	311	Red_-_Nucs	mesenchymal
1741	3676	23.859	22	1515.08	1876.57	0.854	87706	23	100	87706	1.045	0.957	0.962	Rat_SCI-Inosine_yH2AX_SM22_I11_2	Green	312	Red_-_Nucs	Urothelial
1742	3431	65.58	69	959.377	1882.25	0.732	225005	65	100	225005	1.589	0.629	0.947	Rat_SCI-Inosine_yH2AX_SM22_I11_2	Green	313	Red_-_Nucs	Urothelial
1743	1652	3.745	0	1844.42	1868.77	0.741	6186	2	61.804	6186	1.304	0.767	0.91	Rat_SCI-Inosine_yH2AX_SM22_I11_2	Green	314	Red_-_Nucs	Urothelial
1744	1601	6.373	6	1613.32	1873.14	0.712	10203	6	91.38	10203	1.513	0.661	0.94	Rat_SCI-Inosine_yH2AX_SM22_I11_2	Green	315	Red_-_Nucs	Urothelial
1745	9356	9.982	10	2672.72	1924.03	0.698	93389	10	98.974	93389	1.939	0.516	0.921	Rat_SCI-Inosine_yH2AX_SM22_I11_2	Green	316	Red_-_Nucs	Urothelial
1746	1793	5.011	0	1789.68	1892.06	0.815	8984	2	59.175	8984	1.31	0.763	0.941	Rat_SCI-Inosine_yH2AX_SM22_I11_2	Green	317	Red_-_Nucs	Urothelial
1747	2383	0.018	0	2171.55	1895.52	0.558	42	0	1.007	42	3.197	0.313	0.927	Rat_SCI-Inosine_yH2AX_SM22_I11_2	Green	318	Red_-_Nucs	mesenchymal
1748	4052	44.934	0	616.452	1913.02	0.787	182071	49	89.832	182071	1.256	0.796	0.941	Rat_SCI-Inosine_yH2AX_SM22_I11_2	Green	319	Red_-_Nucs	Urothelial
1749	1273	0.898	0	476.219	1909.5	0.33	1143	0	28.672	1143	1.295	0.772	0.853	Rat_SCI-Inosine_yH2AX_SM22_I11_2	Green	320	Red_-_Nucs	Urothelial
1750	2364	24.796	23	1481.11	1921.77	0.847	58617	24	100	58617	1.129	0.886	0.953	Rat_SCI-Inosine_yH2AX_SM22_I11_2	Green	321	Red_-_Nucs	Urothelial
1751	6551	91.314	97	1054.5	1945.06	0.835	598196	95	100	598196	1.209	0.827	0.972	Rat_SCI-Inosine_yH2AX_SM22_I11_2	Green	322	Red_-_Nucs	Urothelial
1752	2819	2.19	0	2252.12	1947.49	0.626	6174	0	30.933	6174	2.466	0.405	0.951	Rat_SCI-Inosine_yH2AX_SM22_I11_2	Green	323	Red_-_Nucs	mesenchymal
1753	1967	9.305	0	2092.87	1937.51	0.663	18302	9	89.476	18302	2.43	0.412	0.931	Rat_SCI-Inosine_yH2AX_SM22_I11_2	Green	324	Red_-_Nucs	mesenchymal
1754	3527	13.008	12	2499.66	1948.53	0.773	45879	13	99.688	45879	1.601	0.625	0.939	Rat_SCI-Inosine_yH2AX_SM22_I11_2	Green	325	Red_-_Nucs	Urothelial
1755	6954	68.263	90	571.589	1974.07	0.669	474703	74	100	474703	1.775	0.563	0.962	Rat_SCI-Inosine_yH2AX_SM22_I11_2	Green	326	Red_-_Nucs	Urothelial
1756	1151	26.514	23	1537.76	1939.12	0.706	30518	26	100	30518	1.491	0.671	0.909	Rat_SCI-Inosine_yH2AX_SM22_I11_2	Green	327	Red_-_Nucs	Urothelial
1757	4255	9.05	0	1704.94	1979.93	0.519	38509	7	71.21	38509	1.82	0.55	0.829	Rat_SCI-Inosine_yH2AX_SM22_I11_2	Green	328	Red_-_Nucs	Urothelial
1758	895	29.315	29	1513.6	1951.92	0.67	26237	29	100	26237	1.288	0.776	0.903	Rat_SCI-Inosine_yH2AX_SM22_I11_2	Green	329	Red_-_Nucs	mesenchymal
1759	2066	16.667	0	2400.96	1964.26	0.727	34434	18	89.835	34434	1.915	0.522	0.945	Rat_SCI-Inosine_yH2AX_SM22_I11_2	Green	330	Red_-_Nucs	Urothelial
1760	3667	13.476	11	2523.09	1986.98	0.7	49415	13	99.945	49415	1.845	0.542	0.937	Rat_SCI-Inosine_yH2AX_SM22_I11_2	Green	331	Red_-_Nucs	Urothelial
1761	2988	13.806	10	1456.37	1991.64	0.803	41253	13	100	41253	1.578	0.634	0.961	Rat_SCI-Inosine_yH2AX_SM22_I11_2	Green	332	Red_-_Nucs	Urothelial
1762	8788	50.953	62	887.52	2034.61	0.5	447778	57	98.441	447778	1.173	0.852	0.886	Rat_SCI-Inosine_yH2AX_SM22_I11_2	Green	333	Red_-_Nucs	Urothelial
1763	2392	52.969	59	1015.56	2023.52	0.381	126701	54	100	126701	1.257	0.796	0.858	Rat_SCI-Inosine_yH2AX_SM22_I11_2	Green	334	Red_-_Nucs	Urothelial
1764	5559	27.38	28	2363.29	2030.74	0.59	152204	27	98.183	152204	1.37	0.73	0.897	Rat_SCI-Inosine_yH2AX_SM22_I11_2	Green	335	Red_-_Nucs	Urothelial
1765	1189	4.362	4	1497.72	2028.37	0.416	5187	4	97.393	5187	1.041	0.96	0.775	Rat_SCI-Inosine_yH2AX_SM22_I11_2	Green	336	Red_-_Nucs	Urothelial
1766	1628	2.49	0	1811.74	2025.8	0.446	4054	0	33.968	4054	2.81	0.356	0.857	Rat_SCI-Inosine_yH2AX_SM22_I11_2	Green	337	Red_-_Nucs	mesenchymal
1767	2059	16.294	0	1575.59	2047.74	0.582	33550	18	80.864	33550	1.463	0.683	0.918	Rat_SCI-Inosine_yH2AX_SM22_I11_2	Green	338	Red_-_Nucs	Urothelial
1768	5899	27.993	29	2418.73	2066.64	0.775	165131	28	100	165131	1.877	0.533	0.97	Rat_SCI-Inosine_yH2AX_SM22_I11_2	Green	339	Red_-_Nucs	Urothelial
1769	1816	18.965	21	1356.1	2059.96	0.687	34440	19	100	34440	1.277	0.783	0.933	Rat_SCI-Inosine_yH2AX_SM22_I11_2	Green	340	Red_-_Nucs	Urothelial
1770	1971	0.044	0	2067.78	2076.73	0.466	87	0	2.029	87	3.543	0.282	0.904	Rat_SCI-Inosine_yH2AX_SM22_I11_2	Green	341	Red_-_Nucs	mesenchymal
1771	3176	25.645	0	587.285	2077.83	0.755	81448	25	94.805	81448	1.197	0.835	0.958	Rat_SCI-Inosine_yH2AX_SM22_I11_2	Green	342	Red_-_Nucs	Urothelial
1772	644	5.337	0	1979.86	2069.47	0.607	3437	5	75.776	3437	2.735	0.366	0.882	Rat_SCI-Inosine_yH2AX_SM22_I11_2	Green	343	Red_-_Nucs	mesenchymal
1773	2936	9.174	7	1424.56	2088.45	0.786	26936	8	99.693	26936	1.237	0.808	0.954	Rat_SCI-Inosine_yH2AX_SM22_I11_2	Green	344	Red_-_Nucs	Urothelial
1774	2884	11.474	0	508.538	2083.19	0.807	33092	11	80.791	33092	1.485	0.674	0.955	Rat_SCI-Inosine_yH2AX_SM22_I11_2	Green	345	Red_-_Nucs	Urothelial
1775	3607	20.899	15	2290.04	2107.7	0.804	75381	20	100	75381	1.171	0.854	0.961	Rat_SCI-Inosine_yH2AX_SM22_I11_2	Green	346	Red_-_Nucs	Urothelial
1776	4825	88.965	104	910.057	2109.95	0.676	429254	90	100	429254	1.282	0.78	0.944	Rat_SCI-Inosine_yH2AX_SM22_I11_2	Green	347	Red_-_Nucs	Urothelial
1777	3753	2.713	0	351.561	2149.74	0.572	10181	0	36.824	10181	1.369	0.73	0.853	Rat_SCI-Inosine_yH2AX_SM22_I11_2	Green	348	Red_-_Nucs	Urothelial
1778	2306	36.357	39	1846.64	2138.4	0.638	83840	38	100	83840	2.455	0.407	0.948	Rat_SCI-Inosine_yH2AX_SM22_I11_2	Green	349	Red_-_Nucs	mesenchymal
1779	4567	18.812	0	528.678	2169.16	0.772	85914	16	82.68	85914	1.452	0.689	0.967	Rat_SCI-Inosine_yH2AX_SM22_I11_2	Green	350	Red_-_Nucs	Urothelial
1780	6649	20.805	18	1328.01	2168.47	0.825	138333	20	100	138333	1.224	0.817	0.975	Rat_SCI-Inosine_yH2AX_SM22_I11_2	Green	351	Red_-_Nucs	Urothelial
1781	2808	51.422	55	2371.57	2158.53	0.732	144392	52	100	144392	1.747	0.572	0.934	Rat_SCI-Inosine_yH2AX_SM22_I11_2	Green	352	Red_-_Nucs	Urothelial
1782	2413	1.944	0	1763.94	2178.78	0.517	4690	0	29.134	4690	1.366	0.732	0.853	Rat_SCI-Inosine_yH2AX_SM22_I11_2	Green	353	Red_-_Nucs	Urothelial
1783	644	12.618	0	1794.27	2160.25	0.715	8126	12	91.304	8126	1.693	0.591	0.915	Rat_SCI-Inosine_yH2AX_SM22_I11_2	Green	354	Red_-_Nucs	mesenchymal
1784	978	0	0	703.854	2166.11	0.634	0	0	0	0	1.921	0.52	0.884	Rat_SCI-Inosine_yH2AX_SM22_I11_2	Green	355	Red_-_Nucs	mesenchymal
1785	3521	85.12	85	913.043	2163.24	0.644	299708	84	100	299708	1.362	0.734	0.951	Rat_SCI-Inosine_yH2AX_SM22_I11_2	Green	356	Red_-_Nucs	Urothelial
1786	2550	32.836	32	1874.58	2174.69	0.739	83732	31	100	83732	1.651	0.606	0.951	Rat_SCI-Inosine_yH2AX_SM22_I11_2	Green	357	Red_-_Nucs	Urothelial
1787	2493	25.946	21	2132.82	2174.54	0.68	64684	25	100	64684	1.757	0.569	0.915	Rat_SCI-Inosine_yH2AX_SM22_I11_2	Green	358	Red_-_Nucs	Urothelial
1788	4054	77.058	81	852.534	2180.98	0.612	312395	78	100	312395	1.179	0.848	0.947	Rat_SCI-Inosine_yH2AX_SM22_I11_2	Green	359	Red_-_Nucs	Urothelial
1789	1991	20.619	21	1485.9	2177.15	0.809	41053	20	100	41053	1.58	0.633	0.954	Rat_SCI-Inosine_yH2AX_SM22_I11_2	Green	360	Red_-_Nucs	Urothelial
1790	826	14.45	0	1534.43	2180.29	0.762	11936	13	69.128	11936	1.671	0.598	0.943	Rat_SCI-Inosine_yH2AX_SM22_I11_2	Green	361	Red_-_Nucs	mesenchymal
1791	1971	24.287	23	2187.92	2188.4	0.821	47870	24	100	47870	1.369	0.73	0.968	Rat_SCI-Inosine_yH2AX_SM22_I11_2	Green	362	Red_-_Nucs	Urothelial
1792	1498	21.396	20	2098.5	2196.71	0.503	32051	21	100	32051	2.349	0.426	0.936	Rat_SCI-Inosine_yH2AX_SM22_I11_2	Green	363	Red_-_Nucs	mesenchymal
1793	682	11.29	13	1811.65	2195.82	0.712	7700	12	93.695	7700	1.266	0.79	0.923	Rat_SCI-Inosine_yH2AX_SM22_I11_2	Green	364	Red_-_Nucs	mesenchymal
1794	1029	21.987	19	1442.64	2197.79	0.62	22625	21	100	22625	1.941	0.515	0.963	Rat_SCI-Inosine_yH2AX_SM22_I11_2	Green	365	Red_-_Nucs	Urothelial
1795	6076416	26.908	0	1426.66	1115.91	0.776	163502175	0	10.552	163502175	1.246	0.802	1	Rat_SCI-Inosine_yH2AX_SM22_I11_3	Red	0	Total_area	0
1796	15551	230.584	255	1422.51	728.361	0.265	3585810	255	90.425	3585810	2.601	0.385	0.72	Rat_SCI-Inosine_yH2AX_SM22_I11_3	Red	1	Red_+_areas	0
1797	14497	247.12	255	542.171	1621.03	0.033	3582495	255	96.91	3582495	2.439	0.41	0.489	Rat_SCI-Inosine_yH2AX_SM22_I11_3	Red	2	Red_+_areas	0
1798	1209	255	255	1468.8	618.187	0.177	308295	255	100	308295	5.358	0.187	0.502	Rat_SCI-Inosine_yH2AX_SM22_I11_3	Red	3	Red_+_Nucs	SMC
1799	4224	182.738	255	1435.4	723.644	0.719	771885	255	71.662	771885	1.699	0.589	0.948	Rat_SCI-Inosine_yH2AX_SM22_I11_3	Red	4	Red_+_Nucs	SMC
1800	2744	248.495	255	1420.22	777.684	0.504	681870	255	97.449	681870	2.27	0.44	0.821	Rat_SCI-Inosine_yH2AX_SM22_I11_3	Red	5	Red_+_Nucs	SMC
1801	2168	250.53	255	552.714	1571.41	0.188	543150	255	98.247	543150	2.008	0.498	0.547	Rat_SCI-Inosine_yH2AX_SM22_I11_3	Red	6	Red_+_Nucs	SMC
1802	879	174.352	255	553.726	1647.55	0.704	153255	255	68.373	153255	1.414	0.707	0.891	Rat_SCI-Inosine_yH2AX_SM22_I11_3	Red	7	Red_+_Nucs	SMC
1803	1525	247.81	255	517.548	1697.36	0.102	377910	255	97.18	377910	1.555	0.643	0.298	Rat_SCI-Inosine_yH2AX_SM22_I11_3	Red	8	Red_+_Nucs	SMC
1804	623	22.921	0	340.929	11.143	0.529	14280	0	8.989	14280	2.607	0.384	0.931	Rat_SCI-Inosine_yH2AX_SM22_I11_3	Red	9	Red_-_Nucs	mesenchymal
1805	805	4.118	0	752.269	16.731	0.685	3315	0	1.615	3315	1.227	0.815	0.91	Rat_SCI-Inosine_yH2AX_SM22_I11_3	Red	10	Red_-_Nucs	mesenchymal
1806	1438	152.503	255	808.501	17.929	0.783	219300	255	59.805	219300	1.504	0.665	0.975	Rat_SCI-Inosine_yH2AX_SM22_I11_3	Red	11	Red_-_Nucs	Urothelial
1807	3023	41.586	0	1468.31	23.295	0.594	125715	0	16.308	125715	1.636	0.611	0.903	Rat_SCI-Inosine_yH2AX_SM22_I11_3	Red	12	Red_-_Nucs	Urothelial
1808	5115	1.845	0	1731.26	54.392	0.596	9435	0	0.723	9435	1.326	0.754	0.91	Rat_SCI-Inosine_yH2AX_SM22_I11_3	Red	13	Red_-_Nucs	Urothelial
1809	5761	84.277	0	2007.98	53.684	0.76	485520	0	33.05	485520	1.541	0.649	0.97	Rat_SCI-Inosine_yH2AX_SM22_I11_3	Red	14	Red_-_Nucs	Urothelial
1810	1519	49.691	0	2069.79	18.243	0.612	75480	0	19.487	75480	1.883	0.531	0.966	Rat_SCI-Inosine_yH2AX_SM22_I11_3	Red	15	Red_-_Nucs	Urothelial
1811	1395	48.441	0	2299.98	10.428	0.43	67575	0	18.996	67575	4.093	0.244	0.899	Rat_SCI-Inosine_yH2AX_SM22_I11_3	Red	16	Red_-_Nucs	mesenchymal
1812	1378	54.775	0	2722.69	16.936	0.66	75480	0	21.48	75480	1.301	0.769	0.942	Rat_SCI-Inosine_yH2AX_SM22_I11_3	Red	17	Red_-_Nucs	Urothelial
1813	1580	27.921	0	2108.62	27.621	0.68	44115	0	10.949	44115	1.776	0.563	0.931	Rat_SCI-Inosine_yH2AX_SM22_I11_3	Red	18	Red_-_Nucs	Urothelial
1814	1392	78.772	0	2489.27	20.179	0.704	109650	0	30.891	109650	1.25	0.8	0.924	Rat_SCI-Inosine_yH2AX_SM22_I11_3	Red	19	Red_-_Nucs	Urothelial
1815	2441	8.671	0	193.705	10.898	0.545	21165	0	3.4	21165	2.668	0.375	0.876	Rat_SCI-Inosine_yH2AX_SM22_I11_3	Red	20	Red_-_Nucs	mesenchymal
1816	6769	92.484	0	1563.99	71.652	0.649	626025	0	36.268	626025	1.742	0.574	0.921	Rat_SCI-Inosine_yH2AX_SM22_I11_3	Red	21	Red_-_Nucs	Urothelial
1817	986	76.034	0	1245.04	32.707	0.649	74970	0	29.817	74970	1.405	0.712	0.848	Rat_SCI-Inosine_yH2AX_SM22_I11_3	Red	22	Red_-_Nucs	mesenchymal
1818	2463	0	0	996.768	47.711	0.692	0	0	0	0	1.985	0.504	0.948	Rat_SCI-Inosine_yH2AX_SM22_I11_3	Red	23	Red_-_Nucs	Urothelial
1819	9624	79.833	0	2239.69	79.201	0.626	768315	0	31.307	768315	1.302	0.768	0.908	Rat_SCI-Inosine_yH2AX_SM22_I11_3	Red	24	Red_-_Nucs	Urothelial
1820	4382	43.237	0	2674.04	66.286	0.616	189465	0	16.956	189465	1.367	0.731	0.881	Rat_SCI-Inosine_yH2AX_SM22_I11_3	Red	25	Red_-_Nucs	Urothelial
1821	10805	49.206	0	2403.8	64.412	0.499	531675	0	19.297	531675	2.019	0.495	0.873	Rat_SCI-Inosine_yH2AX_SM22_I11_3	Red	26	Red_-_Nucs	mesenchymal
1822	2356	41.346	0	1316.62	47.102	0.791	97410	0	16.214	97410	1.47	0.68	0.958	Rat_SCI-Inosine_yH2AX_SM22_I11_3	Red	27	Red_-_Nucs	Urothelial
1823	2694	14.482	0	318.657	48.082	0.389	39015	0	5.679	39015	4.109	0.243	0.871	Rat_SCI-Inosine_yH2AX_SM22_I11_3	Red	28	Red_-_Nucs	mesenchymal
1824	1827	35.452	0	429.969	49.626	0.479	64770	0	13.903	64770	3.406	0.294	0.907	Rat_SCI-Inosine_yH2AX_SM22_I11_3	Red	29	Red_-_Nucs	mesenchymal
1825	1146	88.783	0	807.442	44.244	0.668	101745	0	34.817	101745	1.361	0.735	0.877	Rat_SCI-Inosine_yH2AX_SM22_I11_3	Red	30	Red_-_Nucs	Urothelial
1826	2149	99.081	0	1384.62	66.954	0.72	212925	0	38.855	212925	1.847	0.541	0.924	Rat_SCI-Inosine_yH2AX_SM22_I11_3	Red	31	Red_-_Nucs	Urothelial
1827	759	109.19	0	511.208	57.755	0.641	82875	0	42.819	82875	2.095	0.477	0.928	Rat_SCI-Inosine_yH2AX_SM22_I11_3	Red	32	Red_-_Nucs	mesenchymal
1828	3106	22.167	0	2106.47	82.93	0.722	68850	0	8.693	68850	1.348	0.742	0.952	Rat_SCI-Inosine_yH2AX_SM22_I11_3	Red	33	Red_-_Nucs	Urothelial
1829	806	39.231	0	537.508	59.54	0.634	31620	0	15.385	31620	2.587	0.387	0.91	Rat_SCI-Inosine_yH2AX_SM22_I11_3	Red	34	Red_-_Nucs	mesenchymal
1830	986	0	0	768.623	69.507	0.742	0	0	0	0	1.37	0.73	0.908	Rat_SCI-Inosine_yH2AX_SM22_I11_3	Red	35	Red_-_Nucs	mesenchymal
1831	4758	13.774	0	1663.36	87.344	0.801	65535	0	5.401	65535	1.056	0.947	0.964	Rat_SCI-Inosine_yH2AX_SM22_I11_3	Red	36	Red_-_Nucs	Urothelial
1832	1825	46.948	0	2629.31	103.226	0.739	85680	0	18.411	85680	1.336	0.748	0.929	Rat_SCI-Inosine_yH2AX_SM22_I11_3	Red	37	Red_-_Nucs	Urothelial
1833	2488	35.565	0	167.05	82.336	0.535	88485	0	13.947	88485	3.153	0.317	0.935	Rat_SCI-Inosine_yH2AX_SM22_I11_3	Red	38	Red_-_Nucs	mesenchymal
1834	2829	1.082	0	807.5	97	0.684	3060	0	0.424	3060	1.487	0.672	0.941	Rat_SCI-Inosine_yH2AX_SM22_I11_3	Red	39	Red_-_Nucs	Urothelial
1835	4128	104.335	0	1413.21	113.761	0.781	430695	0	40.916	430695	1.5	0.667	0.961	Rat_SCI-Inosine_yH2AX_SM22_I11_3	Red	40	Red_-_Nucs	Urothelial
1836	2137	0.119	0	1495.5	136.5	0.684	255	0	0.047	255	1.541	0.649	0.931	Rat_SCI-Inosine_yH2AX_SM22_I11_3	Red	41	Red_-_Nucs	Urothelial
1837	1276	103.519	0	87.946	107.606	0.565	132090	0	40.596	132090	2.266	0.441	0.863	Rat_SCI-Inosine_yH2AX_SM22_I11_3	Red	42	Red_-_Nucs	mesenchymal
1838	4659	24.356	0	435.343	139.936	0.452	113475	0	9.551	113475	2.211	0.452	0.864	Rat_SCI-Inosine_yH2AX_SM22_I11_3	Red	43	Red_-_Nucs	mesenchymal
1839	6149	122.005	0	2672.04	142.207	0.755	750210	0	47.845	750210	1.286	0.777	0.949	Rat_SCI-Inosine_yH2AX_SM22_I11_3	Red	44	Red_-_Nucs	Urothelial
1840	5151	25.149	0	2042.95	153.287	0.821	129540	0	9.862	129540	1.139	0.878	0.97	Rat_SCI-Inosine_yH2AX_SM22_I11_3	Red	45	Red_-_Nucs	Urothelial
1841	1602	0	0	746.145	138.061	0.557	0	0	0	0	2.57	0.389	0.937	Rat_SCI-Inosine_yH2AX_SM22_I11_3	Red	46	Red_-_Nucs	mesenchymal
1842	4495	134.846	255	981.4	159.413	0.714	606135	255	52.881	606135	1.633	0.612	0.925	Rat_SCI-Inosine_yH2AX_SM22_I11_3	Red	47	Red_-_Nucs	Urothelial
1843	1557	0	0	1452.78	148.408	0.73	0	0	0	0	1.127	0.888	0.941	Rat_SCI-Inosine_yH2AX_SM22_I11_3	Red	48	Red_-_Nucs	Urothelial
1844	1065	26.099	0	60.858	149.592	0.74	27795	0	10.235	27795	1.197	0.835	0.938	Rat_SCI-Inosine_yH2AX_SM22_I11_3	Red	49	Red_-_Nucs	Urothelial
1845	2226	107.796	0	1572.26	150.718	0.778	239955	0	42.273	239955	1.456	0.687	0.974	Rat_SCI-Inosine_yH2AX_SM22_I11_3	Red	50	Red_-_Nucs	Urothelial
1846	2793	10.865	0	641.441	163.517	0.549	30345	0	4.261	30345	2.389	0.419	0.905	Rat_SCI-Inosine_yH2AX_SM22_I11_3	Red	51	Red_-_Nucs	mesenchymal
1847	636	12.83	0	1490.41	138.656	0.731	8160	0	5.031	8160	1.157	0.864	0.941	Rat_SCI-Inosine_yH2AX_SM22_I11_3	Red	52	Red_-_Nucs	mesenchymal
1848	910	13.17	0	50.691	164.309	0.826	11985	0	5.165	11985	1.26	0.794	0.945	Rat_SCI-Inosine_yH2AX_SM22_I11_3	Red	53	Red_-_Nucs	mesenchymal
1849	1589	42.206	0	1607.86	177.724	0.616	67065	0	16.551	67065	1.597	0.626	0.905	Rat_SCI-Inosine_yH2AX_SM22_I11_3	Red	54	Red_-_Nucs	Urothelial
1850	1258	0	0	2253.48	170.205	0.632	0	0	0	0	1.236	0.809	0.915	Rat_SCI-Inosine_yH2AX_SM22_I11_3	Red	55	Red_-_Nucs	Urothelial
1851	1872	38.822	0	926.409	189.556	0.795	72675	0	15.224	72675	1.177	0.849	0.943	Rat_SCI-Inosine_yH2AX_SM22_I11_3	Red	56	Red_-_Nucs	Urothelial
1852	1952	61.921	0	378.325	184.306	0.555	120870	0	24.283	120870	2.445	0.409	0.904	Rat_SCI-Inosine_yH2AX_SM22_I11_3	Red	57	Red_-_Nucs	mesenchymal
1853	905	50.155	0	1554.53	180.657	0.674	45390	0	19.669	45390	1.645	0.608	0.959	Rat_SCI-Inosine_yH2AX_SM22_I11_3	Red	58	Red_-_Nucs	mesenchymal
1854	2376	31.875	0	1527.98	216.328	0.76	75735	0	12.5	75735	1.298	0.77	0.946	Rat_SCI-Inosine_yH2AX_SM22_I11_3	Red	59	Red_-_Nucs	Urothelial
1855	2153	3.908	0	603.682	223.773	0.741	8415	0	1.533	8415	1.962	0.51	0.946	Rat_SCI-Inosine_yH2AX_SM22_I11_3	Red	60	Red_-_Nucs	Urothelial
1856	2030	76.123	0	2734.96	227.762	0.608	154530	0	29.852	154530	1.933	0.517	0.956	Rat_SCI-Inosine_yH2AX_SM22_I11_3	Red	61	Red_-_Nucs	Urothelial
1857	2643	132.469	255	1451.98	213.562	0.838	350115	255	51.949	350115	1.459	0.685	0.964	Rat_SCI-Inosine_yH2AX_SM22_I11_3	Red	62	Red_-_Nucs	Urothelial
1858	3653	3.63	0	2621.5	253.25	0.687	13260	0	1.423	13260	1.476	0.677	0.919	Rat_SCI-Inosine_yH2AX_SM22_I11_3	Red	63	Red_-_Nucs	Urothelial
1859	825	89.018	0	144.608	204.434	0.757	73440	0	34.909	73440	1.432	0.698	0.937	Rat_SCI-Inosine_yH2AX_SM22_I11_3	Red	64	Red_-_Nucs	mesenchymal
1860	3019	6.926	0	1634.05	217.171	0.689	20910	0	2.716	20910	1.227	0.815	0.947	Rat_SCI-Inosine_yH2AX_SM22_I11_3	Red	65	Red_-_Nucs	Urothelial
1861	3636	55.545	0	2688.51	234.451	0.665	201960	0	21.782	201960	1.557	0.642	0.918	Rat_SCI-Inosine_yH2AX_SM22_I11_3	Red	66	Red_-_Nucs	Urothelial
1862	1468	43.079	0	128.194	236.169	0.764	63240	0	16.894	63240	1.341	0.746	0.927	Rat_SCI-Inosine_yH2AX_SM22_I11_3	Red	67	Red_-_Nucs	Urothelial
1863	1929	83.017	0	716.441	248.07	0.559	160140	0	32.556	160140	2.726	0.367	0.939	Rat_SCI-Inosine_yH2AX_SM22_I11_3	Red	68	Red_-_Nucs	mesenchymal
1864	16186	43.608	0	288.148	304.939	0.704	705840	0	17.101	705840	1.061	0.943	0.93	Rat_SCI-Inosine_yH2AX_SM22_I11_3	Red	69	Red_-_Nucs	Urothelial
1865	1922	1.194	0	25.5	282.5	0.695	2295	0	0.468	2295	2.079	0.481	0.944	Rat_SCI-Inosine_yH2AX_SM22_I11_3	Red	70	Red_-_Nucs	mesenchymal
1866	4348	66.448	0	1526.03	284.721	0.727	288915	0	26.058	288915	1.665	0.601	0.938	Rat_SCI-Inosine_yH2AX_SM22_I11_3	Red	71	Red_-_Nucs	Urothelial
1867	1630	2.66	0	1204.03	289.265	0.87	4335	0	1.043	4335	1.258	0.795	0.959	Rat_SCI-Inosine_yH2AX_SM22_I11_3	Red	72	Red_-_Nucs	Urothelial
1868	1397	48.189	0	508.333	257.121	0.751	67320	0	18.898	67320	1.15	0.87	0.932	Rat_SCI-Inosine_yH2AX_SM22_I11_3	Red	73	Red_-_Nucs	Urothelial
1869	2068	3.083	0	2467.06	279.7	0.547	6375	0	1.209	6375	1.626	0.615	0.915	Rat_SCI-Inosine_yH2AX_SM22_I11_3	Red	74	Red_-_Nucs	Urothelial
1870	1538	122.526	0	452.254	278.156	0.76	188445	0	48.049	188445	1.33	0.752	0.941	Rat_SCI-Inosine_yH2AX_SM22_I11_3	Red	75	Red_-_Nucs	Urothelial
1871	7116	69.699	0	2405.71	304.987	0.568	495975	0	27.333	495975	2.22	0.45	0.916	Rat_SCI-Inosine_yH2AX_SM22_I11_3	Red	76	Red_-_Nucs	mesenchymal
1872	1946	61.588	0	647.715	281.904	0.573	119850	0	24.152	119850	2.585	0.387	0.925	Rat_SCI-Inosine_yH2AX_SM22_I11_3	Red	77	Red_-_Nucs	mesenchymal
1873	8700	66.828	0	2679.31	312.686	0.569	581400	0	26.207	581400	1.983	0.504	0.903	Rat_SCI-Inosine_yH2AX_SM22_I11_3	Red	78	Red_-_Nucs	Urothelial
1874	1491	98.34	0	1349.43	303.432	0.89	146625	0	38.565	146625	1.088	0.919	0.963	Rat_SCI-Inosine_yH2AX_SM22_I11_3	Red	79	Red_-_Nucs	Urothelial
1875	4379	105.401	0	2505.83	325.248	0.661	461550	0	41.334	461550	1.447	0.691	0.914	Rat_SCI-Inosine_yH2AX_SM22_I11_3	Red	80	Red_-_Nucs	Urothelial
1876	4618	136.666	255	127.354	323.969	0.725	631125	255	53.595	631125	1.597	0.626	0.92	Rat_SCI-Inosine_yH2AX_SM22_I11_3	Red	81	Red_-_Nucs	Urothelial
1877	4162	112.673	0	1616.89	327.194	0.844	468945	0	44.185	468945	1.098	0.911	0.966	Rat_SCI-Inosine_yH2AX_SM22_I11_3	Red	82	Red_-_Nucs	Urothelial
1878	1802	103.726	0	1568.42	322.878	0.584	186915	0	40.677	186915	1.434	0.697	0.878	Rat_SCI-Inosine_yH2AX_SM22_I11_3	Red	83	Red_-_Nucs	Urothelial
1879	6054	84.958	0	550.26	341.923	0.737	514335	0	33.317	514335	1.419	0.705	0.947	Rat_SCI-Inosine_yH2AX_SM22_I11_3	Red	84	Red_-_Nucs	Urothelial
1880	2316	22.902	0	388.692	336.332	0.56	53040	0	8.981	53040	1.719	0.582	0.873	Rat_SCI-Inosine_yH2AX_SM22_I11_3	Red	85	Red_-_Nucs	Urothelial
1881	1457	130.913	255	1270.03	331.574	0.578	190740	255	51.338	190740	2.678	0.373	0.872	Rat_SCI-Inosine_yH2AX_SM22_I11_3	Red	86	Red_-_Nucs	mesenchymal
1882	2043	20.844	0	473.5	333.692	0.771	42585	0	8.174	42585	1.348	0.742	0.946	Rat_SCI-Inosine_yH2AX_SM22_I11_3	Red	87	Red_-_Nucs	Urothelial
1883	2621	35.9	0	685.24	338.413	0.734	94095	0	14.079	94095	1.317	0.759	0.923	Rat_SCI-Inosine_yH2AX_SM22_I11_3	Red	88	Red_-_Nucs	Urothelial
1884	2037	26.789	0	641.173	341.701	0.746	54570	0	10.506	54570	1.384	0.722	0.958	Rat_SCI-Inosine_yH2AX_SM22_I11_3	Red	89	Red_-_Nucs	Urothelial
1885	1510	34.281	0	1549.41	355.214	0.542	51765	0	13.444	51765	2.755	0.363	0.911	Rat_SCI-Inosine_yH2AX_SM22_I11_3	Red	90	Red_-_Nucs	mesenchymal
1886	2051	26.109	0	188.99	364.148	0.806	53550	0	10.239	53550	1.064	0.94	0.96	Rat_SCI-Inosine_yH2AX_SM22_I11_3	Red	91	Red_-_Nucs	Urothelial
1887	965	150.358	255	1475.79	360.085	0.856	145095	255	58.964	145095	1.307	0.765	0.944	Rat_SCI-Inosine_yH2AX_SM22_I11_3	Red	92	Red_-_Nucs	mesenchymal
1888	2788	45.549	0	1249.83	360.448	0.711	126990	0	17.862	126990	1.456	0.687	0.942	Rat_SCI-Inosine_yH2AX_SM22_I11_3	Red	93	Red_-_Nucs	Urothelial
1889	3842	90.133	0	327.89	394.704	0.731	346290	0	35.346	346290	1.571	0.636	0.938	Rat_SCI-Inosine_yH2AX_SM22_I11_3	Red	94	Red_-_Nucs	Urothelial
1890	4705	61.569	0	2512.16	387.159	0.607	289680	0	24.145	289680	2.747	0.364	0.935	Rat_SCI-Inosine_yH2AX_SM22_I11_3	Red	95	Red_-_Nucs	mesenchymal
1891	2689	67.14	0	1375.71	391.336	0.832	180540	0	26.329	180540	1.004	0.996	0.967	Rat_SCI-Inosine_yH2AX_SM22_I11_3	Red	96	Red_-_Nucs	Urothelial
1892	3895	38.757	0	731.674	394.039	0.635	150960	0	15.199	150960	1.25	0.8	0.914	Rat_SCI-Inosine_yH2AX_SM22_I11_3	Red	97	Red_-_Nucs	Urothelial
1893	1325	41.57	0	1554.22	374.833	0.513	55080	0	16.302	55080	3.504	0.285	0.946	Rat_SCI-Inosine_yH2AX_SM22_I11_3	Red	98	Red_-_Nucs	mesenchymal
1894	1973	63.847	0	121.634	386.462	0.776	125970	0	25.038	125970	1.317	0.759	0.944	Rat_SCI-Inosine_yH2AX_SM22_I11_3	Red	99	Red_-_Nucs	Urothelial
1895	1044	0	0	919.303	395.621	0.701	0	0	0	0	1.119	0.894	0.937	Rat_SCI-Inosine_yH2AX_SM22_I11_3	Red	100	Red_-_Nucs	Urothelial
1896	1536	48.643	0	1540.3	392.009	0.558	74715	0	19.076	74715	3.062	0.327	0.914	Rat_SCI-Inosine_yH2AX_SM22_I11_3	Red	101	Red_-_Nucs	mesenchymal
1897	7598	47.959	0	2172.98	429.821	0.843	364395	0	18.808	364395	1.21	0.826	0.975	Rat_SCI-Inosine_yH2AX_SM22_I11_3	Red	102	Red_-_Nucs	Urothelial
1898	3311	27.803	0	166.641	422.018	0.679	92055	0	10.903	92055	1.881	0.532	0.947	Rat_SCI-Inosine_yH2AX_SM22_I11_3	Red	103	Red_-_Nucs	Urothelial
1899	6646	87.942	0	73.589	447.005	0.612	584460	0	34.487	584460	1.619	0.618	0.894	Rat_SCI-Inosine_yH2AX_SM22_I11_3	Red	104	Red_-_Nucs	Urothelial
1900	4570	51.502	0	1525.98	431.217	0.46	235365	0	20.197	235365	1.468	0.681	0.904	Rat_SCI-Inosine_yH2AX_SM22_I11_3	Red	105	Red_-_Nucs	Urothelial
1901	1527	28.556	0	835.143	442.173	0.653	43605	0	11.198	43605	1.102	0.907	0.908	Rat_SCI-Inosine_yH2AX_SM22_I11_3	Red	106	Red_-_Nucs	Urothelial
1902	3423	27.564	0	1274.54	448.562	0.687	94350	0	10.809	94350	1.683	0.594	0.945	Rat_SCI-Inosine_yH2AX_SM22_I11_3	Red	107	Red_-_Nucs	Urothelial
1903	697	14.634	0	1454.75	413.95	0.74	10200	0	5.739	10200	1.567	0.638	0.933	Rat_SCI-Inosine_yH2AX_SM22_I11_3	Red	108	Red_-_Nucs	mesenchymal
1904	2296	1.555	0	463	435	0.678	3570	0	0.61	3570	1.538	0.65	0.94	Rat_SCI-Inosine_yH2AX_SM22_I11_3	Red	109	Red_-_Nucs	Urothelial
1905	925	0	0	920.242	425.437	0.787	0	0	0	0	1.219	0.82	0.961	Rat_SCI-Inosine_yH2AX_SM22_I11_3	Red	110	Red_-_Nucs	mesenchymal
1906	4299	62.934	0	2338.23	466.132	0.802	270555	0	24.68	270555	1.197	0.835	0.958	Rat_SCI-Inosine_yH2AX_SM22_I11_3	Red	111	Red_-_Nucs	Urothelial
1907	5995	58.571	0	632.751	477.584	0.805	351135	0	22.969	351135	1.487	0.673	0.968	Rat_SCI-Inosine_yH2AX_SM22_I11_3	Red	112	Red_-_Nucs	Urothelial
1908	2233	96.382	0	2383.98	468.136	0.677	215220	0	37.797	215220	1.622	0.617	0.924	Rat_SCI-Inosine_yH2AX_SM22_I11_3	Red	113	Red_-_Nucs	Urothelial
1909	4903	0	0	1179.76	483.554	0.781	0	0	0	0	1.148	0.871	0.968	Rat_SCI-Inosine_yH2AX_SM22_I11_3	Red	114	Red_-_Nucs	Urothelial
1910	1523	36.835	0	2235.3	474.436	0.599	56100	0	14.445	56100	1.397	0.716	0.909	Rat_SCI-Inosine_yH2AX_SM22_I11_3	Red	115	Red_-_Nucs	Urothelial
1911	1376	35.396	0	126.49	472.882	0.744	48705	0	13.881	48705	1.21	0.826	0.918	Rat_SCI-Inosine_yH2AX_SM22_I11_3	Red	116	Red_-_Nucs	Urothelial
1912	1535	11.961	0	215.514	492.264	0.637	18360	0	4.691	18360	2.378	0.421	0.924	Rat_SCI-Inosine_yH2AX_SM22_I11_3	Red	117	Red_-_Nucs	mesenchymal
1913	5720	71.953	0	1488.84	503.216	0.792	411570	0	28.217	411570	1.406	0.711	0.957	Rat_SCI-Inosine_yH2AX_SM22_I11_3	Red	118	Red_-_Nucs	Urothelial
1914	3631	140.317	255	2411.8	499.431	0.458	509490	255	55.026	509490	2.893	0.346	0.866	Rat_SCI-Inosine_yH2AX_SM22_I11_3	Red	119	Red_-_Nucs	mesenchymal
1915	2638	84.484	0	697.975	492.78	0.7	222870	0	33.131	222870	1.299	0.77	0.946	Rat_SCI-Inosine_yH2AX_SM22_I11_3	Red	120	Red_-_Nucs	Urothelial
1916	2960	97.951	0	2598.24	493.058	0.578	289935	0	38.412	289935	2.009	0.498	0.874	Rat_SCI-Inosine_yH2AX_SM22_I11_3	Red	121	Red_-_Nucs	mesenchymal
1917	2787	166.249	255	2210.23	516.87	0.809	463335	255	65.196	463335	1.239	0.807	0.956	Rat_SCI-Inosine_yH2AX_SM22_I11_3	Red	122	Red_-_Nucs	Urothelial
1918	1293	1.775	0	293.5	526.5	0.545	2295	0	0.696	2295	1.937	0.516	0.892	Rat_SCI-Inosine_yH2AX_SM22_I11_3	Red	123	Red_-_Nucs	Urothelial
1919	7002	22.215	0	812.639	556.834	0.735	155550	0	8.712	155550	1.447	0.691	0.962	Rat_SCI-Inosine_yH2AX_SM22_I11_3	Red	124	Red_-_Nucs	Urothelial
1920	2229	6.406	0	108.732	543.196	0.735	14280	0	2.512	14280	1.508	0.663	0.928	Rat_SCI-Inosine_yH2AX_SM22_I11_3	Red	125	Red_-_Nucs	Urothelial
1921	2986	47.311	0	744.034	535.809	0.735	141270	0	18.553	141270	1.197	0.835	0.942	Rat_SCI-Inosine_yH2AX_SM22_I11_3	Red	126	Red_-_Nucs	Urothelial
1922	804	5.709	0	252.5	528.167	0.518	4590	0	2.239	4590	2.002	0.5	0.863	Rat_SCI-Inosine_yH2AX_SM22_I11_3	Red	127	Red_-_Nucs	mesenchymal
1923	603	0	0	2719.64	530.308	0.707	0	0	0	0	1.536	0.651	0.891	Rat_SCI-Inosine_yH2AX_SM22_I11_3	Red	128	Red_-_Nucs	mesenchymal
1924	1910	2.27	0	129.206	546.5	0.683	4335	0	0.89	4335	1.793	0.558	0.922	Rat_SCI-Inosine_yH2AX_SM22_I11_3	Red	129	Red_-_Nucs	Urothelial
1925	3074	67.69	0	2279.04	559.011	0.75	208080	0	26.545	208080	1.831	0.546	0.952	Rat_SCI-Inosine_yH2AX_SM22_I11_3	Red	130	Red_-_Nucs	Urothelial
1926	7068	75.692	0	1555.46	562.677	0.73	534990	0	29.683	534990	1.446	0.691	0.952	Rat_SCI-Inosine_yH2AX_SM22_I11_3	Red	131	Red_-_Nucs	Urothelial
1927	1381	0	0	263.856	553.932	0.519	0	0	0	0	1.938	0.516	0.86	Rat_SCI-Inosine_yH2AX_SM22_I11_3	Red	132	Red_-_Nucs	Urothelial
1928	1818	0	0	2676.57	567.123	0.661	0	0	0	0	1.728	0.579	0.927	Rat_SCI-Inosine_yH2AX_SM22_I11_3	Red	133	Red_-_Nucs	Urothelial
1929	4043	92.337	0	2202.96	572.58	0.778	373320	0	36.211	373320	1.126	0.888	0.944	Rat_SCI-Inosine_yH2AX_SM22_I11_3	Red	134	Red_-_Nucs	Urothelial
1930	3521	8.256	0	28.132	578.763	0.819	29070	0	3.238	29070	1.32	0.758	0.967	Rat_SCI-Inosine_yH2AX_SM22_I11_3	Red	135	Red_-_Nucs	Urothelial
1931	3663	52.559	0	724.452	593.207	0.767	192525	0	20.612	192525	1.185	0.844	0.942	Rat_SCI-Inosine_yH2AX_SM22_I11_3	Red	136	Red_-_Nucs	Urothelial
1932	2247	54.927	0	1461.06	614.298	0.313	123420	0	21.54	123420	4.59	0.218	0.779	Rat_SCI-Inosine_yH2AX_SM22_I11_3	Red	137	Red_-_Nucs	mesenchymal
1933	1831	0	0	559.029	584.882	0.59	0	0	0	0	1.341	0.746	0.926	Rat_SCI-Inosine_yH2AX_SM22_I11_3	Red	138	Red_-_Nucs	Urothelial
1934	1565	33.891	0	2329.9	585.88	0.801	53040	0	13.291	53040	1.275	0.784	0.955	Rat_SCI-Inosine_yH2AX_SM22_I11_3	Red	139	Red_-_Nucs	Urothelial
1935	6018	25.381	0	2506.93	627.121	0.61	152745	0	9.953	152745	1.255	0.797	0.888	Rat_SCI-Inosine_yH2AX_SM22_I11_3	Red	140	Red_-_Nucs	Urothelial
1936	1332	187.995	255	2394.91	595.294	0.608	250410	255	73.724	250410	2.382	0.42	0.926	Rat_SCI-Inosine_yH2AX_SM22_I11_3	Red	141	Red_-_Nucs	mesenchymal
1937	2051	7.833	0	2699.71	603.944	0.618	16065	0	3.072	16065	2.228	0.449	0.911	Rat_SCI-Inosine_yH2AX_SM22_I11_3	Red	142	Red_-_Nucs	mesenchymal
1938	2866	10.499	0	939.339	613.729	0.453	30090	0	4.117	30090	4.01	0.249	0.913	Rat_SCI-Inosine_yH2AX_SM22_I11_3	Red	143	Red_-_Nucs	mesenchymal
1939	1154	23.644	0	1524.84	597.145	0.654	27285	0	9.272	27285	1.838	0.544	0.936	Rat_SCI-Inosine_yH2AX_SM22_I11_3	Red	144	Red_-_Nucs	Urothelial
1940	4740	0	0	1039.91	613.635	0.83	0	0	0	0	1.09	0.918	0.973	Rat_SCI-Inosine_yH2AX_SM22_I11_3	Red	145	Red_-_Nucs	Urothelial
1941	2517	88.242	0	2145.11	606.114	0.742	222105	0	34.605	222105	1.573	0.636	0.938	Rat_SCI-Inosine_yH2AX_SM22_I11_3	Red	146	Red_-_Nucs	Urothelial
1942	2510	81.884	0	2047.12	620.489	0.785	205530	0	32.112	205530	1.451	0.689	0.943	Rat_SCI-Inosine_yH2AX_SM22_I11_3	Red	147	Red_-_Nucs	Urothelial
1943	1109	85.077	0	2089.79	609.427	0.77	94350	0	33.363	94350	1.587	0.63	0.947	Rat_SCI-Inosine_yH2AX_SM22_I11_3	Red	148	Red_-_Nucs	Urothelial
1944	3459	69.076	0	2726.82	620.711	0.681	238935	0	27.089	238935	1.765	0.567	0.945	Rat_SCI-Inosine_yH2AX_SM22_I11_3	Red	149	Red_-_Nucs	Urothelial
1945	830	28.88	0	1333.21	600.447	0.815	23970	0	11.325	23970	1.662	0.602	0.954	Rat_SCI-Inosine_yH2AX_SM22_I11_3	Red	150	Red_-_Nucs	mesenchymal
1946	8507	56.324	0	1633.07	670.506	0.689	479145	0	22.088	479145	1.37	0.73	0.948	Rat_SCI-Inosine_yH2AX_SM22_I11_3	Red	151	Red_-_Nucs	Urothelial
1947	3631	31.462	0	643.225	645.118	0.636	114240	0	12.338	114240	1.728	0.579	0.94	Rat_SCI-Inosine_yH2AX_SM22_I11_3	Red	152	Red_-_Nucs	Urothelial
1948	3105	63.812	0	1526.28	639.34	0.742	198135	0	25.024	198135	1.24	0.806	0.941	Rat_SCI-Inosine_yH2AX_SM22_I11_3	Red	153	Red_-_Nucs	Urothelial
1949	3280	16.793	0	35.861	623.62	0.558	55080	0	6.585	55080	1.35	0.741	0.912	Rat_SCI-Inosine_yH2AX_SM22_I11_3	Red	154	Red_-_Nucs	Urothelial
1950	11701	45.983	0	743.255	697.171	0.547	538050	0	18.033	538050	1.248	0.801	0.889	Rat_SCI-Inosine_yH2AX_SM22_I11_3	Red	155	Red_-_Nucs	Urothelial
1951	4019	71.38	0	2128.16	662.159	0.747	286875	0	27.992	286875	1.655	0.604	0.95	Rat_SCI-Inosine_yH2AX_SM22_I11_3	Red	156	Red_-_Nucs	Urothelial
1952	2094	76.11	0	2211.61	649.43	0.744	159375	0	29.847	159375	1.781	0.562	0.943	Rat_SCI-Inosine_yH2AX_SM22_I11_3	Red	157	Red_-_Nucs	Urothelial
1953	850	145.5	255	2393.24	635.694	0.729	123675	255	57.059	123675	1.153	0.867	0.941	Rat_SCI-Inosine_yH2AX_SM22_I11_3	Red	158	Red_-_Nucs	mesenchymal
1954	4754	118.918	0	2077.37	685.765	0.731	565335	0	46.634	565335	1.363	0.734	0.947	Rat_SCI-Inosine_yH2AX_SM22_I11_3	Red	159	Red_-_Nucs	Urothelial
1955	2634	100.296	0	2179.87	680.576	0.809	264180	0	39.332	264180	1.175	0.851	0.949	Rat_SCI-Inosine_yH2AX_SM22_I11_3	Red	160	Red_-_Nucs	Urothelial
1956	1032	124.782	0	2384.35	674.286	0.676	128775	0	48.934	128775	1.985	0.504	0.937	Rat_SCI-Inosine_yH2AX_SM22_I11_3	Red	161	Red_-_Nucs	Urothelial
1957	5218	71.887	0	1232.43	703.375	0.727	375105	0	28.191	375105	1.952	0.512	0.968	Rat_SCI-Inosine_yH2AX_SM22_I11_3	Red	162	Red_-_Nucs	Urothelial
1958	4415	5.487	0	15.479	696.195	0.748	24225	0	2.152	24225	1.143	0.875	0.955	Rat_SCI-Inosine_yH2AX_SM22_I11_3	Red	163	Red_-_Nucs	Urothelial
1959	2870	89.828	0	2732.68	707.213	0.785	257805	0	35.226	257805	1.177	0.85	0.955	Rat_SCI-Inosine_yH2AX_SM22_I11_3	Red	164	Red_-_Nucs	Urothelial
1960	2416	35.147	0	129.794	692.971	0.633	84915	0	13.783	84915	1.658	0.603	0.912	Rat_SCI-Inosine_yH2AX_SM22_I11_3	Red	165	Red_-_Nucs	Urothelial
1961	5695	68.463	0	1553.83	730.662	0.738	389895	0	26.848	389895	1.253	0.798	0.956	Rat_SCI-Inosine_yH2AX_SM22_I11_3	Red	166	Red_-_Nucs	Urothelial
1962	2209	167.845	255	2264.7	710.353	0.827	370770	255	65.822	370770	1.277	0.783	0.963	Rat_SCI-Inosine_yH2AX_SM22_I11_3	Red	167	Red_-_Nucs	Urothelial
1963	2608	95.429	0	968.583	728.631	0.455	248880	0	37.423	248880	3.375	0.296	0.896	Rat_SCI-Inosine_yH2AX_SM22_I11_3	Red	168	Red_-_Nucs	mesenchymal
1964	3451	1.108	0	1008.5	721.167	0.63	3825	0	0.435	3825	2.2	0.454	0.934	Rat_SCI-Inosine_yH2AX_SM22_I11_3	Red	169	Red_-_Nucs	mesenchymal
1965	1390	92.46	0	2122.04	735.696	0.647	128520	0	36.259	128520	1.435	0.697	0.895	Rat_SCI-Inosine_yH2AX_SM22_I11_3	Red	170	Red_-_Nucs	Urothelial
1966	2607	79.327	0	2686.34	741.057	0.835	206805	0	31.109	206805	1.335	0.749	0.963	Rat_SCI-Inosine_yH2AX_SM22_I11_3	Red	171	Red_-_Nucs	Urothelial
1967	3066	20.294	0	2355.62	776.426	0.548	62220	0	7.958	62220	2.896	0.345	0.893	Rat_SCI-Inosine_yH2AX_SM22_I11_3	Red	172	Red_-_Nucs	mesenchymal
1968	3280	109.852	0	2078.36	763.831	0.824	360315	0	43.079	360315	1.177	0.849	0.949	Rat_SCI-Inosine_yH2AX_SM22_I11_3	Red	173	Red_-_Nucs	Urothelial
1969	5472	23.3	0	1151.32	811.642	0.428	127500	0	9.137	127500	2.304	0.434	0.851	Rat_SCI-Inosine_yH2AX_SM22_I11_3	Red	174	Red_-_Nucs	mesenchymal
1970	1145	69.93	0	1526.17	769.946	0.667	80070	0	27.424	80070	1.417	0.706	0.898	Rat_SCI-Inosine_yH2AX_SM22_I11_3	Red	175	Red_-_Nucs	Urothelial
1971	3688	118.857	0	2724.68	785.753	0.761	438345	0	46.611	438345	1.293	0.773	0.944	Rat_SCI-Inosine_yH2AX_SM22_I11_3	Red	176	Red_-_Nucs	Urothelial
1972	4890	37.129	0	1448.16	814.968	0.562	181560	0	14.56	181560	1.394	0.717	0.883	Rat_SCI-Inosine_yH2AX_SM22_I11_3	Red	177	Red_-_Nucs	Urothelial
1973	1129	2.936	0	2290.5	790.885	0.686	3315	0	1.151	3315	1.615	0.619	0.935	Rat_SCI-Inosine_yH2AX_SM22_I11_3	Red	178	Red_-_Nucs	Urothelial
1974	2972	73.874	0	719.069	797.72	0.804	219555	0	28.97	219555	1.53	0.654	0.965	Rat_SCI-Inosine_yH2AX_SM22_I11_3	Red	179	Red_-_Nucs	Urothelial
1975	12537	106.174	0	2032.26	841.612	0.648	1331100	0	41.637	1331100	1.21	0.826	0.913	Rat_SCI-Inosine_yH2AX_SM22_I11_3	Red	180	Red_-_Nucs	Urothelial
1976	1103	13.409	0	1206.95	777.241	0.801	14790	0	5.258	14790	1.263	0.792	0.94	Rat_SCI-Inosine_yH2AX_SM22_I11_3	Red	181	Red_-_Nucs	Urothelial
1977	3896	62.441	0	1608.98	814.389	0.772	243270	0	24.487	243270	1.136	0.88	0.966	Rat_SCI-Inosine_yH2AX_SM22_I11_3	Red	182	Red_-_Nucs	Urothelial
1978	3143	91.599	0	2657.6	818.832	0.802	287895	0	35.921	287895	1.319	0.758	0.948	Rat_SCI-Inosine_yH2AX_SM22_I11_3	Red	183	Red_-_Nucs	Urothelial
1979	2130	1.197	0	1016.3	824.2	0.474	2550	0	0.469	2550	3.57	0.28	0.892	Rat_SCI-Inosine_yH2AX_SM22_I11_3	Red	184	Red_-_Nucs	mesenchymal
1980	4891	20.073	0	443.388	855.178	0.865	98175	0	7.872	98175	1.221	0.819	0.97	Rat_SCI-Inosine_yH2AX_SM22_I11_3	Red	185	Red_-_Nucs	Urothelial
1981	2379	10.29	0	1318.41	824.323	0.736	24480	0	4.035	24480	1.304	0.767	0.929	Rat_SCI-Inosine_yH2AX_SM22_I11_3	Red	186	Red_-_Nucs	Urothelial
1982	4203	121.16	0	2600.47	865.816	0.725	509235	0	47.514	509235	1.683	0.594	0.946	Rat_SCI-Inosine_yH2AX_SM22_I11_3	Red	187	Red_-_Nucs	Urothelial
1983	4644	28.882	0	1545.11	863.772	0.801	134130	0	11.326	134130	1.242	0.805	0.965	Rat_SCI-Inosine_yH2AX_SM22_I11_3	Red	188	Red_-_Nucs	Urothelial
1984	4129	62.252	0	644.96	879.13	0.774	257040	0	24.413	257040	1.246	0.803	0.941	Rat_SCI-Inosine_yH2AX_SM22_I11_3	Red	189	Red_-_Nucs	Urothelial
1985	1641	25.64	0	714.688	864.409	0.78	42075	0	10.055	42075	1.268	0.788	0.953	Rat_SCI-Inosine_yH2AX_SM22_I11_3	Red	190	Red_-_Nucs	Urothelial
1986	3190	101.201	0	513.182	870.709	0.7	322830	0	39.687	322830	1.851	0.54	0.932	Rat_SCI-Inosine_yH2AX_SM22_I11_3	Red	191	Red_-_Nucs	Urothelial
1987	2182	13.907	0	1277.15	892.391	0.729	30345	0	5.454	30345	1.592	0.628	0.948	Rat_SCI-Inosine_yH2AX_SM22_I11_3	Red	192	Red_-_Nucs	Urothelial
1988	4349	45.383	0	1470.36	900.003	0.74	197370	0	17.797	197370	1.334	0.75	0.949	Rat_SCI-Inosine_yH2AX_SM22_I11_3	Red	193	Red_-_Nucs	Urothelial
1989	3381	136.06	255	2647.11	905.44	0.782	460020	255	53.357	460020	1.198	0.835	0.945	Rat_SCI-Inosine_yH2AX_SM22_I11_3	Red	194	Red_-_Nucs	Urothelial
1990	1221	55.762	0	2411.89	890.29	0.633	68085	0	21.867	68085	2.253	0.444	0.918	Rat_SCI-Inosine_yH2AX_SM22_I11_3	Red	195	Red_-_Nucs	mesenchymal
1991	1078	37.848	0	2553.15	893.062	0.787	40800	0	14.842	40800	1.779	0.562	0.945	Rat_SCI-Inosine_yH2AX_SM22_I11_3	Red	196	Red_-_Nucs	Urothelial
1992	2009	55.976	0	598.464	895.827	0.774	112455	0	21.951	112455	1.692	0.591	0.944	Rat_SCI-Inosine_yH2AX_SM22_I11_3	Red	197	Red_-_Nucs	Urothelial
1993	3245	38.27	0	1379.55	908.438	0.705	124185	0	15.008	124185	1.804	0.554	0.936	Rat_SCI-Inosine_yH2AX_SM22_I11_3	Red	198	Red_-_Nucs	Urothelial
1994	8353	67.528	0	2027.73	955.116	0.719	564060	0	26.482	564060	1.26	0.794	0.93	Rat_SCI-Inosine_yH2AX_SM22_I11_3	Red	199	Red_-_Nucs	Urothelial
1995	2845	99.221	0	532.48	921.935	0.784	282285	0	38.91	282285	1.684	0.594	0.952	Rat_SCI-Inosine_yH2AX_SM22_I11_3	Red	200	Red_-_Nucs	Urothelial
1996	3255	50.687	0	2258.52	922.587	0.7	164985	0	19.877	164985	1.695	0.59	0.95	Rat_SCI-Inosine_yH2AX_SM22_I11_3	Red	201	Red_-_Nucs	Urothelial
1997	2102	8.128	0	988.291	953.873	0.557	17085	0	3.187	17085	2.944	0.34	0.902	Rat_SCI-Inosine_yH2AX_SM22_I11_3	Red	202	Red_-_Nucs	mesenchymal
1998	6042	79.724	0	409.094	954.274	0.848	481695	0	31.264	481695	1.448	0.69	0.978	Rat_SCI-Inosine_yH2AX_SM22_I11_3	Red	203	Red_-_Nucs	Urothelial
1999	2847	94.673	0	2603.03	950.1	0.754	269535	0	37.127	269535	1.301	0.769	0.949	Rat_SCI-Inosine_yH2AX_SM22_I11_3	Red	204	Red_-_Nucs	Urothelial
[truncated: 17,081 more rows]

## Sheet: Fig. 7E-F
	Area	Mean	Mode	XM	YM	Circ.	IntDen	Median	%Area	RawIntDen	AR	Round	Solidity	Image_Name	Signal_Channel	ROI_number	ROI_type
1	6076416	30.183	0	1490.82	1379.1	0.776	183401610	0	11.836	183401610	1.246	0.802	1	1112024_Rt_Bldr_Ctrl_C21_PanCK_PAR_Snap-782	Green	0	Total_Image_area
2	551668	255	255	1750.43	1388.03	0.038	140675340	255	100	140675340	2.35	0.425	0.36	1112024_Rt_Bldr_Ctrl_C21_PanCK_PAR_Snap-782	Green	1	Green_+_areas
3	28300	255	255	295.772	1327.04	0.071	7216500	255	100	7216500	2.418	0.414	0.563	1112024_Rt_Bldr_Ctrl_C21_PanCK_PAR_Snap-782	Green	2	Green_+_areas
4	37259	255	255	111.716	1659.94	0.146	9501045	255	100	9501045	2.642	0.379	0.719	1112024_Rt_Bldr_Ctrl_C21_PanCK_PAR_Snap-782	Green	3	Green_+_areas
5	10288	255	255	768.669	2181.31	0.13	2623440	255	100	2623440	3.292	0.304	0.71	1112024_Rt_Bldr_Ctrl_C21_PanCK_PAR_Snap-782	Green	4	Green_+_areas
6	4638	255	255	1831.89	455.611	0.632	1182690	255	100	1182690	1.566	0.639	0.883	1112024_Rt_Bldr_Ctrl_C21_PanCK_PAR_Snap-782	Green	5	Green_+_Nucs
7	8269	255	255	1430.7	526.842	0.25	2108595	255	100	2108595	2.345	0.426	0.606	1112024_Rt_Bldr_Ctrl_C21_PanCK_PAR_Snap-782	Green	6	Green_+_Nucs
8	4560	255	255	1673.39	510.959	0.749	1162800	255	100	1162800	1.609	0.621	0.956	1112024_Rt_Bldr_Ctrl_C21_PanCK_PAR_Snap-782	Green	7	Green_+_Nucs
9	2886	255	255	1545.62	528.892	0.743	735930	255	100	735930	1.332	0.751	0.932	1112024_Rt_Bldr_Ctrl_C21_PanCK_PAR_Snap-782	Green	8	Green_+_Nucs
10	4465	255	255	1664.2	567.607	0.781	1138575	255	100	1138575	1.743	0.574	0.96	1112024_Rt_Bldr_Ctrl_C21_PanCK_PAR_Snap-782	Green	9	Green_+_Nucs
11	14000	255	255	1804.57	613.309	0.554	3570000	255	100	3570000	1.317	0.759	0.868	1112024_Rt_Bldr_Ctrl_C21_PanCK_PAR_Snap-782	Green	10	Green_+_Nucs
12	2661	255	255	1375.14	603.666	0.622	678555	255	100	678555	1.235	0.81	0.891	1112024_Rt_Bldr_Ctrl_C21_PanCK_PAR_Snap-782	Green	11	Green_+_Nucs
13	3532	255	255	1323.19	614.294	0.801	900660	255	100	900660	1.409	0.71	0.966	1112024_Rt_Bldr_Ctrl_C21_PanCK_PAR_Snap-782	Green	12	Green_+_Nucs
14	3816	255	255	1244.74	631.931	0.489	973080	255	100	973080	2.214	0.452	0.83	1112024_Rt_Bldr_Ctrl_C21_PanCK_PAR_Snap-782	Green	13	Green_+_Nucs
15	2325	255	255	1297.88	679.109	0.712	592875	255	100	592875	1.544	0.648	0.925	1112024_Rt_Bldr_Ctrl_C21_PanCK_PAR_Snap-782	Green	14	Green_+_Nucs
16	3363	255	255	1232.66	701.807	0.794	857565	255	100	857565	1.51	0.662	0.951	1112024_Rt_Bldr_Ctrl_C21_PanCK_PAR_Snap-782	Green	15	Green_+_Nucs
17	8750	255	255	1845.15	738.365	0.723	2231250	255	100	2231250	1.186	0.843	0.936	1112024_Rt_Bldr_Ctrl_C21_PanCK_PAR_Snap-782	Green	16	Green_+_Nucs
18	5042	255	255	1209.29	767.069	0.508	1285710	255	100	1285710	1.5	0.667	0.86	1112024_Rt_Bldr_Ctrl_C21_PanCK_PAR_Snap-782	Green	17	Green_+_Nucs
19	9280	255	255	1137.51	835.207	0.477	2366400	255	100	2366400	1.462	0.684	0.825	1112024_Rt_Bldr_Ctrl_C21_PanCK_PAR_Snap-782	Green	18	Green_+_Nucs
20	1334	255	255	1815.22	813.581	0.804	340170	255	100	340170	1.522	0.657	0.935	1112024_Rt_Bldr_Ctrl_C21_PanCK_PAR_Snap-782	Green	19	Green_+_Nucs
21	1643	255	255	1851.21	836.479	0.787	418965	255	100	418965	1.288	0.777	0.927	1112024_Rt_Bldr_Ctrl_C21_PanCK_PAR_Snap-782	Green	20	Green_+_Nucs
22	1272	255	255	1839.69	866.855	0.761	324360	255	100	324360	1.681	0.595	0.937	1112024_Rt_Bldr_Ctrl_C21_PanCK_PAR_Snap-782	Green	21	Green_+_Nucs
23	2469	255	255	1794.69	916.569	0.824	629595	255	100	629595	1.154	0.867	0.957	1112024_Rt_Bldr_Ctrl_C21_PanCK_PAR_Snap-782	Green	22	Green_+_Nucs
24	1259	255	255	1754.73	928.87	0.648	321045	255	100	321045	1.458	0.686	0.919	1112024_Rt_Bldr_Ctrl_C21_PanCK_PAR_Snap-782	Green	23	Green_+_Nucs
25	4354	255	255	1759.92	975.992	0.871	1110270	255	100	1110270	1.38	0.725	0.971	1112024_Rt_Bldr_Ctrl_C21_PanCK_PAR_Snap-782	Green	24	Green_+_Nucs
26	4453	255	255	1662.2	1047.11	0.497	1135515	255	100	1135515	2.383	0.42	0.873	1112024_Rt_Bldr_Ctrl_C21_PanCK_PAR_Snap-782	Green	25	Green_+_Nucs
27	3015	255	255	1715.04	1103.83	0.817	768825	255	100	768825	1.538	0.65	0.962	1112024_Rt_Bldr_Ctrl_C21_PanCK_PAR_Snap-782	Green	26	Green_+_Nucs
28	2692	255	255	1676.38	1146.83	0.829	686460	255	100	686460	1.353	0.739	0.953	1112024_Rt_Bldr_Ctrl_C21_PanCK_PAR_Snap-782	Green	27	Green_+_Nucs
29	6999	255	255	1717.09	1229.13	0.847	1784745	255	100	1784745	1.099	0.91	0.955	1112024_Rt_Bldr_Ctrl_C21_PanCK_PAR_Snap-782	Green	28	Green_+_Nucs
30	789	255	255	361.354	1225.16	0.499	201195	255	100	201195	1.544	0.648	0.786	1112024_Rt_Bldr_Ctrl_C21_PanCK_PAR_Snap-782	Green	29	Green_+_Nucs
31	2494	255	255	1657.27	1284.75	0.777	635970	255	100	635970	1.203	0.831	0.931	1112024_Rt_Bldr_Ctrl_C21_PanCK_PAR_Snap-782	Green	30	Green_+_Nucs
32	705	255	255	321.384	1294.65	0.18	179775	255	100	179775	1.887	0.53	0.365	1112024_Rt_Bldr_Ctrl_C21_PanCK_PAR_Snap-782	Green	31	Green_+_Nucs
33	6180	255	255	1473.38	1332.56	0.674	1575900	255	100	1575900	1.298	0.77	0.875	1112024_Rt_Bldr_Ctrl_C21_PanCK_PAR_Snap-782	Green	32	Green_+_Nucs
34	4891	255	255	1630.99	1367.72	0.77	1247205	255	100	1247205	1.608	0.622	0.941	1112024_Rt_Bldr_Ctrl_C21_PanCK_PAR_Snap-782	Green	33	Green_+_Nucs
35	1267	255	255	1527.21	1367.9	0.136	323085	255	100	323085	2.355	0.425	0.38	1112024_Rt_Bldr_Ctrl_C21_PanCK_PAR_Snap-782	Green	34	Green_+_Nucs
36	2484	255	255	1704.87	1372.97	0.845	633420	255	100	633420	1.49	0.671	0.964	1112024_Rt_Bldr_Ctrl_C21_PanCK_PAR_Snap-782	Green	35	Green_+_Nucs
37	8919	255	255	276.712	1400.08	0.508	2274345	255	100	2274345	1.504	0.665	0.828	1112024_Rt_Bldr_Ctrl_C21_PanCK_PAR_Snap-782	Green	36	Green_+_Nucs
38	7229	255	255	1434.89	1444.71	0.737	1843395	255	100	1843395	1.204	0.831	0.914	1112024_Rt_Bldr_Ctrl_C21_PanCK_PAR_Snap-782	Green	37	Green_+_Nucs
39	2713	255	255	1340.34	1441.89	0.791	691815	255	100	691815	1.542	0.648	0.95	1112024_Rt_Bldr_Ctrl_C21_PanCK_PAR_Snap-782	Green	38	Green_+_Nucs
40	7034	255	255	1585	1460.03	0.792	1793670	255	100	1793670	1.486	0.673	0.954	1112024_Rt_Bldr_Ctrl_C21_PanCK_PAR_Snap-782	Green	39	Green_+_Nucs
41	1437	255	255	1294.09	1522.51	0.772	366435	255	100	366435	1.621	0.617	0.932	1112024_Rt_Bldr_Ctrl_C21_PanCK_PAR_Snap-782	Green	40	Green_+_Nucs
42	3972	255	255	201.135	1535.51	0.5	1012860	255	100	1012860	1.642	0.609	0.821	1112024_Rt_Bldr_Ctrl_C21_PanCK_PAR_Snap-782	Green	41	Green_+_Nucs
43	965	255	255	1512	1523.03	0.689	246075	255	100	246075	1.846	0.542	0.909	1112024_Rt_Bldr_Ctrl_C21_PanCK_PAR_Snap-782	Green	42	Green_+_Nucs
44	3570	255	255	1317.45	1559.93	0.857	910350	255	100	910350	1.438	0.695	0.967	1112024_Rt_Bldr_Ctrl_C21_PanCK_PAR_Snap-782	Green	43	Green_+_Nucs
45	5780	255	255	156.544	1636.55	0.544	1473900	255	100	1473900	1.629	0.614	0.877	1112024_Rt_Bldr_Ctrl_C21_PanCK_PAR_Snap-782	Green	44	Green_+_Nucs
46	2287	255	255	1402.39	1647.87	0.427	583185	255	100	583185	1.756	0.57	0.65	1112024_Rt_Bldr_Ctrl_C21_PanCK_PAR_Snap-782	Green	45	Green_+_Nucs
47	4037	255	255	102.506	1717.42	0.666	1029435	255	100	1029435	1.171	0.854	0.895	1112024_Rt_Bldr_Ctrl_C21_PanCK_PAR_Snap-782	Green	46	Green_+_Nucs
48	1208	255	255	1478.36	1721.72	0.558	308040	255	100	308040	2.138	0.468	0.842	1112024_Rt_Bldr_Ctrl_C21_PanCK_PAR_Snap-782	Green	47	Green_+_Nucs
49	4278	255	255	1611.25	1751.75	0.829	1090890	255	100	1090890	1.245	0.803	0.965	1112024_Rt_Bldr_Ctrl_C21_PanCK_PAR_Snap-782	Green	48	Green_+_Nucs
50	2082	255	255	1555.57	1756.89	0.803	530910	255	100	530910	1.224	0.817	0.972	1112024_Rt_Bldr_Ctrl_C21_PanCK_PAR_Snap-782	Green	49	Green_+_Nucs
51	2564	255	255	2053.34	1782.33	0.638	653820	255	100	653820	1.477	0.677	0.896	1112024_Rt_Bldr_Ctrl_C21_PanCK_PAR_Snap-782	Green	50	Green_+_Nucs
52	3114	255	255	2010.29	1785.42	0.649	794070	255	100	794070	1.41	0.709	0.921	1112024_Rt_Bldr_Ctrl_C21_PanCK_PAR_Snap-782	Green	51	Green_+_Nucs
53	3342	255	255	2067.71	1847.43	0.745	852210	255	100	852210	1.355	0.738	0.929	1112024_Rt_Bldr_Ctrl_C21_PanCK_PAR_Snap-782	Green	52	Green_+_Nucs
54	3073	255	255	2173	1857.21	0.764	783615	255	100	783615	1.635	0.612	0.951	1112024_Rt_Bldr_Ctrl_C21_PanCK_PAR_Snap-782	Green	53	Green_+_Nucs
55	3778	255	255	1933.18	1882.39	0.677	963390	255	100	963390	1.318	0.759	0.894	1112024_Rt_Bldr_Ctrl_C21_PanCK_PAR_Snap-782	Green	54	Green_+_Nucs
56	1074	255	255	1638.04	1879.2	0.31	273870	255	100	273870	1.398	0.715	0.553	1112024_Rt_Bldr_Ctrl_C21_PanCK_PAR_Snap-782	Green	55	Green_+_Nucs
57	3801	255	255	1991.13	1894.52	0.726	969255	255	100	969255	1.424	0.702	0.932	1112024_Rt_Bldr_Ctrl_C21_PanCK_PAR_Snap-782	Green	56	Green_+_Nucs
58	2303	255	255	2097.53	1896.79	0.693	587265	255	100	587265	1.959	0.51	0.932	1112024_Rt_Bldr_Ctrl_C21_PanCK_PAR_Snap-782	Green	57	Green_+_Nucs
59	4396	255	255	2252.78	1942.51	0.587	1120980	255	100	1120980	2.202	0.454	0.908	1112024_Rt_Bldr_Ctrl_C21_PanCK_PAR_Snap-782	Green	58	Green_+_Nucs
60	4768	255	255	2172.61	1925.1	0.848	1215840	255	100	1215840	1.354	0.739	0.972	1112024_Rt_Bldr_Ctrl_C21_PanCK_PAR_Snap-782	Green	59	Green_+_Nucs
61	13227	255	255	1749.75	1985.76	0.604	3372885	255	100	3372885	1.654	0.605	0.888	1112024_Rt_Bldr_Ctrl_C21_PanCK_PAR_Snap-782	Green	60	Green_+_Nucs
62	7187	255	255	2048.42	1958.71	0.695	1832685	255	100	1832685	1.4	0.714	0.907	1112024_Rt_Bldr_Ctrl_C21_PanCK_PAR_Snap-782	Green	61	Green_+_Nucs
63	2404	255	255	1663.58	1948.88	0.89	613020	255	100	613020	1.261	0.793	0.971	1112024_Rt_Bldr_Ctrl_C21_PanCK_PAR_Snap-782	Green	62	Green_+_Nucs
64	9935	255	255	1847.86	2001.02	0.629	2533425	255	100	2533425	1.598	0.626	0.909	1112024_Rt_Bldr_Ctrl_C21_PanCK_PAR_Snap-782	Green	63	Green_+_Nucs
65	663	255	255	1570.43	1960.7	0.38	169065	255	100	169065	2.442	0.41	0.683	1112024_Rt_Bldr_Ctrl_C21_PanCK_PAR_Snap-782	Green	64	Green_+_Nucs
66	7945	255	255	1955.97	2014.67	0.608	2025975	255	100	2025975	1.895	0.528	0.878	1112024_Rt_Bldr_Ctrl_C21_PanCK_PAR_Snap-782	Green	65	Green_+_Nucs
67	2274	255	255	2236.94	2007.35	0.743	579870	255	100	579870	1.107	0.903	0.935	1112024_Rt_Bldr_Ctrl_C21_PanCK_PAR_Snap-782	Green	66	Green_+_Nucs
68	3087	255	255	1653.51	2007.47	0.853	787185	255	100	787185	1.216	0.822	0.962	1112024_Rt_Bldr_Ctrl_C21_PanCK_PAR_Snap-782	Green	67	Green_+_Nucs
69	4557	255	255	2336.82	2050.68	0.838	1162035	255	100	1162035	1.326	0.754	0.965	1112024_Rt_Bldr_Ctrl_C21_PanCK_PAR_Snap-782	Green	68	Green_+_Nucs
70	1366	255	255	2288.3	2037.83	0.791	348330	255	100	348330	1.736	0.576	0.94	1112024_Rt_Bldr_Ctrl_C21_PanCK_PAR_Snap-782	Green	69	Green_+_Nucs
71	1312	255	255	1770.1	2062.16	0.73	334560	255	100	334560	1.63	0.613	0.914	1112024_Rt_Bldr_Ctrl_C21_PanCK_PAR_Snap-782	Green	70	Green_+_Nucs
72	3458	255	255	2060.17	2115.4	0.665	881790	255	100	881790	1.246	0.803	0.873	1112024_Rt_Bldr_Ctrl_C21_PanCK_PAR_Snap-782	Green	71	Green_+_Nucs
73	1291	255	255	2325.36	2109.95	0.781	329205	255	100	329205	1.29	0.775	0.935	1112024_Rt_Bldr_Ctrl_C21_PanCK_PAR_Snap-782	Green	72	Green_+_Nucs
74	3374	255	255	2274.26	2138.03	0.779	860370	255	100	860370	1.406	0.711	0.952	1112024_Rt_Bldr_Ctrl_C21_PanCK_PAR_Snap-782	Green	73	Green_+_Nucs
75	1498	255	255	791.738	2168.2	0.511	381990	255	100	381990	2.32	0.431	0.851	1112024_Rt_Bldr_Ctrl_C21_PanCK_PAR_Snap-782	Green	74	Green_+_Nucs
76	741	255	255	699.057	2172.62	0.778	188955	255	100	188955	1.358	0.736	0.908	1112024_Rt_Bldr_Ctrl_C21_PanCK_PAR_Snap-782	Green	75	Green_+_Nucs
77	828	255	255	2291.09	2197.82	0.341	211140	255	100	211140	2.625	0.381	0.726	1112024_Rt_Bldr_Ctrl_C21_PanCK_PAR_Snap-782	Green	76	Green_+_Nucs
78	5659	33.03	0	1435.71	544.254	0.448	186915	0	12.953	186915	1.959	0.51	0.749	1112024_Rt_Bldr_Ctrl_C21_PanCK_PAR_Snap-782	Green	77	Green_-_Nucs
79	928	57.98	0	1540.16	553.699	0.303	53805	0	22.737	53805	1.751	0.571	0.52	1112024_Rt_Bldr_Ctrl_C21_PanCK_PAR_Snap-782	Green	78	Green_-_Nucs
80	2973	30.792	0	1224.38	624.522	0.503	91545	0	12.075	91545	2.249	0.445	0.866	1112024_Rt_Bldr_Ctrl_C21_PanCK_PAR_Snap-782	Green	79	Green_-_Nucs
81	5289	11.571	0	1393.45	616.821	0.675	61200	0	4.538	61200	1.395	0.717	0.907	1112024_Rt_Bldr_Ctrl_C21_PanCK_PAR_Snap-782	Green	80	Green_-_Nucs
82	8965	16.213	0	1370.35	746.244	0.763	145350	0	6.358	145350	1.146	0.873	0.952	1112024_Rt_Bldr_Ctrl_C21_PanCK_PAR_Snap-782	Green	81	Green_-_Nucs
83	5289	2.796	0	1701.33	739.397	0.809	14790	0	1.097	14790	1.451	0.689	0.96	1112024_Rt_Bldr_Ctrl_C21_PanCK_PAR_Snap-782	Green	82	Green_-_Nucs
84	7021	3.705	0	1152.53	748.784	0.72	26010	0	1.453	26010	1.445	0.692	0.94	1112024_Rt_Bldr_Ctrl_C21_PanCK_PAR_Snap-782	Green	83	Green_-_Nucs
85	3382	26.993	0	1241.41	769.531	0.542	91290	0	10.585	91290	2.119	0.472	0.897	1112024_Rt_Bldr_Ctrl_C21_PanCK_PAR_Snap-782	Green	84	Green_-_Nucs
86	5646	86.581	0	1367.09	839.639	0.484	488835	0	33.953	488835	1.14	0.877	0.862	1112024_Rt_Bldr_Ctrl_C21_PanCK_PAR_Snap-782	Green	85	Green_-_Nucs
87	1962	106.575	0	1552.07	827.602	0.832	209100	0	41.794	209100	1.393	0.718	0.945	1112024_Rt_Bldr_Ctrl_C21_PanCK_PAR_Snap-782	Green	86	Green_-_Nucs
88	1379	0	0	418.921	831.002	0.713	0	0	0	0	1.385	0.722	0.911	1112024_Rt_Bldr_Ctrl_C21_PanCK_PAR_Snap-782	Green	87	Green_-_Nucs
89	1258	237.365	255	832.883	826.492	0.74	298605	255	93.084	298605	1.474	0.678	0.921	1112024_Rt_Bldr_Ctrl_C21_PanCK_PAR_Snap-782	Green	88	Green_-_Nucs
90	3786	136.66	255	942.81	845.709	0.833	517395	255	53.592	517395	1.011	0.989	0.953	1112024_Rt_Bldr_Ctrl_C21_PanCK_PAR_Snap-782	Green	89	Green_-_Nucs
91	9994	0	0	329.172	880.338	0.883	0	0	0	0	1.071	0.933	0.981	1112024_Rt_Bldr_Ctrl_C21_PanCK_PAR_Snap-782	Green	90	Green_-_Nucs
92	2182	111.373	0	835.094	858.38	0.807	243015	0	43.676	243015	1.066	0.938	0.946	1112024_Rt_Bldr_Ctrl_C21_PanCK_PAR_Snap-782	Green	91	Green_-_Nucs
93	4766	0	0	1688.83	878.624	0.763	0	0	0	0	1.299	0.77	0.942	1112024_Rt_Bldr_Ctrl_C21_PanCK_PAR_Snap-782	Green	92	Green_-_Nucs
94	5663	42.553	0	522.775	873.962	0.864	240975	0	16.687	240975	1.378	0.726	0.977	1112024_Rt_Bldr_Ctrl_C21_PanCK_PAR_Snap-782	Green	93	Green_-_Nucs
95	998	59.279	0	1175.53	868.802	0.365	59160	0	23.246	59160	4.094	0.244	0.708	1112024_Rt_Bldr_Ctrl_C21_PanCK_PAR_Snap-782	Green	94	Green_-_Nucs
96	2823	82.832	0	1009.77	866.635	0.781	233835	0	32.483	233835	1.244	0.804	0.934	1112024_Rt_Bldr_Ctrl_C21_PanCK_PAR_Snap-782	Green	95	Green_-_Nucs
97	4863	0	0	1499.67	891.974	0.833	0	0	0	0	1.161	0.862	0.96	1112024_Rt_Bldr_Ctrl_C21_PanCK_PAR_Snap-782	Green	96	Green_-_Nucs
98	1968	137.995	255	1041.97	888.642	0.742	271575	255	54.116	271575	1.714	0.583	0.925	1112024_Rt_Bldr_Ctrl_C21_PanCK_PAR_Snap-782	Green	97	Green_-_Nucs
99	803	72.086	0	1115.36	877.13	0.495	57885	0	28.269	57885	1.724	0.58	0.782	1112024_Rt_Bldr_Ctrl_C21_PanCK_PAR_Snap-782	Green	98	Green_-_Nucs
100	2856	13.304	0	898.326	900.775	0.761	37995	0	5.217	37995	1.237	0.808	0.935	1112024_Rt_Bldr_Ctrl_C21_PanCK_PAR_Snap-782	Green	99	Green_-_Nucs
101	946	38.277	0	763.07	909.803	0.718	36210	0	15.011	36210	1.553	0.644	0.895	1112024_Rt_Bldr_Ctrl_C21_PanCK_PAR_Snap-782	Green	100	Green_-_Nucs
102	7028	6.313	0	1117.12	897.897	0.7	44370	0	2.476	44370	1.414	0.707	0.903	1112024_Rt_Bldr_Ctrl_C21_PanCK_PAR_Snap-782	Green	101	Green_-_Nucs
103	4687	156.253	255	619.484	925.664	0.834	732360	255	61.276	732360	1.402	0.713	0.964	1112024_Rt_Bldr_Ctrl_C21_PanCK_PAR_Snap-782	Green	102	Green_-_Nucs
104	2229	103.991	0	1376.45	912.928	0.885	231795	0	40.781	231795	1.157	0.864	0.962	1112024_Rt_Bldr_Ctrl_C21_PanCK_PAR_Snap-782	Green	103	Green_-_Nucs
105	986	111.207	0	775.667	914.391	0.803	109650	0	43.611	109650	1.31	0.763	0.939	1112024_Rt_Bldr_Ctrl_C21_PanCK_PAR_Snap-782	Green	104	Green_-_Nucs
106	3748	100.354	0	1305.97	930.28	0.714	376125	0	39.354	376125	2.154	0.464	0.948	1112024_Rt_Bldr_Ctrl_C21_PanCK_PAR_Snap-782	Green	105	Green_-_Nucs
107	3318	0	0	707.036	949.092	0.795	0	0	0	0	1.235	0.81	0.948	1112024_Rt_Bldr_Ctrl_C21_PanCK_PAR_Snap-782	Green	106	Green_-_Nucs
108	4437	184.598	255	963.933	947.302	0.74	819060	255	72.391	819060	1.636	0.611	0.924	1112024_Rt_Bldr_Ctrl_C21_PanCK_PAR_Snap-782	Green	107	Green_-_Nucs
109	3372	185.2	255	1261.27	979.765	0.683	624495	255	72.628	624495	2.368	0.422	0.956	1112024_Rt_Bldr_Ctrl_C21_PanCK_PAR_Snap-782	Green	108	Green_-_Nucs
110	1278	140.469	255	1076.13	978.972	0.774	179520	255	55.086	179520	1.522	0.657	0.935	1112024_Rt_Bldr_Ctrl_C21_PanCK_PAR_Snap-782	Green	109	Green_-_Nucs
111	5776	18.675	0	1647.94	1037.29	0.302	107865	0	7.323	107865	4.076	0.245	0.638	1112024_Rt_Bldr_Ctrl_C21_PanCK_PAR_Snap-782	Green	110	Green_-_Nucs
112	1190	31.929	0	1226.88	976.701	0.768	37995	0	12.521	37995	1.343	0.745	0.953	1112024_Rt_Bldr_Ctrl_C21_PanCK_PAR_Snap-782	Green	111	Green_-_Nucs
113	1675	0	0	470.175	989.477	0.777	0	0	0	0	1.26	0.793	0.936	1112024_Rt_Bldr_Ctrl_C21_PanCK_PAR_Snap-782	Green	112	Green_-_Nucs
114	2082	1.347	0	357.318	1005.41	0.672	2805	0	0.528	2805	1.185	0.844	0.875	1112024_Rt_Bldr_Ctrl_C21_PanCK_PAR_Snap-782	Green	113	Green_-_Nucs
115	1807	140.13	255	571.802	989.574	0.755	253215	255	54.953	253215	1.289	0.776	0.931	1112024_Rt_Bldr_Ctrl_C21_PanCK_PAR_Snap-782	Green	114	Green_-_Nucs
116	3529	77.172	0	646.31	1014.45	0.809	272340	0	30.264	272340	1.248	0.801	0.954	1112024_Rt_Bldr_Ctrl_C21_PanCK_PAR_Snap-782	Green	115	Green_-_Nucs
117	890	244.399	255	777.725	996.274	0.846	217515	255	95.843	217515	1.362	0.734	0.937	1112024_Rt_Bldr_Ctrl_C21_PanCK_PAR_Snap-782	Green	116	Green_-_Nucs
118	1656	18.786	0	523.574	1022.52	0.79	31110	0	7.367	31110	1.149	0.871	0.931	1112024_Rt_Bldr_Ctrl_C21_PanCK_PAR_Snap-782	Green	117	Green_-_Nucs
119	5171	67.707	0	822.697	1009.21	0.81	350115	0	26.552	350115	1.191	0.84	0.95	1112024_Rt_Bldr_Ctrl_C21_PanCK_PAR_Snap-782	Green	118	Green_-_Nucs
120	2866	230.443	255	879.199	1015.09	0.689	660450	255	90.37	660450	1.582	0.632	0.922	1112024_Rt_Bldr_Ctrl_C21_PanCK_PAR_Snap-782	Green	119	Green_-_Nucs
121	2720	0	0	426.249	1023.96	0.69	0	0	0	0	1.862	0.537	0.918	1112024_Rt_Bldr_Ctrl_C21_PanCK_PAR_Snap-782	Green	120	Green_-_Nucs
122	1449	1.056	0	1222	1020.5	0.853	1530	0	0.414	1530	1.196	0.836	0.972	1112024_Rt_Bldr_Ctrl_C21_PanCK_PAR_Snap-782	Green	121	Green_-_Nucs
123	6397	0	0	1460.2	1075.92	0.664	0	0	0	0	1.206	0.829	0.892	1112024_Rt_Bldr_Ctrl_C21_PanCK_PAR_Snap-782	Green	122	Green_-_Nucs
124	5276	11.358	0	559.368	1088.93	0.663	59925	0	4.454	59925	1.673	0.598	0.915	1112024_Rt_Bldr_Ctrl_C21_PanCK_PAR_Snap-782	Green	123	Green_-_Nucs
125	2397	249.894	255	487.311	1078.38	0.688	598995	255	97.997	598995	1.674	0.597	0.911	1112024_Rt_Bldr_Ctrl_C21_PanCK_PAR_Snap-782	Green	124	Green_-_Nucs
126	3073	0	0	365.393	1089.42	0.53	0	0	0	0	3.164	0.316	0.876	1112024_Rt_Bldr_Ctrl_C21_PanCK_PAR_Snap-782	Green	125	Green_-_Nucs
127	6923	7.698	0	1322.22	1134.51	0.614	53295	0	3.019	53295	1.322	0.757	0.914	1112024_Rt_Bldr_Ctrl_C21_PanCK_PAR_Snap-782	Green	126	Green_-_Nucs
128	3360	2.58	0	1411.71	1125.53	0.693	8670	0	1.012	8670	1.059	0.944	0.931	1112024_Rt_Bldr_Ctrl_C21_PanCK_PAR_Snap-782	Green	127	Green_-_Nucs
129	3039	14.516	0	1756.45	1114.11	0.716	44115	0	5.693	44115	1.879	0.532	0.935	1112024_Rt_Bldr_Ctrl_C21_PanCK_PAR_Snap-782	Green	128	Green_-_Nucs
130	4946	0	0	1030.85	1116.68	0.552	0	0	0	0	1.81	0.553	0.878	1112024_Rt_Bldr_Ctrl_C21_PanCK_PAR_Snap-782	Green	129	Green_-_Nucs
131	3395	59.412	0	516.975	1132.45	0.829	201705	0	23.299	201705	1.295	0.772	0.956	1112024_Rt_Bldr_Ctrl_C21_PanCK_PAR_Snap-782	Green	130	Green_-_Nucs
132	2402	23.143	0	465.555	1151.62	0.759	55590	0	9.076	55590	1.466	0.682	0.936	1112024_Rt_Bldr_Ctrl_C21_PanCK_PAR_Snap-782	Green	131	Green_-_Nucs
133	4225	12.795	0	343.146	1195.12	0.694	54060	0	5.018	54060	1.516	0.66	0.936	1112024_Rt_Bldr_Ctrl_C21_PanCK_PAR_Snap-782	Green	132	Green_-_Nucs
134	3572	69.176	0	428.136	1202.9	0.761	247095	0	27.128	247095	1.512	0.661	0.95	1112024_Rt_Bldr_Ctrl_C21_PanCK_PAR_Snap-782	Green	133	Green_-_Nucs
135	3430	66.91	0	1431	1189.06	0.827	229500	0	26.239	229500	1.187	0.843	0.948	1112024_Rt_Bldr_Ctrl_C21_PanCK_PAR_Snap-782	Green	134	Green_-_Nucs
136	2202	23.624	0	758.309	1184.03	0.782	52020	0	9.264	52020	1.733	0.577	0.953	1112024_Rt_Bldr_Ctrl_C21_PanCK_PAR_Snap-782	Green	135	Green_-_Nucs
137	5538	0	0	631.369	1201.94	0.606	0	0	0	0	1.143	0.875	0.876	1112024_Rt_Bldr_Ctrl_C21_PanCK_PAR_Snap-782	Green	136	Green_-_Nucs
138	2618	0.097	0	1040.5	1178.5	0.731	255	0	0.038	255	1.473	0.679	0.929	1112024_Rt_Bldr_Ctrl_C21_PanCK_PAR_Snap-782	Green	137	Green_-_Nucs
139	4375	23.023	0	747.69	1197.5	0.815	100725	0	9.029	100725	1.167	0.857	0.954	1112024_Rt_Bldr_Ctrl_C21_PanCK_PAR_Snap-782	Green	138	Green_-_Nucs
140	3310	4.083	0	1504.95	1189.22	0.816	13515	0	1.601	13515	1.169	0.855	0.95	1112024_Rt_Bldr_Ctrl_C21_PanCK_PAR_Snap-782	Green	139	Green_-_Nucs
141	1995	0	0	536.343	1230.26	0.764	0	0	0	0	1.611	0.621	0.945	1112024_Rt_Bldr_Ctrl_C21_PanCK_PAR_Snap-782	Green	140	Green_-_Nucs
142	1959	0	0	470.856	1240	0.776	0	0	0	0	1.827	0.547	0.959	1112024_Rt_Bldr_Ctrl_C21_PanCK_PAR_Snap-782	Green	141	Green_-_Nucs
143	1517	40.847	0	381.858	1224.43	0.735	61965	0	16.018	61965	1.235	0.81	0.9	1112024_Rt_Bldr_Ctrl_C21_PanCK_PAR_Snap-782	Green	142	Green_-_Nucs
144	6284	26.174	0	1092.21	1316.75	0.426	164475	0	10.264	164475	1.523	0.657	0.831	1112024_Rt_Bldr_Ctrl_C21_PanCK_PAR_Snap-782	Green	143	Green_-_Nucs
145	1253	7.937	0	1584.91	1295.65	0.883	9945	0	3.113	9945	1.25	0.8	0.958	1112024_Rt_Bldr_Ctrl_C21_PanCK_PAR_Snap-782	Green	144	Green_-_Nucs
146	663	0	0	594.628	1279.11	0.803	0	0	0	0	1.752	0.571	0.936	1112024_Rt_Bldr_Ctrl_C21_PanCK_PAR_Snap-782	Green	145	Green_-_Nucs
147	882	0	0	374.778	1286.22	0.858	0	0	0	0	1.243	0.805	0.945	1112024_Rt_Bldr_Ctrl_C21_PanCK_PAR_Snap-782	Green	146	Green_-_Nucs
148	2216	50.862	0	334.876	1302.33	0.713	112710	0	19.946	112710	1.33	0.752	0.909	1112024_Rt_Bldr_Ctrl_C21_PanCK_PAR_Snap-782	Green	147	Green_-_Nucs
149	2740	1.024	0	640.682	1294.59	0.792	2805	0	0.401	2805	1.495	0.669	0.942	1112024_Rt_Bldr_Ctrl_C21_PanCK_PAR_Snap-782	Green	148	Green_-_Nucs
150	3210	80.393	0	260.621	1326.12	0.565	258060	0	31.526	258060	1.373	0.728	0.916	1112024_Rt_Bldr_Ctrl_C21_PanCK_PAR_Snap-782	Green	149	Green_-_Nucs
151	2207	47.488	0	1533.83	1361.2	0.705	104805	0	18.623	104805	2.124	0.471	0.944	1112024_Rt_Bldr_Ctrl_C21_PanCK_PAR_Snap-782	Green	150	Green_-_Nucs
152	2501	92.783	0	1344.38	1361.65	0.847	232050	0	36.385	232050	1.226	0.816	0.961	1112024_Rt_Bldr_Ctrl_C21_PanCK_PAR_Snap-782	Green	151	Green_-_Nucs
153	640	75.305	0	251.008	1358.39	0.541	48195	0	29.531	48195	3.334	0.3	0.935	1112024_Rt_Bldr_Ctrl_C21_PanCK_PAR_Snap-782	Green	152	Green_-_Nucs
154	5136	20.853	0	301.64	1430.29	0.365	107100	0	8.178	107100	1.36	0.736	0.714	1112024_Rt_Bldr_Ctrl_C21_PanCK_PAR_Snap-782	Green	153	Green_-_Nucs
155	4067	47.965	0	505.998	1452.67	0.858	195075	0	18.81	195075	1.206	0.829	0.968	1112024_Rt_Bldr_Ctrl_C21_PanCK_PAR_Snap-782	Green	154	Green_-_Nucs
156	2236	81.883	0	626.678	1443.03	0.695	183090	0	32.111	183090	2.05	0.488	0.934	1112024_Rt_Bldr_Ctrl_C21_PanCK_PAR_Snap-782	Green	155	Green_-_Nucs
157	2390	48.439	0	1212.78	1465.46	0.802	115770	0	18.996	115770	1.52	0.658	0.958	1112024_Rt_Bldr_Ctrl_C21_PanCK_PAR_Snap-782	Green	156	Green_-_Nucs
158	2841	67.677	0	1254.68	1479.48	0.659	192270	0	26.54	192270	1.903	0.525	0.903	1112024_Rt_Bldr_Ctrl_C21_PanCK_PAR_Snap-782	Green	157	Green_-_Nucs
159	962	0	0	72.823	1486.08	0.758	0	0	0	0	1.568	0.638	0.929	1112024_Rt_Bldr_Ctrl_C21_PanCK_PAR_Snap-782	Green	158	Green_-_Nucs
160	3502	0	0	1173.81	1529.31	0.744	0	0	0	0	1.83	0.547	0.94	1112024_Rt_Bldr_Ctrl_C21_PanCK_PAR_Snap-782	Green	159	Green_-_Nucs
161	997	3.325	0	95.038	1510.12	0.799	3315	0	1.304	3315	1.167	0.857	0.939	1112024_Rt_Bldr_Ctrl_C21_PanCK_PAR_Snap-782	Green	160	Green_-_Nucs
162	5348	0	0	1002.41	1528.52	0.708	0	0	0	0	1.428	0.7	0.916	1112024_Rt_Bldr_Ctrl_C21_PanCK_PAR_Snap-782	Green	161	Green_-_Nucs
163	2312	47.868	0	237.334	1551.33	0.259	110670	0	18.772	110670	2.136	0.468	0.618	1112024_Rt_Bldr_Ctrl_C21_PanCK_PAR_Snap-782	Green	162	Green_-_Nucs
164	11558	78.587	0	396.195	1554.9	0.575	908310	0	30.818	908310	1.401	0.714	0.868	1112024_Rt_Bldr_Ctrl_C21_PanCK_PAR_Snap-782	Green	163	Green_-_Nucs
165	3201	31.148	0	334.848	1570.09	0.806	99705	0	12.215	99705	1.421	0.704	0.952	1112024_Rt_Bldr_Ctrl_C21_PanCK_PAR_Snap-782	Green	164	Green_-_Nucs
166	637	52.441	0	1215.32	1556.91	0.709	33405	0	20.565	33405	2.15	0.465	0.905	1112024_Rt_Bldr_Ctrl_C21_PanCK_PAR_Snap-782	Green	165	Green_-_Nucs
167	2644	21.7	0	626.851	1583.35	0.722	57375	0	8.51	57375	1.519	0.658	0.92	1112024_Rt_Bldr_Ctrl_C21_PanCK_PAR_Snap-782	Green	166	Green_-_Nucs
168	2698	0.095	0	696.5	1642.5	0.626	255	0	0.037	255	1.576	0.634	0.872	1112024_Rt_Bldr_Ctrl_C21_PanCK_PAR_Snap-782	Green	167	Green_-_Nucs
169	4033	26.809	0	183.564	1656.09	0.376	108120	0	10.513	108120	2.59	0.386	0.652	1112024_Rt_Bldr_Ctrl_C21_PanCK_PAR_Snap-782	Green	168	Green_-_Nucs
170	1891	46.928	0	1387.81	1660.78	0.438	88740	0	18.403	88740	2.268	0.441	0.783	1112024_Rt_Bldr_Ctrl_C21_PanCK_PAR_Snap-782	Green	169	Green_-_Nucs
171	849	33.339	0	317.347	1648.72	0.747	28305	0	13.074	28305	1.905	0.525	0.94	1112024_Rt_Bldr_Ctrl_C21_PanCK_PAR_Snap-782	Green	170	Green_-_Nucs
172	4815	0	0	587.22	1709.38	0.629	0	0	0	0	1.247	0.802	0.917	1112024_Rt_Bldr_Ctrl_C21_PanCK_PAR_Snap-782	Green	171	Green_-_Nucs
173	3652	1.676	0	1018	1697.38	0.861	6120	0	0.657	6120	1.242	0.805	0.969	1112024_Rt_Bldr_Ctrl_C21_PanCK_PAR_Snap-782	Green	172	Green_-_Nucs
174	2557	38.494	0	1350.99	1719.52	0.78	98430	0	15.096	98430	1.493	0.67	0.941	1112024_Rt_Bldr_Ctrl_C21_PanCK_PAR_Snap-782	Green	173	Green_-_Nucs
175	3761	9.628	0	184.415	1755.13	0.614	36210	0	3.776	36210	1.818	0.55	0.905	1112024_Rt_Bldr_Ctrl_C21_PanCK_PAR_Snap-782	Green	174	Green_-_Nucs
176	1090	46.555	0	1474.99	1737.19	0.639	50745	0	18.257	50745	1.862	0.537	0.899	1112024_Rt_Bldr_Ctrl_C21_PanCK_PAR_Snap-782	Green	175	Green_-_Nucs
177	4046	15	0	390.874	1765.57	0.86	60690	0	5.882	60690	1.394	0.718	0.968	1112024_Rt_Bldr_Ctrl_C21_PanCK_PAR_Snap-782	Green	176	Green_-_Nucs
178	3151	0	0	1304.53	1786.72	0.646	0	0	0	0	1.579	0.633	0.901	1112024_Rt_Bldr_Ctrl_C21_PanCK_PAR_Snap-782	Green	177	Green_-_Nucs
179	2497	11.846	0	1473.87	1775.1	0.796	29580	0	4.646	29580	1.064	0.94	0.931	1112024_Rt_Bldr_Ctrl_C21_PanCK_PAR_Snap-782	Green	178	Green_-_Nucs
180	2291	141.803	255	997.136	1797.93	0.808	324870	255	55.609	324870	1.427	0.701	0.95	1112024_Rt_Bldr_Ctrl_C21_PanCK_PAR_Snap-782	Green	179	Green_-_Nucs
181	5125	0.249	0	545.3	1791.1	0.565	1275	0	0.098	1275	1.572	0.636	0.897	1112024_Rt_Bldr_Ctrl_C21_PanCK_PAR_Snap-782	Green	180	Green_-_Nucs
182	3770	10.755	0	1527.4	1826.95	0.772	40545	0	4.218	40545	1.538	0.65	0.954	1112024_Rt_Bldr_Ctrl_C21_PanCK_PAR_Snap-782	Green	181	Green_-_Nucs
183	737	74.735	0	1906.14	1877.84	0.291	55080	0	29.308	55080	3.838	0.261	0.647	1112024_Rt_Bldr_Ctrl_C21_PanCK_PAR_Snap-782	Green	182	Green_-_Nucs
184	1437	42.589	0	1625.59	1879.96	0.661	61200	0	16.701	61200	1.108	0.902	0.866	1112024_Rt_Bldr_Ctrl_C21_PanCK_PAR_Snap-782	Green	183	Green_-_Nucs
185	2319	9.127	0	1424.85	1890.95	0.599	21165	0	3.579	21165	2.395	0.418	0.883	1112024_Rt_Bldr_Ctrl_C21_PanCK_PAR_Snap-782	Green	184	Green_-_Nucs
186	3948	0	0	438.65	1924.54	0.549	0	0	0	0	1.215	0.823	0.872	1112024_Rt_Bldr_Ctrl_C21_PanCK_PAR_Snap-782	Green	185	Green_-_Nucs
187	1326	41.923	0	1537.35	1913.28	0.804	55590	0	16.44	55590	1.464	0.683	0.94	1112024_Rt_Bldr_Ctrl_C21_PanCK_PAR_Snap-782	Green	186	Green_-_Nucs
188	614	98.013	0	1781.54	1918.94	0.297	60180	0	38.436	60180	4.45	0.225	0.69	1112024_Rt_Bldr_Ctrl_C21_PanCK_PAR_Snap-782	Green	187	Green_-_Nucs
189	978	49.801	0	886.285	1949.48	0.793	48705	0	19.53	48705	1.446	0.692	0.928	1112024_Rt_Bldr_Ctrl_C21_PanCK_PAR_Snap-782	Green	188	Green_-_Nucs
190	2655	29.294	0	1560.6	1965.87	0.455	77775	0	11.488	77775	1.782	0.561	0.82	1112024_Rt_Bldr_Ctrl_C21_PanCK_PAR_Snap-782	Green	189	Green_-_Nucs
191	746	0.684	0	1457.5	1979	0.575	510	0	0.268	510	2.096	0.477	0.839	1112024_Rt_Bldr_Ctrl_C21_PanCK_PAR_Snap-782	Green	190	Green_-_Nucs
192	2686	34.367	0	1420.79	1976.7	0.778	92310	0	13.477	92310	1.692	0.591	0.952	1112024_Rt_Bldr_Ctrl_C21_PanCK_PAR_Snap-782	Green	191	Green_-_Nucs
193	691	81.556	0	1489.04	1985.22	0.835	56355	0	31.983	56355	1.517	0.659	0.952	1112024_Rt_Bldr_Ctrl_C21_PanCK_PAR_Snap-782	Green	192	Green_-_Nucs
194	793	0	0	8.064	2016.62	0.543	0	0	0	0	2.995	0.334	0.916	1112024_Rt_Bldr_Ctrl_C21_PanCK_PAR_Snap-782	Green	193	Green_-_Nucs
195	4114	0	0	721.275	2055.44	0.663	0	0	0	0	1.391	0.719	0.91	1112024_Rt_Bldr_Ctrl_C21_PanCK_PAR_Snap-782	Green	194	Green_-_Nucs
196	2967	0.859	0	952.9	2081.4	0.715	2550	0	0.337	2550	1.752	0.571	0.924	1112024_Rt_Bldr_Ctrl_C21_PanCK_PAR_Snap-782	Green	195	Green_-_Nucs
197	1021	228.526	255	1607.5	2089.72	0.787	233325	255	89.618	233325	1.362	0.734	0.923	1112024_Rt_Bldr_Ctrl_C21_PanCK_PAR_Snap-782	Green	196	Green_-_Nucs
198	3002	0	0	54.337	2100.51	0.78	0	0	0	0	1.129	0.886	0.95	1112024_Rt_Bldr_Ctrl_C21_PanCK_PAR_Snap-782	Green	197	Green_-_Nucs
199	7215	0	0	384.854	2128.87	0.577	0	0	0	0	1.054	0.948	0.902	1112024_Rt_Bldr_Ctrl_C21_PanCK_PAR_Snap-782	Green	198	Green_-_Nucs
200	1096	58.864	0	2045.19	2093.67	0.309	64515	0	23.084	64515	3.278	0.305	0.617	1112024_Rt_Bldr_Ctrl_C21_PanCK_PAR_Snap-782	Green	199	Green_-_Nucs
201	1376	233.874	255	1635	2109.39	0.8	321810	255	91.715	321810	1.314	0.761	0.949	1112024_Rt_Bldr_Ctrl_C21_PanCK_PAR_Snap-782	Green	200	Green_-_Nucs
202	3153	7.683	0	1519.2	2116.92	0.678	24225	0	3.013	24225	2.28	0.439	0.94	1112024_Rt_Bldr_Ctrl_C21_PanCK_PAR_Snap-782	Green	201	Green_-_Nucs
203	1441	11.149	0	730.056	2139.69	0.745	16065	0	4.372	16065	1.564	0.64	0.916	1112024_Rt_Bldr_Ctrl_C21_PanCK_PAR_Snap-782	Green	202	Green_-_Nucs
204	1068	67.331	0	777.929	2161.32	0.321	71910	0	26.404	71910	4.163	0.24	0.64	1112024_Rt_Bldr_Ctrl_C21_PanCK_PAR_Snap-782	Green	203	Green_-_Nucs
205	4679	0.109	0	1161.5	2207	0.685	510	0	0.043	510	1.603	0.624	0.929	1112024_Rt_Bldr_Ctrl_C21_PanCK_PAR_Snap-782	Green	204	Green_-_Nucs
206	1867	0	0	269.632	2181	0.63	0	0	0	0	2.604	0.384	0.927	1112024_Rt_Bldr_Ctrl_C21_PanCK_PAR_Snap-782	Green	205	Green_-_Nucs
207	1261	0	0	1738.65	2196.44	0.626	0	0	0	0	2.036	0.491	0.931	1112024_Rt_Bldr_Ctrl_C21_PanCK_PAR_Snap-782	Green	206	Green_-_Nucs
208	6076416	1031.38	407	1359.69	1282.95	0.776	6267090934	612	100	6267090934	1.246	0.802	1	1112024_Rt_Bldr_Ctrl_C21_PanCK_PAR_Snap-782	Red	0	Total_area
209	551668	3683.28	2823	1800.48	1419.18	0.038	2031946112	3336	100	2031946112	2.35	0.425	0.36	1112024_Rt_Bldr_Ctrl_C21_PanCK_PAR_Snap-782	Green	1	Green_+_areas
210	28300	2787.64	2276	297.93	1328.06	0.071	78890273	2633	100	78890273	2.418	0.414	0.563	1112024_Rt_Bldr_Ctrl_C21_PanCK_PAR_Snap-782	Green	2	Green_+_areas
211	37259	4132.91	4014	104.07	1672.76	0.146	153988282	3960	100	153988282	2.642	0.379	0.719	1112024_Rt_Bldr_Ctrl_C21_PanCK_PAR_Snap-782	Green	3	Green_+_areas
212	10288	1977.56	1702	761.111	2181.1	0.13	20345132	1823	100	20345132	3.292	0.304	0.71	1112024_Rt_Bldr_Ctrl_C21_PanCK_PAR_Snap-782	Green	4	Green_+_areas
213	4638	7172.53	6832	1831.7	455.443	0.632	33266214	7137	100	33266214	1.566	0.639	0.883	1112024_Rt_Bldr_Ctrl_C21_PanCK_PAR_Snap-782	Red	5	Green_+_Nucs
214	8269	2912.02	2517	1434.72	524.797	0.25	24079501	2740	100	24079501	2.345	0.426	0.606	1112024_Rt_Bldr_Ctrl_C21_PanCK_PAR_Snap-782	Red	6	Green_+_Nucs
215	4560	3578.8	3338	1670.65	510.453	0.749	16319344	3416	100	16319344	1.609	0.621	0.956	1112024_Rt_Bldr_Ctrl_C21_PanCK_PAR_Snap-782	Red	7	Green_+_Nucs
216	2886	3085.97	2857	1545.87	528.778	0.743	8906122	3060	100	8906122	1.332	0.751	0.932	1112024_Rt_Bldr_Ctrl_C21_PanCK_PAR_Snap-782	Red	8	Green_+_Nucs
217	4465	3459.73	3205	1662.05	567.214	0.781	15447710	3402	100	15447710	1.743	0.574	0.96	1112024_Rt_Bldr_Ctrl_C21_PanCK_PAR_Snap-782	Red	9	Green_+_Nucs
218	14000	3794.57	3499	1807.46	615.568	0.554	53123963	3703	100	53123963	1.317	0.759	0.868	1112024_Rt_Bldr_Ctrl_C21_PanCK_PAR_Snap-782	Red	10	Green_+_Nucs
219	2661	3208.91	2819	1373.87	602.47	0.622	8538907	3114	100	8538907	1.235	0.81	0.891	1112024_Rt_Bldr_Ctrl_C21_PanCK_PAR_Snap-782	Red	11	Green_+_Nucs
220	3532	3767.34	3641	1322.08	614.717	0.801	13306249	3743	100	13306249	1.409	0.71	0.966	1112024_Rt_Bldr_Ctrl_C21_PanCK_PAR_Snap-782	Red	12	Green_+_Nucs
221	3816	2631.26	2444	1245.88	631.509	0.489	10040904	2608	100	10040904	2.214	0.452	0.83	1112024_Rt_Bldr_Ctrl_C21_PanCK_PAR_Snap-782	Red	13	Green_+_Nucs
222	2325	3444.59	3062	1297.54	677.632	0.712	8008674	3465	100	8008674	1.544	0.648	0.925	1112024_Rt_Bldr_Ctrl_C21_PanCK_PAR_Snap-782	Red	14	Green_+_Nucs
223	3363	2834.42	2502	1231.03	700.717	0.794	9532158	2752	100	9532158	1.51	0.662	0.951	1112024_Rt_Bldr_Ctrl_C21_PanCK_PAR_Snap-782	Red	15	Green_+_Nucs
224	8750	3531.68	2755	1840.19	736.172	0.723	30902170	3204	100	30902170	1.186	0.843	0.936	1112024_Rt_Bldr_Ctrl_C21_PanCK_PAR_Snap-782	Red	16	Green_+_Nucs
225	5042	2546.35	2347	1207.9	768.924	0.508	12838676	2460	100	12838676	1.5	0.667	0.86	1112024_Rt_Bldr_Ctrl_C21_PanCK_PAR_Snap-782	Red	17	Green_+_Nucs
226	9280	2656.36	2233	1137.52	834.928	0.477	24651058	2607	100	24651058	1.462	0.684	0.825	1112024_Rt_Bldr_Ctrl_C21_PanCK_PAR_Snap-782	Red	18	Green_+_Nucs
227	1334	5967.44	5426	1815.58	813.621	0.804	7960560	5985	100	7960560	1.522	0.657	0.935	1112024_Rt_Bldr_Ctrl_C21_PanCK_PAR_Snap-782	Red	19	Green_+_Nucs
228	1643	5377.19	5055	1850.31	837.058	0.787	8834723	5238	100	8834723	1.288	0.777	0.927	1112024_Rt_Bldr_Ctrl_C21_PanCK_PAR_Snap-782	Red	20	Green_+_Nucs
229	1272	5690.64	5391	1839.07	866.37	0.761	7238492	5509	100	7238492	1.681	0.595	0.937	1112024_Rt_Bldr_Ctrl_C21_PanCK_PAR_Snap-782	Red	21	Green_+_Nucs
230	2469	4687.75	4362	1796.21	916.122	0.824	11574045	4557	100	11574045	1.154	0.867	0.957	1112024_Rt_Bldr_Ctrl_C21_PanCK_PAR_Snap-782	Red	22	Green_+_Nucs
231	1259	4174.87	3878	1753.87	929.037	0.648	5256161	4168	100	5256161	1.458	0.686	0.919	1112024_Rt_Bldr_Ctrl_C21_PanCK_PAR_Snap-782	Red	23	Green_+_Nucs
232	4354	4122.31	3732	1758.29	975.562	0.871	17948531	3975	100	17948531	1.38	0.725	0.971	1112024_Rt_Bldr_Ctrl_C21_PanCK_PAR_Snap-782	Red	24	Green_+_Nucs
233	4453	3924.27	4054	1663.77	1046.32	0.497	17474784	3898	100	17474784	2.383	0.42	0.873	1112024_Rt_Bldr_Ctrl_C21_PanCK_PAR_Snap-782	Red	25	Green_+_Nucs
234	3015	3973.05	4209	1713.17	1102.52	0.817	11978751	3957	100	11978751	1.538	0.65	0.962	1112024_Rt_Bldr_Ctrl_C21_PanCK_PAR_Snap-782	Red	26	Green_+_Nucs
235	2692	4760.86	4989	1677.14	1146.32	0.829	12816226	4878	100	12816226	1.353	0.739	0.953	1112024_Rt_Bldr_Ctrl_C21_PanCK_PAR_Snap-782	Red	27	Green_+_Nucs
236	6999	3075.27	2664	1717.47	1228.91	0.847	21523842	2877	100	21523842	1.099	0.91	0.955	1112024_Rt_Bldr_Ctrl_C21_PanCK_PAR_Snap-782	Red	28	Green_+_Nucs
237	789	2323	2126	361.08	1224.69	0.499	1832844	2256	100	1832844	1.544	0.648	0.786	1112024_Rt_Bldr_Ctrl_C21_PanCK_PAR_Snap-782	Red	29	Green_+_Nucs
238	2494	4295.89	4921	1656.74	1286.25	0.777	10713940	4324	100	10713940	1.203	0.831	0.931	1112024_Rt_Bldr_Ctrl_C21_PanCK_PAR_Snap-782	Red	30	Green_+_Nucs
239	705	2449.36	2295	321.64	1293.87	0.18	1726795	2416	100	1726795	1.887	0.53	0.365	1112024_Rt_Bldr_Ctrl_C21_PanCK_PAR_Snap-782	Red	31	Green_+_Nucs
240	6180	3738.26	4421	1470.69	1330.62	0.674	23102455	3782	100	23102455	1.298	0.77	0.875	1112024_Rt_Bldr_Ctrl_C21_PanCK_PAR_Snap-782	Red	32	Green_+_Nucs
241	4891	3629.47	3550	1630.08	1367.1	0.77	17751756	3560	100	17751756	1.608	0.622	0.941	1112024_Rt_Bldr_Ctrl_C21_PanCK_PAR_Snap-782	Red	33	Green_+_Nucs
242	1267	2441.46	2421	1527.34	1367.76	0.136	3093330	2415	100	3093330	2.355	0.425	0.38	1112024_Rt_Bldr_Ctrl_C21_PanCK_PAR_Snap-782	Red	34	Green_+_Nucs
243	2484	4217.06	3264	1702.61	1373.73	0.845	10475181	4319	100	10475181	1.49	0.671	0.964	1112024_Rt_Bldr_Ctrl_C21_PanCK_PAR_Snap-782	Red	35	Green_+_Nucs
244	8919	3132.54	2419	279.131	1397.93	0.508	27939107	2977	100	27939107	1.504	0.665	0.828	1112024_Rt_Bldr_Ctrl_C21_PanCK_PAR_Snap-782	Red	36	Green_+_Nucs
245	7229	3366.91	3371	1436.2	1444.13	0.737	24339371	3362	100	24339371	1.204	0.831	0.914	1112024_Rt_Bldr_Ctrl_C21_PanCK_PAR_Snap-782	Red	37	Green_+_Nucs
246	2713	2058.9	1919	1341.03	1443.47	0.791	5585794	2062	100	5585794	1.542	0.648	0.95	1112024_Rt_Bldr_Ctrl_C21_PanCK_PAR_Snap-782	Red	38	Green_+_Nucs
247	7034	3147.7	3072	1587.87	1460	0.792	22140945	3064	100	22140945	1.486	0.673	0.954	1112024_Rt_Bldr_Ctrl_C21_PanCK_PAR_Snap-782	Red	39	Green_+_Nucs
248	1437	4077.91	3889	1293.7	1523.03	0.772	5859951	3995	100	5859951	1.621	0.617	0.932	1112024_Rt_Bldr_Ctrl_C21_PanCK_PAR_Snap-782	Red	40	Green_+_Nucs
249	3972	3358.52	3028	199.581	1534.89	0.5	13340044	3264	100	13340044	1.642	0.609	0.821	1112024_Rt_Bldr_Ctrl_C21_PanCK_PAR_Snap-782	Red	41	Green_+_Nucs
250	965	2902.9	3023	1511.77	1522.71	0.689	2801297	2950	100	2801297	1.846	0.542	0.909	1112024_Rt_Bldr_Ctrl_C21_PanCK_PAR_Snap-782	Red	42	Green_+_Nucs
251	3570	4023.77	3943	1317.17	1560.61	0.857	14364850	3989	100	14364850	1.438	0.695	0.967	1112024_Rt_Bldr_Ctrl_C21_PanCK_PAR_Snap-782	Red	43	Green_+_Nucs
252	5780	4228.07	2984	153.807	1638.15	0.544	24438231	3758	100	24438231	1.629	0.614	0.877	1112024_Rt_Bldr_Ctrl_C21_PanCK_PAR_Snap-782	Red	44	Green_+_Nucs
253	2287	2380.73	2018	1403.36	1649.82	0.427	5444726	2345	100	5444726	1.756	0.57	0.65	1112024_Rt_Bldr_Ctrl_C21_PanCK_PAR_Snap-782	Red	45	Green_+_Nucs
254	4037	6161.9	5770	101.846	1715.91	0.666	24875608	6157	100	24875608	1.171	0.854	0.895	1112024_Rt_Bldr_Ctrl_C21_PanCK_PAR_Snap-782	Red	46	Green_+_Nucs
255	1208	2598.03	2240	1477.71	1720.59	0.558	3138421	2467	100	3138421	2.138	0.468	0.842	1112024_Rt_Bldr_Ctrl_C21_PanCK_PAR_Snap-782	Red	47	Green_+_Nucs
256	4278	3915.67	3741	1610.09	1751.67	0.829	16751221	3888	100	16751221	1.245	0.803	0.965	1112024_Rt_Bldr_Ctrl_C21_PanCK_PAR_Snap-782	Red	48	Green_+_Nucs
257	2082	4387.66	4363	1555.43	1756.81	0.803	9135105	4380	100	9135105	1.224	0.817	0.972	1112024_Rt_Bldr_Ctrl_C21_PanCK_PAR_Snap-782	Red	49	Green_+_Nucs
258	2564	5210.72	4029	2054	1785.7	0.638	13360277	5344	100	13360277	1.477	0.677	0.896	1112024_Rt_Bldr_Ctrl_C21_PanCK_PAR_Snap-782	Red	50	Green_+_Nucs
259	3114	3831.05	2695	2013.24	1790.29	0.649	11929896	3215	100	11929896	1.41	0.709	0.921	1112024_Rt_Bldr_Ctrl_C21_PanCK_PAR_Snap-782	Red	51	Green_+_Nucs
260	3342	6000.25	5902	2067.07	1847.05	0.745	20052828	6076	100	20052828	1.355	0.738	0.929	1112024_Rt_Bldr_Ctrl_C21_PanCK_PAR_Snap-782	Red	52	Green_+_Nucs
261	3073	4957.54	5013	2173.32	1857.3	0.764	15234520	4995	100	15234520	1.635	0.612	0.951	1112024_Rt_Bldr_Ctrl_C21_PanCK_PAR_Snap-782	Red	53	Green_+_Nucs
262	3778	3486.99	3662	1934.78	1883.05	0.677	13173835	3562	100	13173835	1.318	0.759	0.894	1112024_Rt_Bldr_Ctrl_C21_PanCK_PAR_Snap-782	Red	54	Green_+_Nucs
263	1074	2540.57	2340	1638	1878.99	0.31	2728567	2516	100	2728567	1.398	0.715	0.553	1112024_Rt_Bldr_Ctrl_C21_PanCK_PAR_Snap-782	Red	55	Green_+_Nucs
264	3801	4648.97	4245	1990.82	1896.3	0.726	17670717	4480	100	17670717	1.424	0.702	0.932	1112024_Rt_Bldr_Ctrl_C21_PanCK_PAR_Snap-782	Red	56	Green_+_Nucs
265	2303	2825.14	2403	2096.79	1893.67	0.693	6506285	2750	100	6506285	1.959	0.51	0.932	1112024_Rt_Bldr_Ctrl_C21_PanCK_PAR_Snap-782	Red	57	Green_+_Nucs
266	4396	6666.22	6149	2252.09	1943.48	0.587	29304706	6896	100	29304706	2.202	0.454	0.908	1112024_Rt_Bldr_Ctrl_C21_PanCK_PAR_Snap-782	Red	58	Green_+_Nucs
267	4768	3918.3	2433	2177.25	1921.68	0.848	18682442	3723	100	18682442	1.354	0.739	0.972	1112024_Rt_Bldr_Ctrl_C21_PanCK_PAR_Snap-782	Red	59	Green_+_Nucs
268	13227	2991.52	2361	1745.43	1994.25	0.604	39568803	2647	100	39568803	1.654	0.605	0.888	1112024_Rt_Bldr_Ctrl_C21_PanCK_PAR_Snap-782	Red	60	Green_+_Nucs
269	7187	3373.42	2006	2040.17	1959.24	0.695	24244795	3346	100	24244795	1.4	0.714	0.907	1112024_Rt_Bldr_Ctrl_C21_PanCK_PAR_Snap-782	Red	61	Green_+_Nucs
270	2404	2812.82	2656	1663.64	1949.83	0.89	6762021	2773	100	6762021	1.261	0.793	0.971	1112024_Rt_Bldr_Ctrl_C21_PanCK_PAR_Snap-782	Red	62	Green_+_Nucs
271	9935	3521.22	2688	1851.43	2011.65	0.629	34983277	2752	100	34983277	1.598	0.626	0.909	1112024_Rt_Bldr_Ctrl_C21_PanCK_PAR_Snap-782	Red	63	Green_+_Nucs
272	663	2204.99	2146	1571.07	1959.44	0.38	1461909	2172	100	1461909	2.442	0.41	0.683	1112024_Rt_Bldr_Ctrl_C21_PanCK_PAR_Snap-782	Red	64	Green_+_Nucs
273	7945	5377.88	5624	1953.65	2013.18	0.608	42727214	5552	100	42727214	1.895	0.528	0.878	1112024_Rt_Bldr_Ctrl_C21_PanCK_PAR_Snap-782	Red	65	Green_+_Nucs
274	2274	5591.2	5360	2236.41	2007.03	0.743	12714399	5606	100	12714399	1.107	0.903	0.935	1112024_Rt_Bldr_Ctrl_C21_PanCK_PAR_Snap-782	Red	66	Green_+_Nucs
275	3087	5113.56	4935	1654.27	2007.58	0.853	15785569	5102	100	15785569	1.216	0.822	0.962	1112024_Rt_Bldr_Ctrl_C21_PanCK_PAR_Snap-782	Red	67	Green_+_Nucs
276	4557	6462.78	6469	2335.63	2051.49	0.838	29450900	6584	100	29450900	1.326	0.754	0.965	1112024_Rt_Bldr_Ctrl_C21_PanCK_PAR_Snap-782	Red	68	Green_+_Nucs
277	1366	7433.5	7759	2288.89	2037.64	0.791	10154156	7490	100	10154156	1.736	0.576	0.94	1112024_Rt_Bldr_Ctrl_C21_PanCK_PAR_Snap-782	Red	69	Green_+_Nucs
278	1312	5735.28	6712	1768.56	2062.02	0.73	7524694	6113	100	7524694	1.63	0.613	0.914	1112024_Rt_Bldr_Ctrl_C21_PanCK_PAR_Snap-782	Red	70	Green_+_Nucs
279	3458	3550.61	3855	2059.97	2117.06	0.665	12278007	3603	100	12278007	1.246	0.803	0.873	1112024_Rt_Bldr_Ctrl_C21_PanCK_PAR_Snap-782	Red	71	Green_+_Nucs
280	1291	9605.53	7710	2324.65	2110.99	0.781	12400742	9417	100	12400742	1.29	0.775	0.935	1112024_Rt_Bldr_Ctrl_C21_PanCK_PAR_Snap-782	Red	72	Green_+_Nucs
281	3374	7686.81	8276	2276.04	2137.69	0.779	25935314	7802	100	25935314	1.406	0.711	0.952	1112024_Rt_Bldr_Ctrl_C21_PanCK_PAR_Snap-782	Red	73	Green_+_Nucs
282	1498	1871.87	1672	793.069	2167.42	0.511	2804064	1847	100	2804064	2.32	0.431	0.851	1112024_Rt_Bldr_Ctrl_C21_PanCK_PAR_Snap-782	Red	74	Green_+_Nucs
283	741	2836.66	2987	697.792	2172.99	0.778	2101961	2882	100	2101961	1.358	0.736	0.908	1112024_Rt_Bldr_Ctrl_C21_PanCK_PAR_Snap-782	Red	75	Green_+_Nucs
284	828	7844.69	6267	2289.41	2197.26	0.341	6495401	7777	100	6495401	2.625	0.381	0.726	1112024_Rt_Bldr_Ctrl_C21_PanCK_PAR_Snap-782	Red	76	Green_+_Nucs
285	5659	1955.26	2227	1456.54	555.986	0.448	11064815	2040	100	11064815	1.959	0.51	0.749	1112024_Rt_Bldr_Ctrl_C21_PanCK_PAR_Snap-782	Red	77	Green_-_Nucs
286	928	2010.39	2075	1536.09	560.208	0.303	1865644	1977	100	1865644	1.751	0.571	0.52	1112024_Rt_Bldr_Ctrl_C21_PanCK_PAR_Snap-782	Red	78	Green_-_Nucs
287	2973	1945.45	2144	1210.52	622.782	0.503	5783832	1976	100	5783832	2.249	0.445	0.866	1112024_Rt_Bldr_Ctrl_C21_PanCK_PAR_Snap-782	Red	79	Green_-_Nucs
288	5289	1394.98	1074	1416.79	626.975	0.675	7378051	1207	100	7378051	1.395	0.717	0.907	1112024_Rt_Bldr_Ctrl_C21_PanCK_PAR_Snap-782	Red	80	Green_-_Nucs
289	8965	1226.36	705	1381.34	712.459	0.763	10994301	1050	100	10994301	1.146	0.873	0.952	1112024_Rt_Bldr_Ctrl_C21_PanCK_PAR_Snap-782	Red	81	Green_-_Nucs
290	5289	1136.11	1266	1694.52	728.77	0.809	6008858	1088	100	6008858	1.451	0.689	0.96	1112024_Rt_Bldr_Ctrl_C21_PanCK_PAR_Snap-782	Red	82	Green_-_Nucs
291	7021	1064.13	813	1106.74	750.115	0.72	7471257	952	100	7471257	1.445	0.692	0.94	1112024_Rt_Bldr_Ctrl_C21_PanCK_PAR_Snap-782	Red	83	Green_-_Nucs
292	3382	1716.66	1378	1254.04	776.311	0.542	5805730	1713	100	5805730	2.119	0.472	0.897	1112024_Rt_Bldr_Ctrl_C21_PanCK_PAR_Snap-782	Red	84	Green_-_Nucs
293	5646	1447.47	890	1366.61	827.609	0.484	8172418	1404	100	8172418	1.14	0.877	0.862	1112024_Rt_Bldr_Ctrl_C21_PanCK_PAR_Snap-782	Red	85	Green_-_Nucs
294	1962	2447.09	2349	1549.43	824.883	0.832	4801181	2363	100	4801181	1.393	0.718	0.945	1112024_Rt_Bldr_Ctrl_C21_PanCK_PAR_Snap-782	Red	86	Green_-_Nucs
295	1379	1318.53	1314	418.575	830.55	0.713	1818254	1325	100	1818254	1.385	0.722	0.911	1112024_Rt_Bldr_Ctrl_C21_PanCK_PAR_Snap-782	Red	87	Green_-_Nucs
296	1258	3074.1	3662	832.052	826.538	0.74	3867214	3114	100	3867214	1.474	0.678	0.921	1112024_Rt_Bldr_Ctrl_C21_PanCK_PAR_Snap-782	Red	88	Green_-_Nucs
297	3786	2453.83	2418	949.268	851.123	0.833	9290197	2470	100	9290197	1.011	0.989	0.953	1112024_Rt_Bldr_Ctrl_C21_PanCK_PAR_Snap-782	Red	89	Green_-_Nucs
298	9994	1027.4	966	328.984	879.113	0.883	10267875	1012	100	10267875	1.071	0.933	0.981	1112024_Rt_Bldr_Ctrl_C21_PanCK_PAR_Snap-782	Red	90	Green_-_Nucs
299	2182	2374.1	2320	838.518	863.804	0.807	5180293	2376	100	5180293	1.066	0.938	0.946	1112024_Rt_Bldr_Ctrl_C21_PanCK_PAR_Snap-782	Red	91	Green_-_Nucs
300	4766	1246.87	1033	1686.99	881.695	0.763	5942594	1240	100	5942594	1.299	0.77	0.942	1112024_Rt_Bldr_Ctrl_C21_PanCK_PAR_Snap-782	Red	92	Green_-_Nucs
301	5663	1761.72	1722	497.783	882.768	0.864	9976633	1700	100	9976633	1.378	0.726	0.977	1112024_Rt_Bldr_Ctrl_C21_PanCK_PAR_Snap-782	Red	93	Green_-_Nucs
302	998	1842.15	1860	1179.78	871.895	0.365	1838465	1844	100	1838465	4.094	0.244	0.708	1112024_Rt_Bldr_Ctrl_C21_PanCK_PAR_Snap-782	Red	94	Green_-_Nucs
303	2823	1730.96	957	1006.37	875.751	0.781	4886497	1729	100	4886497	1.244	0.804	0.934	1112024_Rt_Bldr_Ctrl_C21_PanCK_PAR_Snap-782	Red	95	Green_-_Nucs
304	4863	1091.63	1140	1500.95	890.32	0.833	5308594	1078	100	5308594	1.161	0.862	0.96	1112024_Rt_Bldr_Ctrl_C21_PanCK_PAR_Snap-782	Red	96	Green_-_Nucs
305	1968	2536.78	2178	1045.44	891.309	0.742	4992378	2441	100	4992378	1.714	0.583	0.925	1112024_Rt_Bldr_Ctrl_C21_PanCK_PAR_Snap-782	Red	97	Green_-_Nucs
306	803	1875.94	1760	1111.29	879.535	0.495	1506379	1848	100	1506379	1.724	0.58	0.782	1112024_Rt_Bldr_Ctrl_C21_PanCK_PAR_Snap-782	Red	98	Green_-_Nucs
307	2856	1402.49	843	880.787	909.081	0.761	4005507	1389	100	4005507	1.237	0.808	0.935	1112024_Rt_Bldr_Ctrl_C21_PanCK_PAR_Snap-782	Red	99	Green_-_Nucs
308	946	2674.66	2665	756.4	908.666	0.718	2530230	2705	100	2530230	1.553	0.644	0.895	1112024_Rt_Bldr_Ctrl_C21_PanCK_PAR_Snap-782	Red	100	Green_-_Nucs
309	7028	1413.49	1413	1135.26	928.606	0.7	9933982	1414	100	9933982	1.414	0.707	0.903	1112024_Rt_Bldr_Ctrl_C21_PanCK_PAR_Snap-782	Red	101	Green_-_Nucs
310	4687	2754.35	2484	625.49	928.785	0.834	12909634	2686	100	12909634	1.402	0.713	0.964	1112024_Rt_Bldr_Ctrl_C21_PanCK_PAR_Snap-782	Red	102	Green_-_Nucs
311	2229	1947.12	1652	1372.31	919.714	0.885	4340128	1905	100	4340128	1.157	0.864	0.962	1112024_Rt_Bldr_Ctrl_C21_PanCK_PAR_Snap-782	Red	103	Green_-_Nucs
312	986	2404.45	2148	779.588	916.075	0.803	2370790	2554	100	2370790	1.31	0.763	0.939	1112024_Rt_Bldr_Ctrl_C21_PanCK_PAR_Snap-782	Red	104	Green_-_Nucs
313	3748	1536.55	1267	1304.51	949.482	0.714	5758991	1439	100	5758991	2.154	0.464	0.948	1112024_Rt_Bldr_Ctrl_C21_PanCK_PAR_Snap-782	Red	105	Green_-_Nucs
314	3318	964.347	760	704.314	950.981	0.795	3199702	864	100	3199702	1.235	0.81	0.948	1112024_Rt_Bldr_Ctrl_C21_PanCK_PAR_Snap-782	Red	106	Green_-_Nucs
315	4437	2648.07	2620	959.264	948.426	0.74	11749502	2675	100	11749502	1.636	0.611	0.924	1112024_Rt_Bldr_Ctrl_C21_PanCK_PAR_Snap-782	Red	107	Green_-_Nucs
316	3372	2076.76	1469	1263.21	980.391	0.683	7002841	2046	100	7002841	2.368	0.422	0.956	1112024_Rt_Bldr_Ctrl_C21_PanCK_PAR_Snap-782	Red	108	Green_-_Nucs
317	1278	2416.06	2006	1074.24	975.499	0.774	3087720	2400	100	3087720	1.522	0.657	0.935	1112024_Rt_Bldr_Ctrl_C21_PanCK_PAR_Snap-782	Red	109	Green_-_Nucs
318	5776	1818.4	1526	1639.9	1025.07	0.302	10503102	1736	100	10503102	4.076	0.245	0.638	1112024_Rt_Bldr_Ctrl_C21_PanCK_PAR_Snap-782	Red	110	Green_-_Nucs
319	1190	1520.39	1496	1222.69	984.106	0.768	1809262	1483	100	1809262	1.343	0.745	0.953	1112024_Rt_Bldr_Ctrl_C21_PanCK_PAR_Snap-782	Red	111	Green_-_Nucs
320	1675	950.464	933	470.295	989.907	0.777	1592027	937	100	1592027	1.26	0.793	0.936	1112024_Rt_Bldr_Ctrl_C21_PanCK_PAR_Snap-782	Red	112	Green_-_Nucs
321	2082	1749.13	1650	362.549	997.326	0.672	3641681	1745	100	3641681	1.185	0.844	0.875	1112024_Rt_Bldr_Ctrl_C21_PanCK_PAR_Snap-782	Red	113	Green_-_Nucs
322	1807	2088.14	1828	568.521	992.058	0.755	3773272	2110	100	3773272	1.289	0.776	0.931	1112024_Rt_Bldr_Ctrl_C21_PanCK_PAR_Snap-782	Red	114	Green_-_Nucs
323	3529	1831.92	1415	656.979	1010.1	0.809	6464847	1697	100	6464847	1.248	0.801	0.954	1112024_Rt_Bldr_Ctrl_C21_PanCK_PAR_Snap-782	Red	115	Green_-_Nucs
324	890	3820.22	3508	777.365	996.089	0.846	3399995	3892	100	3399995	1.362	0.734	0.937	1112024_Rt_Bldr_Ctrl_C21_PanCK_PAR_Snap-782	Red	116	Green_-_Nucs
325	1656	1575.12	1352	530.447	1011.31	0.79	2608396	1506	100	2608396	1.149	0.871	0.931	1112024_Rt_Bldr_Ctrl_C21_PanCK_PAR_Snap-782	Red	117	Green_-_Nucs
326	5171	1794.68	1256	820.612	1023.95	0.81	9280275	1318	100	9280275	1.191	0.84	0.95	1112024_Rt_Bldr_Ctrl_C21_PanCK_PAR_Snap-782	Red	118	Green_-_Nucs
327	2866	4045.73	4524	877.881	1015.1	0.689	11595056	4372	100	11595056	1.582	0.632	0.922	1112024_Rt_Bldr_Ctrl_C21_PanCK_PAR_Snap-782	Red	119	Green_-_Nucs
328	2720	951.744	881	426.7	1024.01	0.69	2588743	907	100	2588743	1.862	0.537	0.918	1112024_Rt_Bldr_Ctrl_C21_PanCK_PAR_Snap-782	Red	120	Green_-_Nucs
329	1449	1406.9	880	1222.7	1021.92	0.853	2038599	1382	100	2038599	1.196	0.836	0.972	1112024_Rt_Bldr_Ctrl_C21_PanCK_PAR_Snap-782	Red	121	Green_-_Nucs
330	6397	901.596	726	1458.4	1080.64	0.664	5767508	810	100	5767508	1.206	0.829	0.892	1112024_Rt_Bldr_Ctrl_C21_PanCK_PAR_Snap-782	Red	122	Green_-_Nucs
331	5276	1231.05	1218	583.041	1081.28	0.663	6495001	1182	100	6495001	1.673	0.598	0.915	1112024_Rt_Bldr_Ctrl_C21_PanCK_PAR_Snap-782	Red	123	Green_-_Nucs
332	2397	3209.94	3398	488.054	1077.63	0.688	7694227	3302	100	7694227	1.674	0.597	0.911	1112024_Rt_Bldr_Ctrl_C21_PanCK_PAR_Snap-782	Red	124	Green_-_Nucs
333	3073	914.701	876	364.609	1089.85	0.53	2810877	895	100	2810877	3.164	0.316	0.876	1112024_Rt_Bldr_Ctrl_C21_PanCK_PAR_Snap-782	Red	125	Green_-_Nucs
334	6923	1039.4	1144	1330.84	1120.21	0.614	7195738	1048	100	7195738	1.322	0.757	0.914	1112024_Rt_Bldr_Ctrl_C21_PanCK_PAR_Snap-782	Red	126	Green_-_Nucs
335	3360	1201.12	1073	1397.57	1104.51	0.693	4035756	1197	100	4035756	1.059	0.944	0.931	1112024_Rt_Bldr_Ctrl_C21_PanCK_PAR_Snap-782	Red	127	Green_-_Nucs
336	3039	1323.2	1014	1771.98	1121.5	0.716	4021194	1203	100	4021194	1.879	0.532	0.935	1112024_Rt_Bldr_Ctrl_C21_PanCK_PAR_Snap-782	Red	128	Green_-_Nucs
337	4946	1402.15	1324	1029.81	1116.96	0.552	6935036	1383	100	6935036	1.81	0.553	0.878	1112024_Rt_Bldr_Ctrl_C21_PanCK_PAR_Snap-782	Red	129	Green_-_Nucs
338	3395	2149.6	1594	519.395	1131.53	0.829	7297884	2117	100	7297884	1.295	0.772	0.956	1112024_Rt_Bldr_Ctrl_C21_PanCK_PAR_Snap-782	Red	130	Green_-_Nucs
339	2402	1754.18	1750	453.515	1139.6	0.759	4213533	1761	100	4213533	1.466	0.682	0.936	1112024_Rt_Bldr_Ctrl_C21_PanCK_PAR_Snap-782	Red	131	Green_-_Nucs
340	4225	1779.61	1597	356.391	1171.23	0.694	7518869	1730	100	7518869	1.516	0.66	0.936	1112024_Rt_Bldr_Ctrl_C21_PanCK_PAR_Snap-782	Red	132	Green_-_Nucs
341	3572	2257.55	1347	425.763	1186.11	0.761	8063980	1786	100	8063980	1.512	0.661	0.95	1112024_Rt_Bldr_Ctrl_C21_PanCK_PAR_Snap-782	Red	133	Green_-_Nucs
342	3430	1867.5	1077	1424.27	1185.33	0.827	6405524	1820	100	6405524	1.187	0.843	0.948	1112024_Rt_Bldr_Ctrl_C21_PanCK_PAR_Snap-782	Red	134	Green_-_Nucs
343	2202	1728.63	1781	780.39	1177.28	0.782	3806454	1734	100	3806454	1.733	0.577	0.953	1112024_Rt_Bldr_Ctrl_C21_PanCK_PAR_Snap-782	Red	135	Green_-_Nucs
344	5538	742.421	741	632.313	1201.54	0.606	4111526	736	100	4111526	1.143	0.875	0.876	1112024_Rt_Bldr_Ctrl_C21_PanCK_PAR_Snap-782	Red	136	Green_-_Nucs
345	2618	1212.96	1141	1020.82	1190.87	0.731	3175523	1172	100	3175523	1.473	0.679	0.929	1112024_Rt_Bldr_Ctrl_C21_PanCK_PAR_Snap-782	Red	137	Green_-_Nucs
346	4375	1277.67	953	732.053	1209.49	0.815	5589820	1215	100	5589820	1.167	0.857	0.954	1112024_Rt_Bldr_Ctrl_C21_PanCK_PAR_Snap-782	Red	138	Green_-_Nucs
347	3310	968.481	856	1506.63	1216.14	0.816	3205673	909	100	3205673	1.169	0.855	0.95	1112024_Rt_Bldr_Ctrl_C21_PanCK_PAR_Snap-782	Red	139	Green_-_Nucs
348	1995	983.958	837	536.031	1227.25	0.764	1962997	871	100	1962997	1.611	0.621	0.945	1112024_Rt_Bldr_Ctrl_C21_PanCK_PAR_Snap-782	Red	140	Green_-_Nucs
349	1959	1760.47	1612	470.809	1239.65	0.776	3448753	1763	100	3448753	1.827	0.547	0.959	1112024_Rt_Bldr_Ctrl_C21_PanCK_PAR_Snap-782	Red	141	Green_-_Nucs
350	1517	1795.55	2112	388.164	1233.74	0.735	2723856	1775	100	2723856	1.235	0.81	0.9	1112024_Rt_Bldr_Ctrl_C21_PanCK_PAR_Snap-782	Red	142	Green_-_Nucs
351	6284	1332.71	882	1084.71	1311.5	0.426	8374734	1146	100	8374734	1.523	0.657	0.831	1112024_Rt_Bldr_Ctrl_C21_PanCK_PAR_Snap-782	Red	143	Green_-_Nucs
352	1253	1399.02	1248	1574.36	1280.87	0.883	1752966	1307	100	1752966	1.25	0.8	0.958	1112024_Rt_Bldr_Ctrl_C21_PanCK_PAR_Snap-782	Red	144	Green_-_Nucs
353	663	1273.05	1208	595.382	1278.89	0.803	844034	1231	100	844034	1.752	0.571	0.936	1112024_Rt_Bldr_Ctrl_C21_PanCK_PAR_Snap-782	Red	145	Green_-_Nucs
354	882	1385.55	1412	374.17	1286.08	0.858	1222052	1357	100	1222052	1.243	0.805	0.945	1112024_Rt_Bldr_Ctrl_C21_PanCK_PAR_Snap-782	Red	146	Green_-_Nucs
355	2216	2079.44	2194	338.629	1300.8	0.713	4608037	2093	100	4608037	1.33	0.752	0.909	1112024_Rt_Bldr_Ctrl_C21_PanCK_PAR_Snap-782	Red	147	Green_-_Nucs
356	2740	942.342	733	618.819	1310.3	0.792	2582016	836	100	2582016	1.495	0.669	0.942	1112024_Rt_Bldr_Ctrl_C21_PanCK_PAR_Snap-782	Red	148	Green_-_Nucs
357	3210	1991.04	1801	255.44	1323.12	0.565	6391239	1942	100	6391239	1.373	0.728	0.916	1112024_Rt_Bldr_Ctrl_C21_PanCK_PAR_Snap-782	Red	149	Green_-_Nucs
358	2207	1826.54	1707	1536.07	1355.25	0.705	4031181	1800	100	4031181	2.124	0.471	0.944	1112024_Rt_Bldr_Ctrl_C21_PanCK_PAR_Snap-782	Red	150	Green_-_Nucs
359	2501	1950.35	2193	1350.22	1361.59	0.847	4877812	1954	100	4877812	1.226	0.816	0.961	1112024_Rt_Bldr_Ctrl_C21_PanCK_PAR_Snap-782	Red	151	Green_-_Nucs
360	640	2036.04	1974	249.692	1354.95	0.541	1303063	2015	100	1303063	3.334	0.3	0.935	1112024_Rt_Bldr_Ctrl_C21_PanCK_PAR_Snap-782	Red	152	Green_-_Nucs
361	5136	1320	1026	311.757	1449.75	0.365	6779510	1198	100	6779510	1.36	0.736	0.714	1112024_Rt_Bldr_Ctrl_C21_PanCK_PAR_Snap-782	Red	153	Green_-_Nucs
362	4067	1486.06	1098	504.712	1444.15	0.858	6043811	1411	100	6043811	1.206	0.829	0.968	1112024_Rt_Bldr_Ctrl_C21_PanCK_PAR_Snap-782	Red	154	Green_-_Nucs
363	2236	2229.24	1703	633.677	1455	0.695	4984570	1861	100	4984570	2.05	0.488	0.934	1112024_Rt_Bldr_Ctrl_C21_PanCK_PAR_Snap-782	Red	155	Green_-_Nucs
364	2390	1468.3	1346	1203.98	1469.23	0.802	3509234	1400	100	3509234	1.52	0.658	0.958	1112024_Rt_Bldr_Ctrl_C21_PanCK_PAR_Snap-782	Red	156	Green_-_Nucs
365	2841	1703.6	1874	1254.19	1479.99	0.659	4839938	1739	100	4839938	1.903	0.525	0.903	1112024_Rt_Bldr_Ctrl_C21_PanCK_PAR_Snap-782	Red	157	Green_-_Nucs
366	962	1469.33	1539	72.836	1486.42	0.758	1413492	1481	100	1413492	1.568	0.638	0.929	1112024_Rt_Bldr_Ctrl_C21_PanCK_PAR_Snap-782	Red	158	Green_-_Nucs
367	3502	932.463	712	1175.75	1528.42	0.744	3265485	910	100	3265485	1.83	0.547	0.94	1112024_Rt_Bldr_Ctrl_C21_PanCK_PAR_Snap-782	Red	159	Green_-_Nucs
368	997	1735.49	1588	92.907	1508.2	0.799	1730288	1720	100	1730288	1.167	0.857	0.939	1112024_Rt_Bldr_Ctrl_C21_PanCK_PAR_Snap-782	Red	160	Green_-_Nucs
369	5348	968.905	938	1004.97	1528.9	0.708	5181705	976	100	5181705	1.428	0.7	0.916	1112024_Rt_Bldr_Ctrl_C21_PanCK_PAR_Snap-782	Red	161	Green_-_Nucs
370	2312	2037.45	1826	240.448	1560.16	0.259	4710591	1943	100	4710591	2.136	0.468	0.618	1112024_Rt_Bldr_Ctrl_C21_PanCK_PAR_Snap-782	Red	162	Green_-_Nucs
371	11558	1570.72	1157	415.228	1577.19	0.575	18154397	1314	100	18154397	1.401	0.714	0.868	1112024_Rt_Bldr_Ctrl_C21_PanCK_PAR_Snap-782	Red	163	Green_-_Nucs
372	3201	1463.99	1340	315.659	1577.66	0.806	4686240	1378	100	4686240	1.421	0.704	0.952	1112024_Rt_Bldr_Ctrl_C21_PanCK_PAR_Snap-782	Red	164	Green_-_Nucs
373	637	1702.6	1263	1217.31	1564.29	0.709	1084557	1661	100	1084557	2.15	0.465	0.905	1112024_Rt_Bldr_Ctrl_C21_PanCK_PAR_Snap-782	Red	165	Green_-_Nucs
374	2644	1814.93	1968	645.46	1591.39	0.722	4798673	1831	100	4798673	1.519	0.658	0.92	1112024_Rt_Bldr_Ctrl_C21_PanCK_PAR_Snap-782	Red	166	Green_-_Nucs
375	2698	1251.27	1093	707.695	1609.33	0.626	3375917	1205	100	3375917	1.576	0.634	0.872	1112024_Rt_Bldr_Ctrl_C21_PanCK_PAR_Snap-782	Red	167	Green_-_Nucs
376	4033	1884.74	1685	173.113	1679.3	0.376	7601162	1886	100	7601162	2.59	0.386	0.652	1112024_Rt_Bldr_Ctrl_C21_PanCK_PAR_Snap-782	Red	168	Green_-_Nucs
377	1891	1752.33	1685	1382.17	1662.34	0.438	3313651	1742	100	3313651	2.268	0.441	0.783	1112024_Rt_Bldr_Ctrl_C21_PanCK_PAR_Snap-782	Red	169	Green_-_Nucs
378	849	1422.76	931	310.26	1658.35	0.747	1207921	1336	100	1207921	1.905	0.525	0.94	1112024_Rt_Bldr_Ctrl_C21_PanCK_PAR_Snap-782	Red	170	Green_-_Nucs
379	4815	1017.51	787	582.576	1707.88	0.629	4899335	954	100	4899335	1.247	0.802	0.917	1112024_Rt_Bldr_Ctrl_C21_PanCK_PAR_Snap-782	Red	171	Green_-_Nucs
380	3652	1005.46	904	994.686	1702.53	0.861	3671936	965	100	3671936	1.242	0.805	0.969	1112024_Rt_Bldr_Ctrl_C21_PanCK_PAR_Snap-782	Red	172	Green_-_Nucs
381	2557	1683.66	1299	1344.94	1728.05	0.78	4305113	1509	100	4305113	1.493	0.67	0.941	1112024_Rt_Bldr_Ctrl_C21_PanCK_PAR_Snap-782	Red	173	Green_-_Nucs
382	3761	1069.7	926	208.465	1756.61	0.614	4023138	971	100	4023138	1.818	0.55	0.905	1112024_Rt_Bldr_Ctrl_C21_PanCK_PAR_Snap-782	Red	174	Green_-_Nucs
383	1090	1892.82	1914	1468.26	1741.28	0.639	2063177	1925	100	2063177	1.862	0.537	0.899	1112024_Rt_Bldr_Ctrl_C21_PanCK_PAR_Snap-782	Red	175	Green_-_Nucs
384	4046	1395.96	1094	371.705	1771.36	0.86	5648072	1218	100	5648072	1.394	0.718	0.968	1112024_Rt_Bldr_Ctrl_C21_PanCK_PAR_Snap-782	Red	176	Green_-_Nucs
385	3151	875.763	814	1305.33	1785.13	0.646	2759529	864	100	2759529	1.579	0.633	0.901	1112024_Rt_Bldr_Ctrl_C21_PanCK_PAR_Snap-782	Red	177	Green_-_Nucs
386	2497	1522.16	1454	1459.07	1780.32	0.796	3800839	1508	100	3800839	1.064	0.94	0.931	1112024_Rt_Bldr_Ctrl_C21_PanCK_PAR_Snap-782	Red	178	Green_-_Nucs
387	2291	2956.57	1245	999.031	1798.97	0.808	6773504	2502	100	6773504	1.427	0.701	0.95	1112024_Rt_Bldr_Ctrl_C21_PanCK_PAR_Snap-782	Red	179	Green_-_Nucs
388	5125	1276.91	1279	522.121	1817.72	0.565	6544187	1256	100	6544187	1.572	0.636	0.897	1112024_Rt_Bldr_Ctrl_C21_PanCK_PAR_Snap-782	Red	180	Green_-_Nucs
389	3770	1408.09	1052	1535.5	1842.51	0.772	5308496	1328	100	5308496	1.538	0.65	0.954	1112024_Rt_Bldr_Ctrl_C21_PanCK_PAR_Snap-782	Red	181	Green_-_Nucs
390	737	2236.82	2294	1902.02	1877.34	0.291	1648540	2236	100	1648540	3.838	0.261	0.647	1112024_Rt_Bldr_Ctrl_C21_PanCK_PAR_Snap-782	Red	182	Green_-_Nucs
391	1437	2004.61	1932	1617.37	1878.5	0.661	2880623	2010	100	2880623	1.108	0.902	0.866	1112024_Rt_Bldr_Ctrl_C21_PanCK_PAR_Snap-782	Red	183	Green_-_Nucs
392	2319	1600.67	1636	1422.56	1906.25	0.599	3711954	1635	100	3711954	2.395	0.418	0.883	1112024_Rt_Bldr_Ctrl_C21_PanCK_PAR_Snap-782	Red	184	Green_-_Nucs
393	3948	1063.51	1134	437.862	1923.38	0.549	4198733	1064	100	4198733	1.215	0.823	0.872	1112024_Rt_Bldr_Ctrl_C21_PanCK_PAR_Snap-782	Red	185	Green_-_Nucs
394	1326	1608.48	1855	1526.67	1915.28	0.804	2132843	1656	100	2132843	1.464	0.683	0.94	1112024_Rt_Bldr_Ctrl_C21_PanCK_PAR_Snap-782	Red	186	Green_-_Nucs
395	614	2137.49	2072	1782.88	1915.96	0.297	1312417	2144	100	1312417	4.45	0.225	0.69	1112024_Rt_Bldr_Ctrl_C21_PanCK_PAR_Snap-782	Red	187	Green_-_Nucs
396	978	1953.98	1815	887.847	1943.07	0.793	1910991	1948	100	1910991	1.446	0.692	0.928	1112024_Rt_Bldr_Ctrl_C21_PanCK_PAR_Snap-782	Red	188	Green_-_Nucs
397	2655	1666.82	1519	1546.24	1962.79	0.455	4425414	1626	100	4425414	1.782	0.561	0.82	1112024_Rt_Bldr_Ctrl_C21_PanCK_PAR_Snap-782	Red	189	Green_-_Nucs
398	746	1412.99	1467	1445.97	1960.7	0.575	1054091	1418	100	1054091	2.096	0.477	0.839	1112024_Rt_Bldr_Ctrl_C21_PanCK_PAR_Snap-782	Red	190	Green_-_Nucs
399	2686	1630.63	1369	1418.62	1979.47	0.778	4379876	1574	100	4379876	1.692	0.591	0.952	1112024_Rt_Bldr_Ctrl_C21_PanCK_PAR_Snap-782	Red	191	Green_-_Nucs
400	691	1833.97	1426	1492.36	1980.95	0.835	1267277	1738	100	1267277	1.517	0.659	0.952	1112024_Rt_Bldr_Ctrl_C21_PanCK_PAR_Snap-782	Red	192	Green_-_Nucs
401	793	1080.03	938	7.613	2018.22	0.543	856463	998	100	856463	2.995	0.334	0.916	1112024_Rt_Bldr_Ctrl_C21_PanCK_PAR_Snap-782	Red	193	Green_-_Nucs
402	4114	947.849	756	720.72	2053.74	0.663	3899450	893	100	3899450	1.391	0.719	0.91	1112024_Rt_Bldr_Ctrl_C21_PanCK_PAR_Snap-782	Red	194	Green_-_Nucs
403	2967	1295.25	1192	936.827	2078.56	0.715	3843013	1291	100	3843013	1.752	0.571	0.924	1112024_Rt_Bldr_Ctrl_C21_PanCK_PAR_Snap-782	Red	195	Green_-_Nucs
404	1021	2545.95	2328	1608.87	2088.91	0.787	2599415	2536	100	2599415	1.362	0.734	0.923	1112024_Rt_Bldr_Ctrl_C21_PanCK_PAR_Snap-782	Red	196	Green_-_Nucs
405	3002	1520.41	851	47.215	2101.55	0.78	4564279	1127	100	4564279	1.129	0.886	0.95	1112024_Rt_Bldr_Ctrl_C21_PanCK_PAR_Snap-782	Red	197	Green_-_Nucs
406	7215	776.676	754	385.699	2128.64	0.577	5603718	777	100	5603718	1.054	0.948	0.902	1112024_Rt_Bldr_Ctrl_C21_PanCK_PAR_Snap-782	Red	198	Green_-_Nucs
407	1096	2157.55	1769	2034.85	2095.13	0.309	2364673	2116	100	2364673	3.278	0.305	0.617	1112024_Rt_Bldr_Ctrl_C21_PanCK_PAR_Snap-782	Red	199	Green_-_Nucs
408	1376	2447.65	2877	1634.49	2107.79	0.8	3367963	2377	100	3367963	1.314	0.761	0.949	1112024_Rt_Bldr_Ctrl_C21_PanCK_PAR_Snap-782	Red	200	Green_-_Nucs
409	3153	1117.3	810	1512.89	2123.38	0.678	3522861	990	100	3522861	2.28	0.439	0.94	1112024_Rt_Bldr_Ctrl_C21_PanCK_PAR_Snap-782	Red	201	Green_-_Nucs
410	1441	1370.3	1201	726.298	2124.16	0.745	1974602	1354	100	1974602	1.564	0.64	0.916	1112024_Rt_Bldr_Ctrl_C21_PanCK_PAR_Snap-782	Red	202	Green_-_Nucs
411	1068	1548.78	1528	778.014	2155.48	0.321	1654094	1562	100	1654094	4.163	0.24	0.64	1112024_Rt_Bldr_Ctrl_C21_PanCK_PAR_Snap-782	Red	203	Green_-_Nucs
412	4679	1004.72	790	1147.54	2178.54	0.685	4701067	984	100	4701067	1.603	0.624	0.929	1112024_Rt_Bldr_Ctrl_C21_PanCK_PAR_Snap-782	Red	204	Green_-_Nucs
413	1867	1521.42	1372	269.524	2181.58	0.63	2840489	1475	100	2840489	2.604	0.384	0.927	1112024_Rt_Bldr_Ctrl_C21_PanCK_PAR_Snap-782	Red	205	Green_-_Nucs
414	1261	1161.05	743	1735.39	2197.28	0.626	1464078	1178	100	1464078	2.036	0.491	0.931	1112024_Rt_Bldr_Ctrl_C21_PanCK_PAR_Snap-782	Red	206	Green_-_Nucs
415	6076416	46.853	0	1114.66	1307.16	0.776	284700615	0	18.374	284700615	1.246	0.802	1	1112024_Rt_Bldr_Ctrl_C21_PanCK_PAR_Snap-783	Green	0	Total_Image_area
416	94492	255	255	1802.88	270.851	0.146	24095460	255	100	24095460	3.107	0.322	0.789	1112024_Rt_Bldr_Ctrl_C21_PanCK_PAR_Snap-783	Green	1	Green_+_areas
417	42675	255	255	760.381	434.639	0.094	10882125	255	100	10882125	3.189	0.314	0.493	1112024_Rt_Bldr_Ctrl_C21_PanCK_PAR_Snap-783	Green	2	Green_+_areas
418	13068	255	255	608.977	493.735	0.096	3332340	255	100	3332340	1.842	0.543	0.647	1112024_Rt_Bldr_Ctrl_C21_PanCK_PAR_Snap-783	Green	3	Green_+_areas
419	717128	255	255	1228.99	1598.25	0.043	182867640	255	100	182867640	3.336	0.3	0.466	1112024_Rt_Bldr_Ctrl_C21_PanCK_PAR_Snap-783	Green	4	Green_+_areas
420	125108	255	255	228.983	960.83	0.263	31902540	255	100	31902540	1.042	0.96	0.882	1112024_Rt_Bldr_Ctrl_C21_PanCK_PAR_Snap-783	Green	5	Green_+_areas
421	45142	255	255	923.541	1307.41	0.227	11511210	255	100	11511210	1.457	0.686	0.85	1112024_Rt_Bldr_Ctrl_C21_PanCK_PAR_Snap-783	Green	6	Green_+_areas
422	1936	255	255	1730.77	17.464	0.735	493680	255	100	493680	1.955	0.511	0.963	1112024_Rt_Bldr_Ctrl_C21_PanCK_PAR_Snap-783	Green	7	Green_+_Nucs
423	3234	255	255	1747.74	79.705	0.582	824670	255	100	824670	1.341	0.746	0.858	1112024_Rt_Bldr_Ctrl_C21_PanCK_PAR_Snap-783	Green	8	Green_+_Nucs
424	3439	255	255	1779.94	131.806	0.677	876945	255	100	876945	1.745	0.573	0.903	1112024_Rt_Bldr_Ctrl_C21_PanCK_PAR_Snap-783	Green	9	Green_+_Nucs
425	1945	255	255	1825.91	149.761	0.772	495975	255	100	495975	1.426	0.701	0.952	1112024_Rt_Bldr_Ctrl_C21_PanCK_PAR_Snap-783	Green	10	Green_+_Nucs
426	2337	255	255	1714.58	170.072	0.391	595935	255	100	595935	2.556	0.391	0.739	1112024_Rt_Bldr_Ctrl_C21_PanCK_PAR_Snap-783	Green	11	Green_+_Nucs
427	8999	255	255	1789.17	254.772	0.718	2294745	255	100	2294745	1.47	0.68	0.934	1112024_Rt_Bldr_Ctrl_C21_PanCK_PAR_Snap-783	Green	12	Green_+_Nucs
428	827	255	255	579.823	232.001	0.608	210885	255	100	210885	2.09	0.479	0.86	1112024_Rt_Bldr_Ctrl_C21_PanCK_PAR_Snap-783	Green	13	Green_+_Nucs
429	691	255	255	1896.4	241.14	0.55	176205	255	100	176205	1.181	0.847	0.812	1112024_Rt_Bldr_Ctrl_C21_PanCK_PAR_Snap-783	Green	14	Green_+_Nucs
430	3975	255	255	663.925	256.854	0.721	1013625	255	100	1013625	1.937	0.516	0.941	1112024_Rt_Bldr_Ctrl_C21_PanCK_PAR_Snap-783	Green	15	Green_+_Nucs
431	626	255	255	666.927	288.989	0.291	159630	255	100	159630	6.15	0.163	0.748	1112024_Rt_Bldr_Ctrl_C21_PanCK_PAR_Snap-783	Green	16	Green_+_Nucs
432	988	255	255	722.8	312.728	0.791	251940	255	100	251940	1.502	0.666	0.929	1112024_Rt_Bldr_Ctrl_C21_PanCK_PAR_Snap-783	Green	17	Green_+_Nucs
433	4213	255	255	1749.91	326.475	0.672	1074315	255	100	1074315	1.532	0.653	0.93	1112024_Rt_Bldr_Ctrl_C21_PanCK_PAR_Snap-783	Green	18	Green_+_Nucs
434	7640	255	255	801.59	403.566	0.55	1948200	255	100	1948200	1.517	0.659	0.858	1112024_Rt_Bldr_Ctrl_C21_PanCK_PAR_Snap-783	Green	19	Green_+_Nucs
435	15114	255	255	1861.38	420.863	0.682	3854070	255	100	3854070	1.197	0.835	0.94	1112024_Rt_Bldr_Ctrl_C21_PanCK_PAR_Snap-783	Green	20	Green_+_Nucs
436	2533	255	255	1781.56	436.427	0.57	645915	255	100	645915	2.389	0.419	0.875	1112024_Rt_Bldr_Ctrl_C21_PanCK_PAR_Snap-783	Green	21	Green_+_Nucs
437	2168	255	255	606.435	468.765	0.468	552840	255	100	552840	1.72	0.582	0.758	1112024_Rt_Bldr_Ctrl_C21_PanCK_PAR_Snap-783	Green	22	Green_+_Nucs
438	2417	255	255	1845.17	523.406	0.556	616335	255	100	616335	1.9	0.526	0.85	1112024_Rt_Bldr_Ctrl_C21_PanCK_PAR_Snap-783	Green	23	Green_+_Nucs
439	7756	255	255	819.757	553.178	0.545	1977780	255	100	1977780	1.226	0.816	0.899	1112024_Rt_Bldr_Ctrl_C21_PanCK_PAR_Snap-783	Green	24	Green_+_Nucs
440	1349	255	255	662.324	579.488	0.565	343995	255	100	343995	2.546	0.393	0.872	1112024_Rt_Bldr_Ctrl_C21_PanCK_PAR_Snap-783	Green	25	Green_+_Nucs
441	1577	255	255	1875.04	602.282	0.572	402135	255	100	402135	1.034	0.967	0.828	1112024_Rt_Bldr_Ctrl_C21_PanCK_PAR_Snap-783	Green	26	Green_+_Nucs
442	5860	255	255	779.501	621.792	0.582	1494300	255	100	1494300	1.487	0.672	0.877	1112024_Rt_Bldr_Ctrl_C21_PanCK_PAR_Snap-783	Green	27	Green_+_Nucs
443	2259	255	255	1801.53	709.314	0.756	576045	255	100	576045	1.425	0.702	0.934	1112024_Rt_Bldr_Ctrl_C21_PanCK_PAR_Snap-783	Green	28	Green_+_Nucs
444	1054	255	255	2001.25	695.782	0.218	268770	255	100	268770	4.159	0.24	0.551	1112024_Rt_Bldr_Ctrl_C21_PanCK_PAR_Snap-783	Green	29	Green_+_Nucs
445	1784	255	255	1845.28	726.484	0.807	454920	255	100	454920	1.075	0.93	0.932	1112024_Rt_Bldr_Ctrl_C21_PanCK_PAR_Snap-783	Green	30	Green_+_Nucs
446	2385	255	255	1923.88	745.204	0.86	608175	255	100	608175	1.136	0.88	0.96	1112024_Rt_Bldr_Ctrl_C21_PanCK_PAR_Snap-783	Green	31	Green_+_Nucs
447	7721	255	255	2001.86	784.57	0.753	1968855	255	100	1968855	1.558	0.642	0.965	1112024_Rt_Bldr_Ctrl_C21_PanCK_PAR_Snap-783	Green	32	Green_+_Nucs
448	4665	255	255	1780.07	779.349	0.805	1189575	255	100	1189575	1.221	0.819	0.94	1112024_Rt_Bldr_Ctrl_C21_PanCK_PAR_Snap-783	Green	33	Green_+_Nucs
449	9622	255	255	249.071	815.677	0.441	2453610	255	100	2453610	1.353	0.739	0.804	1112024_Rt_Bldr_Ctrl_C21_PanCK_PAR_Snap-783	Green	34	Green_+_Nucs
450	4739	255	255	2072.13	796.053	0.759	1208445	255	100	1208445	1.159	0.863	0.96	1112024_Rt_Bldr_Ctrl_C21_PanCK_PAR_Snap-783	Green	35	Green_+_Nucs
451	6461	255	255	1886.36	811.916	0.478	1647555	255	100	1647555	1.835	0.545	0.79	1112024_Rt_Bldr_Ctrl_C21_PanCK_PAR_Snap-783	Green	36	Green_+_Nucs
452	3672	255	255	2004.61	867.587	0.783	936360	255	100	936360	1.228	0.815	0.959	1112024_Rt_Bldr_Ctrl_C21_PanCK_PAR_Snap-783	Green	37	Green_+_Nucs
453	2364	255	255	2064.74	884.978	0.767	602820	255	100	602820	1.094	0.914	0.932	1112024_Rt_Bldr_Ctrl_C21_PanCK_PAR_Snap-783	Green	38	Green_+_Nucs
454	631	255	255	2128.73	894.613	0.336	160905	255	100	160905	4.177	0.239	0.811	1112024_Rt_Bldr_Ctrl_C21_PanCK_PAR_Snap-783	Green	39	Green_+_Nucs
455	1158	255	255	320.136	890.484	0.78	295290	255	100	295290	1.421	0.704	0.923	1112024_Rt_Bldr_Ctrl_C21_PanCK_PAR_Snap-783	Green	40	Green_+_Nucs
456	798	255	255	1665.18	900.02	0.47	203490	255	100	203490	3.226	0.31	0.782	1112024_Rt_Bldr_Ctrl_C21_PanCK_PAR_Snap-783	Green	41	Green_+_Nucs
457	1096	255	255	217.002	898.246	0.7	279480	255	100	279480	1.282	0.78	0.908	1112024_Rt_Bldr_Ctrl_C21_PanCK_PAR_Snap-783	Green	42	Green_+_Nucs
458	1065	255	255	405.431	915.123	0.487	271575	255	100	271575	1.765	0.567	0.798	1112024_Rt_Bldr_Ctrl_C21_PanCK_PAR_Snap-783	Green	43	Green_+_Nucs
459	2188	255	255	1924.06	914.996	0.681	557940	255	100	557940	1.651	0.606	0.874	1112024_Rt_Bldr_Ctrl_C21_PanCK_PAR_Snap-783	Green	44	Green_+_Nucs
460	2571	255	255	268.126	915.506	0.703	655605	255	100	655605	1.743	0.574	0.924	1112024_Rt_Bldr_Ctrl_C21_PanCK_PAR_Snap-783	Green	45	Green_+_Nucs
461	1009	255	255	136.114	919.155	0.749	257295	255	100	257295	1.5	0.667	0.919	1112024_Rt_Bldr_Ctrl_C21_PanCK_PAR_Snap-783	Green	46	Green_+_Nucs
462	11015	255	255	2000.16	959.732	0.594	2808825	255	100	2808825	1.407	0.711	0.865	1112024_Rt_Bldr_Ctrl_C21_PanCK_PAR_Snap-783	Green	47	Green_+_Nucs
463	869	255	255	111.129	924.995	0.682	221595	255	100	221595	1.91	0.523	0.917	1112024_Rt_Bldr_Ctrl_C21_PanCK_PAR_Snap-783	Green	48	Green_+_Nucs
464	2048	255	255	349.437	944.853	0.706	522240	255	100	522240	1.582	0.632	0.931	1112024_Rt_Bldr_Ctrl_C21_PanCK_PAR_Snap-783	Green	49	Green_+_Nucs
465	1664	255	255	87.553	940.987	0.714	424320	255	100	424320	1.851	0.54	0.931	1112024_Rt_Bldr_Ctrl_C21_PanCK_PAR_Snap-783	Green	50	Green_+_Nucs
466	1404	255	255	298.731	966.618	0.539	358020	255	100	358020	2.387	0.419	0.833	1112024_Rt_Bldr_Ctrl_C21_PanCK_PAR_Snap-783	Green	51	Green_+_Nucs
467	1158	255	255	63.852	987.206	0.425	295290	255	100	295290	3.271	0.306	0.834	1112024_Rt_Bldr_Ctrl_C21_PanCK_PAR_Snap-783	Green	52	Green_+_Nucs
468	2965	255	255	350.026	1014.83	0.628	756075	255	100	756075	2.414	0.414	0.939	1112024_Rt_Bldr_Ctrl_C21_PanCK_PAR_Snap-783	Green	53	Green_+_Nucs
469	4245	255	255	2046.7	1020.3	0.644	1082475	255	100	1082475	1.422	0.703	0.914	1112024_Rt_Bldr_Ctrl_C21_PanCK_PAR_Snap-783	Green	54	Green_+_Nucs
470	6025	255	255	251.34	1041.86	0.539	1536375	255	100	1536375	1.352	0.739	0.865	1112024_Rt_Bldr_Ctrl_C21_PanCK_PAR_Snap-783	Green	55	Green_+_Nucs
471	1764	255	255	402.728	1032.77	0.738	449820	255	100	449820	1.564	0.639	0.915	1112024_Rt_Bldr_Ctrl_C21_PanCK_PAR_Snap-783	Green	56	Green_+_Nucs
472	2168	255	255	92.012	1084.93	0.29	552840	255	100	552840	4.225	0.237	0.693	1112024_Rt_Bldr_Ctrl_C21_PanCK_PAR_Snap-783	Green	57	Green_+_Nucs
473	8447	255	255	190.972	1091.43	0.573	2153985	255	100	2153985	1.414	0.707	0.89	1112024_Rt_Bldr_Ctrl_C21_PanCK_PAR_Snap-783	Green	58	Green_+_Nucs
474	3329	255	255	2038.47	1099.31	0.817	848895	255	100	848895	1.173	0.852	0.944	1112024_Rt_Bldr_Ctrl_C21_PanCK_PAR_Snap-783	Green	59	Green_+_Nucs
475	829	255	255	268.726	1137.29	0.375	211395	255	100	211395	3.492	0.286	0.782	1112024_Rt_Bldr_Ctrl_C21_PanCK_PAR_Snap-783	Green	60	Green_+_Nucs
476	5729	255	255	2059.4	1177.6	0.838	1460895	255	100	1460895	1.161	0.862	0.961	1112024_Rt_Bldr_Ctrl_C21_PanCK_PAR_Snap-783	Green	61	Green_+_Nucs
477	1660	255	255	1038.01	1226.76	0.513	423300	255	100	423300	2.189	0.457	0.845	1112024_Rt_Bldr_Ctrl_C21_PanCK_PAR_Snap-783	Green	62	Green_+_Nucs
478	9038	255	255	870.631	1265.1	0.638	2304690	255	100	2304690	1.322	0.756	0.906	1112024_Rt_Bldr_Ctrl_C21_PanCK_PAR_Snap-783	Green	63	Green_+_Nucs
479	3048	255	255	2002.59	1240.21	0.783	777240	255	100	777240	1.849	0.541	0.968	1112024_Rt_Bldr_Ctrl_C21_PanCK_PAR_Snap-783	Green	64	Green_+_Nucs
480	979	255	255	979.937	1247.64	0.825	249645	255	100	249645	1.364	0.733	0.945	1112024_Rt_Bldr_Ctrl_C21_PanCK_PAR_Snap-783	Green	65	Green_+_Nucs
481	1432	255	255	944.559	1250.54	0.693	365160	255	100	365160	1.186	0.843	0.908	1112024_Rt_Bldr_Ctrl_C21_PanCK_PAR_Snap-783	Green	66	Green_+_Nucs
482	3193	255	255	1022.46	1266.66	0.771	814215	255	100	814215	1.044	0.958	0.931	1112024_Rt_Bldr_Ctrl_C21_PanCK_PAR_Snap-783	Green	67	Green_+_Nucs
483	2933	255	255	2024.18	1288.28	0.814	747915	255	100	747915	1.538	0.65	0.965	1112024_Rt_Bldr_Ctrl_C21_PanCK_PAR_Snap-783	Green	68	Green_+_Nucs
484	1662	255	255	979.557	1304.5	0.725	423810	255	100	423810	1.885	0.53	0.922	1112024_Rt_Bldr_Ctrl_C21_PanCK_PAR_Snap-783	Green	69	Green_+_Nucs
485	1800	255	255	1834.48	1304.64	0.406	459000	255	100	459000	1.447	0.691	0.709	1112024_Rt_Bldr_Ctrl_C21_PanCK_PAR_Snap-783	Green	70	Green_+_Nucs
486	4344	255	255	1945.9	1316.07	0.869	1107720	255	100	1107720	1.332	0.751	0.972	1112024_Rt_Bldr_Ctrl_C21_PanCK_PAR_Snap-783	Green	71	Green_+_Nucs
487	12584	255	255	895.884	1363.17	0.742	3208920	255	100	3208920	1.095	0.913	0.934	1112024_Rt_Bldr_Ctrl_C21_PanCK_PAR_Snap-783	Green	72	Green_+_Nucs
488	5307	255	255	1900.53	1373.49	0.891	1353285	255	100	1353285	1.18	0.848	0.975	1112024_Rt_Bldr_Ctrl_C21_PanCK_PAR_Snap-783	Green	73	Green_+_Nucs
489	3550	255	255	1795.17	1412.02	0.772	905250	255	100	905250	1.457	0.686	0.949	1112024_Rt_Bldr_Ctrl_C21_PanCK_PAR_Snap-783	Green	74	Green_+_Nucs
490	4422	255	255	1871.78	1450.42	0.815	1127610	255	100	1127610	1.423	0.703	0.96	1112024_Rt_Bldr_Ctrl_C21_PanCK_PAR_Snap-783	Green	75	Green_+_Nucs
491	1145	255	255	1820.02	1474.11	0.758	291975	255	100	291975	1.3	0.769	0.917	1112024_Rt_Bldr_Ctrl_C21_PanCK_PAR_Snap-783	Green	76	Green_+_Nucs
492	1375	255	255	801.738	1497.01	0.46	350625	255	100	350625	1.788	0.559	0.763	1112024_Rt_Bldr_Ctrl_C21_PanCK_PAR_Snap-783	Green	77	Green_+_Nucs
493	1945	255	255	1719.04	1507.23	0.553	495975	255	100	495975	1.706	0.586	0.815	1112024_Rt_Bldr_Ctrl_C21_PanCK_PAR_Snap-783	Green	78	Green_+_Nucs
494	3368	255	255	1778.74	1508.96	0.765	858840	255	100	858840	1.414	0.707	0.941	1112024_Rt_Bldr_Ctrl_C21_PanCK_PAR_Snap-783	Green	79	Green_+_Nucs
495	1714	255	255	794.635	1545.25	0.647	437070	255	100	437070	1.038	0.963	0.854	1112024_Rt_Bldr_Ctrl_C21_PanCK_PAR_Snap-783	Green	80	Green_+_Nucs
496	2957	255	255	1650.75	1557.58	0.798	754035	255	100	754035	1.281	0.781	0.961	1112024_Rt_Bldr_Ctrl_C21_PanCK_PAR_Snap-783	Green	81	Green_+_Nucs
497	4853	255	255	1704.31	1584.92	0.71	1237515	255	100	1237515	1.765	0.567	0.929	1112024_Rt_Bldr_Ctrl_C21_PanCK_PAR_Snap-783	Green	82	Green_+_Nucs
498	2139	255	255	1414.59	1583.68	0.524	545445	255	100	545445	2.61	0.383	0.824	1112024_Rt_Bldr_Ctrl_C21_PanCK_PAR_Snap-783	Green	83	Green_+_Nucs
499	3076	255	255	698.907	1582.56	0.745	784380	255	100	784380	1.241	0.806	0.927	1112024_Rt_Bldr_Ctrl_C21_PanCK_PAR_Snap-783	Green	84	Green_+_Nucs
500	948	255	255	1805.7	1578.61	0.445	241740	255	100	241740	1.767	0.566	0.782	1112024_Rt_Bldr_Ctrl_C21_PanCK_PAR_Snap-783	Green	85	Green_+_Nucs
501	4183	255	255	1501.6	1603.98	0.68	1066665	255	100	1066665	1.24	0.806	0.919	1112024_Rt_Bldr_Ctrl_C21_PanCK_PAR_Snap-783	Green	86	Green_+_Nucs
502	2922	255	255	1608.86	1602.36	0.787	745110	255	100	745110	1.569	0.637	0.949	1112024_Rt_Bldr_Ctrl_C21_PanCK_PAR_Snap-783	Green	87	Green_+_Nucs
503	2836	255	255	1556.28	1633.08	0.738	723180	255	100	723180	1.265	0.791	0.942	1112024_Rt_Bldr_Ctrl_C21_PanCK_PAR_Snap-783	Green	88	Green_+_Nucs
504	4791	255	255	850.685	1661.64	0.549	1221705	255	100	1221705	1.407	0.711	0.829	1112024_Rt_Bldr_Ctrl_C21_PanCK_PAR_Snap-783	Green	89	Green_+_Nucs
505	13101	255	255	1555.66	1708.91	0.632	3340755	255	100	3340755	1.217	0.822	0.944	1112024_Rt_Bldr_Ctrl_C21_PanCK_PAR_Snap-783	Green	90	Green_+_Nucs
506	3276	255	255	1004.3	1685.65	0.664	835380	255	100	835380	1.075	0.931	0.889	1112024_Rt_Bldr_Ctrl_C21_PanCK_PAR_Snap-783	Green	91	Green_+_Nucs
507	6316	255	255	1342.23	1716.48	0.634	1610580	255	100	1610580	1.508	0.663	0.883	1112024_Rt_Bldr_Ctrl_C21_PanCK_PAR_Snap-783	Green	92	Green_+_Nucs
508	1969	255	255	934.337	1701.77	0.595	502095	255	100	502095	1.85	0.541	0.868	1112024_Rt_Bldr_Ctrl_C21_PanCK_PAR_Snap-783	Green	93	Green_+_Nucs
509	2454	255	255	741.394	1705.26	0.664	625770	255	100	625770	1.491	0.671	0.922	1112024_Rt_Bldr_Ctrl_C21_PanCK_PAR_Snap-783	Green	94	Green_+_Nucs
510	4341	255	255	792.433	1731.67	0.686	1106955	255	100	1106955	1.579	0.634	0.921	1112024_Rt_Bldr_Ctrl_C21_PanCK_PAR_Snap-783	Green	95	Green_+_Nucs
511	2152	255	255	369.468	1737.24	0.645	548760	255	100	548760	1.986	0.503	0.929	1112024_Rt_Bldr_Ctrl_C21_PanCK_PAR_Snap-783	Green	96	Green_+_Nucs
512	5485	255	255	852.581	1743.9	0.785	1398675	255	100	1398675	1.388	0.72	0.947	1112024_Rt_Bldr_Ctrl_C21_PanCK_PAR_Snap-783	Green	97	Green_+_Nucs
513	1021	255	255	910.767	1723.93	0.675	260355	255	100	260355	1.695	0.59	0.9	1112024_Rt_Bldr_Ctrl_C21_PanCK_PAR_Snap-783	Green	98	Green_+_Nucs
514	11296	255	255	1474.4	1778.57	0.569	2880480	255	100	2880480	1.14	0.877	0.919	1112024_Rt_Bldr_Ctrl_C21_PanCK_PAR_Snap-783	Green	99	Green_+_Nucs
515	1404	255	255	476.231	1732.66	0.821	358020	255	100	358020	1.333	0.75	0.945	1112024_Rt_Bldr_Ctrl_C21_PanCK_PAR_Snap-783	Green	100	Green_+_Nucs
516	2575	255	255	924.474	1761.84	0.834	656625	255	100	656625	1.173	0.853	0.962	1112024_Rt_Bldr_Ctrl_C21_PanCK_PAR_Snap-783	Green	101	Green_+_Nucs
517	9131	255	255	389.076	1808.68	0.688	2328405	255	100	2328405	1.771	0.565	0.933	1112024_Rt_Bldr_Ctrl_C21_PanCK_PAR_Snap-783	Green	102	Green_+_Nucs
518	1252	255	255	1213.9	1769.71	0.518	319260	255	100	319260	2.086	0.479	0.843	1112024_Rt_Bldr_Ctrl_C21_PanCK_PAR_Snap-783	Green	103	Green_+_Nucs
519	2091	255	255	1276.21	1790.16	0.764	533205	255	100	533205	1.26	0.794	0.936	1112024_Rt_Bldr_Ctrl_C21_PanCK_PAR_Snap-783	Green	104	Green_+_Nucs
520	3206	255	255	514.232	1814.85	0.78	817530	255	100	817530	1.319	0.758	0.942	1112024_Rt_Bldr_Ctrl_C21_PanCK_PAR_Snap-783	Green	105	Green_+_Nucs
521	2029	255	255	882.568	1807.8	0.723	517395	255	100	517395	1.558	0.642	0.909	1112024_Rt_Bldr_Ctrl_C21_PanCK_PAR_Snap-783	Green	106	Green_+_Nucs
522	1342	255	255	616.591	1815.35	0.752	342210	255	100	342210	1.62	0.617	0.922	1112024_Rt_Bldr_Ctrl_C21_PanCK_PAR_Snap-783	Green	107	Green_+_Nucs
523	1545	255	255	1216.07	1821.1	0.709	393975	255	100	393975	1.479	0.676	0.891	1112024_Rt_Bldr_Ctrl_C21_PanCK_PAR_Snap-783	Green	108	Green_+_Nucs
524	3198	255	255	582.208	1846.01	0.716	815490	255	100	815490	2.143	0.467	0.95	1112024_Rt_Bldr_Ctrl_C21_PanCK_PAR_Snap-783	Green	109	Green_+_Nucs
525	2729	255	255	730.571	1847.82	0.772	695895	255	100	695895	1.165	0.858	0.929	1112024_Rt_Bldr_Ctrl_C21_PanCK_PAR_Snap-783	Green	110	Green_+_Nucs
526	3549	255	255	844.349	1857.46	0.758	904995	255	100	904995	1.525	0.656	0.928	1112024_Rt_Bldr_Ctrl_C21_PanCK_PAR_Snap-783	Green	111	Green_+_Nucs
527	4609	255	255	396.684	1876.88	0.64	1175295	255	100	1175295	1.717	0.582	0.911	1112024_Rt_Bldr_Ctrl_C21_PanCK_PAR_Snap-783	Green	112	Green_+_Nucs
528	1009	255	255	1100.92	1859.23	0.591	257295	255	100	257295	1.46	0.685	0.872	1112024_Rt_Bldr_Ctrl_C21_PanCK_PAR_Snap-783	Green	113	Green_+_Nucs
529	2819	255	255	778.979	1873.33	0.581	718845	255	100	718845	1.313	0.762	0.853	1112024_Rt_Bldr_Ctrl_C21_PanCK_PAR_Snap-783	Green	114	Green_+_Nucs
530	2842	255	255	1290.2	1878.26	0.74	724710	255	100	724710	1.365	0.733	0.935	1112024_Rt_Bldr_Ctrl_C21_PanCK_PAR_Snap-783	Green	115	Green_+_Nucs
531	2723	255	255	911.246	1880.4	0.688	694365	255	100	694365	1.299	0.77	0.921	1112024_Rt_Bldr_Ctrl_C21_PanCK_PAR_Snap-783	Green	116	Green_+_Nucs
532	2421	255	255	1237.73	1879.54	0.819	617355	255	100	617355	1.259	0.794	0.941	1112024_Rt_Bldr_Ctrl_C21_PanCK_PAR_Snap-783	Green	117	Green_+_Nucs
533	3859	255	255	314.193	1891.92	0.671	984045	255	100	984045	1.192	0.839	0.897	1112024_Rt_Bldr_Ctrl_C21_PanCK_PAR_Snap-783	Green	118	Green_+_Nucs
534	3291	255	255	1156.44	1890.74	0.847	839205	255	100	839205	1.114	0.898	0.953	1112024_Rt_Bldr_Ctrl_C21_PanCK_PAR_Snap-783	Green	119	Green_+_Nucs
535	3430	255	255	486.019	1894.02	0.783	874650	255	100	874650	1.299	0.77	0.936	1112024_Rt_Bldr_Ctrl_C21_PanCK_PAR_Snap-783	Green	120	Green_+_Nucs
536	1752	255	255	649.854	1889.27	0.726	446760	255	100	446760	1.79	0.559	0.927	1112024_Rt_Bldr_Ctrl_C21_PanCK_PAR_Snap-783	Green	121	Green_+_Nucs
537	3772	255	255	698.959	1930.5	0.874	961860	255	100	961860	1.106	0.904	0.97	1112024_Rt_Bldr_Ctrl_C21_PanCK_PAR_Snap-783	Green	122	Green_+_Nucs
538	3693	255	255	837.544	1932.98	0.675	941715	255	100	941715	1.193	0.838	0.916	1112024_Rt_Bldr_Ctrl_C21_PanCK_PAR_Snap-783	Green	123	Green_+_Nucs
539	3126	255	255	550.859	1943.63	0.758	797130	255	100	797130	1.264	0.791	0.927	1112024_Rt_Bldr_Ctrl_C21_PanCK_PAR_Snap-783	Green	124	Green_+_Nucs
540	1252	255	255	260.365	1964.06	0.751	319260	255	100	319260	1.399	0.715	0.908	1112024_Rt_Bldr_Ctrl_C21_PanCK_PAR_Snap-783	Green	125	Green_+_Nucs
541	5763	255	255	938.551	1991.71	0.564	1469565	255	100	1469565	1.208	0.828	0.879	1112024_Rt_Bldr_Ctrl_C21_PanCK_PAR_Snap-783	Green	126	Green_+_Nucs
542	1418	255	255	248.985	1998.34	0.793	361590	255	100	361590	1.245	0.804	0.939	1112024_Rt_Bldr_Ctrl_C21_PanCK_PAR_Snap-783	Green	127	Green_+_Nucs
543	1751	255	255	692.951	2007.1	0.689	446505	255	100	446505	1.889	0.529	0.905	1112024_Rt_Bldr_Ctrl_C21_PanCK_PAR_Snap-783	Green	128	Green_+_Nucs
544	1158	255	255	269.098	2023.38	0.7	295290	255	100	295290	1.704	0.587	0.9	1112024_Rt_Bldr_Ctrl_C21_PanCK_PAR_Snap-783	Green	129	Green_+_Nucs
545	1809	255	255	298.159	2040.23	0.745	461295	255	100	461295	1.187	0.842	0.905	1112024_Rt_Bldr_Ctrl_C21_PanCK_PAR_Snap-783	Green	130	Green_+_Nucs
546	3352	255	255	410.122	2077.94	0.859	854760	255	100	854760	1.288	0.777	0.962	1112024_Rt_Bldr_Ctrl_C21_PanCK_PAR_Snap-783	Green	131	Green_+_Nucs
547	2659	255	255	332.184	2096.81	0.578	678045	255	100	678045	1.383	0.723	0.912	1112024_Rt_Bldr_Ctrl_C21_PanCK_PAR_Snap-783	Green	132	Green_+_Nucs
548	1870	255	255	475.973	2133.49	0.697	476850	255	100	476850	1.684	0.594	0.909	1112024_Rt_Bldr_Ctrl_C21_PanCK_PAR_Snap-783	Green	133	Green_+_Nucs
549	2493	255	255	405.309	2140.94	0.866	635715	255	100	635715	1.213	0.824	0.962	1112024_Rt_Bldr_Ctrl_C21_PanCK_PAR_Snap-783	Green	134	Green_+_Nucs
550	3981	255	255	529.826	2185.81	0.568	1015155	255	100	1015155	2.121	0.471	0.941	1112024_Rt_Bldr_Ctrl_C21_PanCK_PAR_Snap-783	Green	135	Green_+_Nucs
551	1580	0	0	168.59	21.663	0.682	0	0	0	0	1.636	0.611	0.907	1112024_Rt_Bldr_Ctrl_C21_PanCK_PAR_Snap-783	Green	136	Green_-_Nucs
552	3714	2.472	0	177.194	57.861	0.466	9180	0	0.969	9180	2.941	0.34	0.846	1112024_Rt_Bldr_Ctrl_C21_PanCK_PAR_Snap-783	Green	137	Green_-_Nucs
553	691	0	0	981.342	6.488	0.471	0	0	0	0	3.571	0.28	0.941	1112024_Rt_Bldr_Ctrl_C21_PanCK_PAR_Snap-783	Green	138	Green_-_Nucs
554	6700	0	0	609.875	60.745	0.504	0	0	0	0	1.248	0.801	0.871	1112024_Rt_Bldr_Ctrl_C21_PanCK_PAR_Snap-783	Green	139	Green_-_Nucs
555	5471	0	0	130.183	78.884	0.392	0	0	0	0	2.203	0.454	0.772	1112024_Rt_Bldr_Ctrl_C21_PanCK_PAR_Snap-783	Green	140	Green_-_Nucs
556	3145	2.27	0	1199.79	79.714	0.766	7140	0	0.89	7140	1.32	0.758	0.938	1112024_Rt_Bldr_Ctrl_C21_PanCK_PAR_Snap-783	Green	141	Green_-_Nucs
557	1741	0	0	931.342	96.28	0.641	0	0	0	0	1.267	0.79	0.862	1112024_Rt_Bldr_Ctrl_C21_PanCK_PAR_Snap-783	Green	142	Green_-_Nucs
558	4871	0	0	747.253	127.213	0.674	0	0	0	0	1.581	0.633	0.909	1112024_Rt_Bldr_Ctrl_C21_PanCK_PAR_Snap-783	Green	143	Green_-_Nucs
559	2658	21.682	0	97.164	131.049	0.752	57630	0	8.503	57630	1.311	0.763	0.932	1112024_Rt_Bldr_Ctrl_C21_PanCK_PAR_Snap-783	Green	144	Green_-_Nucs
560	4471	0	0	306.497	160.691	0.584	0	0	0	0	1.967	0.508	0.908	1112024_Rt_Bldr_Ctrl_C21_PanCK_PAR_Snap-783	Green	145	Green_-_Nucs
561	9594	47.497	0	184.287	168.889	0.657	455685	0	18.626	455685	1.541	0.649	0.891	1112024_Rt_Bldr_Ctrl_C21_PanCK_PAR_Snap-783	Green	146	Green_-_Nucs
562	672	0	0	572.516	149.664	0.449	0	0	0	0	2.057	0.486	0.764	1112024_Rt_Bldr_Ctrl_C21_PanCK_PAR_Snap-783	Green	147	Green_-_Nucs
563	1129	101.413	0	1697.92	177.026	0.253	114495	0	39.77	114495	2.709	0.369	0.715	1112024_Rt_Bldr_Ctrl_C21_PanCK_PAR_Snap-783	Green	148	Green_-_Nucs
564	3411	94.345	0	490.744	194.605	0.779	321810	0	36.998	321810	1.192	0.839	0.935	1112024_Rt_Bldr_Ctrl_C21_PanCK_PAR_Snap-783	Green	149	Green_-_Nucs
565	3402	67.76	0	559.6	202.058	0.395	230520	0	26.573	230520	2.307	0.433	0.767	1112024_Rt_Bldr_Ctrl_C21_PanCK_PAR_Snap-783	Green	150	Green_-_Nucs
566	1815	0	0	935.167	209.421	0.675	0	0	0	0	1.983	0.504	0.914	1112024_Rt_Bldr_Ctrl_C21_PanCK_PAR_Snap-783	Green	151	Green_-_Nucs
567	1188	1.073	0	237.3	200.5	0.552	1275	0	0.421	1275	1.849	0.541	0.841	1112024_Rt_Bldr_Ctrl_C21_PanCK_PAR_Snap-783	Green	152	Green_-_Nucs
568	744	61.694	0	1738.25	247.867	0.442	45900	0	24.194	45900	3.237	0.309	0.819	1112024_Rt_Bldr_Ctrl_C21_PanCK_PAR_Snap-783	Green	153	Green_-_Nucs
569	3508	0	0	267.41	256.193	0.651	0	0	0	0	1.348	0.742	0.907	1112024_Rt_Bldr_Ctrl_C21_PanCK_PAR_Snap-783	Green	154	Green_-_Nucs
570	3476	0	0	353.836	252.642	0.534	0	0	0	0	1.727	0.579	0.857	1112024_Rt_Bldr_Ctrl_C21_PanCK_PAR_Snap-783	Green	155	Green_-_Nucs
571	3712	81.817	0	455.467	243.002	0.533	303705	0	32.085	303705	1.445	0.692	0.855	1112024_Rt_Bldr_Ctrl_C21_PanCK_PAR_Snap-783	Green	156	Green_-_Nucs
572	2513	0.507	0	98.3	241.1	0.803	1275	0	0.199	1275	1.317	0.759	0.954	1112024_Rt_Bldr_Ctrl_C21_PanCK_PAR_Snap-783	Green	157	Green_-_Nucs
573	4265	5.261	0	1611.16	297.5	0.871	22440	0	2.063	22440	1.086	0.921	0.966	1112024_Rt_Bldr_Ctrl_C21_PanCK_PAR_Snap-783	Green	158	Green_-_Nucs
574	5509	4.12	0	182.624	257.837	0.625	22695	0	1.616	22695	1.36	0.736	0.909	1112024_Rt_Bldr_Ctrl_C21_PanCK_PAR_Snap-783	Green	159	Green_-_Nucs
575	618	0	0	409.631	288.38	0.725	0	0	0	0	1.454	0.688	0.894	1112024_Rt_Bldr_Ctrl_C21_PanCK_PAR_Snap-783	Green	160	Green_-_Nucs
576	852	0	0	382.978	294.836	0.528	0	0	0	0	1.577	0.634	0.781	1112024_Rt_Bldr_Ctrl_C21_PanCK_PAR_Snap-783	Green	161	Green_-_Nucs
577	1180	54.025	0	661.744	294.264	0.456	63750	0	21.186	63750	3.17	0.315	0.791	1112024_Rt_Bldr_Ctrl_C21_PanCK_PAR_Snap-783	Green	162	Green_-_Nucs
578	809	0	0	531.092	304.679	0.658	0	0	0	0	1.137	0.879	0.864	1112024_Rt_Bldr_Ctrl_C21_PanCK_PAR_Snap-783	Green	163	Green_-_Nucs
579	4045	0	0	324.899	319.856	0.613	0	0	0	0	1.376	0.727	0.88	1112024_Rt_Bldr_Ctrl_C21_PanCK_PAR_Snap-783	Green	164	Green_-_Nucs
580	3189	0	0	854.559	324.745	0.72	0	0	0	0	1.133	0.883	0.912	1112024_Rt_Bldr_Ctrl_C21_PanCK_PAR_Snap-783	Green	165	Green_-_Nucs
581	803	0	0	420.37	314.62	0.586	0	0	0	0	1.525	0.656	0.836	1112024_Rt_Bldr_Ctrl_C21_PanCK_PAR_Snap-783	Green	166	Green_-_Nucs
582	1903	51.724	0	827.534	372.85	0.272	98430	0	20.284	98430	4.744	0.211	0.611	1112024_Rt_Bldr_Ctrl_C21_PanCK_PAR_Snap-783	Green	167	Green_-_Nucs
583	3789	0	0	321.004	381.057	0.751	0	0	0	0	1.272	0.786	0.942	1112024_Rt_Bldr_Ctrl_C21_PanCK_PAR_Snap-783	Green	168	Green_-_Nucs
584	896	0	0	540.552	381.518	0.447	0	0	0	0	2.714	0.368	0.78	1112024_Rt_Bldr_Ctrl_C21_PanCK_PAR_Snap-783	Green	169	Green_-_Nucs
585	5931	0	0	410.809	403.761	0.668	0	0	0	0	1.448	0.69	0.908	1112024_Rt_Bldr_Ctrl_C21_PanCK_PAR_Snap-783	Green	170	Green_-_Nucs
586	3351	23.97	0	765.662	416.795	0.551	80325	0	9.4	80325	2.475	0.404	0.876	1112024_Rt_Bldr_Ctrl_C21_PanCK_PAR_Snap-783	Green	171	Green_-_Nucs
587	1665	30.018	0	598.98	414.796	0.58	49980	0	11.772	49980	1.125	0.889	0.86	1112024_Rt_Bldr_Ctrl_C21_PanCK_PAR_Snap-783	Green	172	Green_-_Nucs
588	4220	0	0	1538.02	429.934	0.837	0	0	0	0	1.047	0.955	0.959	1112024_Rt_Bldr_Ctrl_C21_PanCK_PAR_Snap-783	Green	173	Green_-_Nucs
589	4711	18.729	0	1765.35	443.35	0.592	88230	0	7.345	88230	1.551	0.645	0.843	1112024_Rt_Bldr_Ctrl_C21_PanCK_PAR_Snap-783	Green	174	Green_-_Nucs
590	4332	0.118	0	1666.5	442.5	0.784	510	0	0.046	510	1.273	0.785	0.953	1112024_Rt_Bldr_Ctrl_C21_PanCK_PAR_Snap-783	Green	175	Green_-_Nucs
591	1484	0	0	454.657	447.201	0.573	0	0	0	0	1.39	0.719	0.848	1112024_Rt_Bldr_Ctrl_C21_PanCK_PAR_Snap-783	Green	176	Green_-_Nucs
592	1404	0	0	363.685	453.915	0.757	0	0	0	0	1.274	0.785	0.928	1112024_Rt_Bldr_Ctrl_C21_PanCK_PAR_Snap-783	Green	177	Green_-_Nucs
593	665	87.812	0	610.548	451.334	0.698	58395	0	34.436	58395	1.291	0.775	0.87	1112024_Rt_Bldr_Ctrl_C21_PanCK_PAR_Snap-783	Green	178	Green_-_Nucs
594	858	66.276	0	1906.36	473.863	0.321	56865	0	25.991	56865	3.809	0.263	0.706	1112024_Rt_Bldr_Ctrl_C21_PanCK_PAR_Snap-783	Green	179	Green_-_Nucs
595	2481	0	0	337.973	490.785	0.659	0	0	0	0	1.919	0.521	0.921	1112024_Rt_Bldr_Ctrl_C21_PanCK_PAR_Snap-783	Green	180	Green_-_Nucs
596	3889	86.486	0	1607.73	527.233	0.859	336345	0	33.916	336345	1.393	0.718	0.971	1112024_Rt_Bldr_Ctrl_C21_PanCK_PAR_Snap-783	Green	181	Green_-_Nucs
597	2038	0	0	318.004	527.787	0.676	0	0	0	0	1.202	0.832	0.886	1112024_Rt_Bldr_Ctrl_C21_PanCK_PAR_Snap-783	Green	182	Green_-_Nucs
598	2826	0.632	0	68.643	545.214	0.828	1785	0	0.248	1785	1.521	0.657	0.96	1112024_Rt_Bldr_Ctrl_C21_PanCK_PAR_Snap-783	Green	183	Green_-_Nucs
599	4034	88.561	0	1805.77	548.747	0.458	357255	0	34.73	357255	1.946	0.514	0.777	1112024_Rt_Bldr_Ctrl_C21_PanCK_PAR_Snap-783	Green	184	Green_-_Nucs
600	1105	67.615	0	862.026	549.309	0.243	74715	0	26.516	74715	3.33	0.3	0.569	1112024_Rt_Bldr_Ctrl_C21_PanCK_PAR_Snap-783	Green	185	Green_-_Nucs
601	8592	25.019	0	689.63	597.808	0.291	214965	0	9.811	214965	1.426	0.701	0.774	1112024_Rt_Bldr_Ctrl_C21_PanCK_PAR_Snap-783	Green	186	Green_-_Nucs
602	2123	1.321	0	1558.05	565.5	0.785	2805	0	0.518	2805	1.254	0.798	0.946	1112024_Rt_Bldr_Ctrl_C21_PanCK_PAR_Snap-783	Green	187	Green_-_Nucs
603	768	0	0	160.194	561.479	0.82	0	0	0	0	1.108	0.902	0.924	1112024_Rt_Bldr_Ctrl_C21_PanCK_PAR_Snap-783	Green	188	Green_-_Nucs
604	950	4.026	0	298.167	568.567	0.881	3825	0	1.579	3825	1.094	0.914	0.968	1112024_Rt_Bldr_Ctrl_C21_PanCK_PAR_Snap-783	Green	189	Green_-_Nucs
605	674	0	0	135.01	576.356	0.825	0	0	0	0	1.153	0.867	0.932	1112024_Rt_Bldr_Ctrl_C21_PanCK_PAR_Snap-783	Green	190	Green_-_Nucs
606	6563	53.619	0	1808.45	597.242	0.515	351900	0	21.027	351900	1.626	0.615	0.844	1112024_Rt_Bldr_Ctrl_C21_PanCK_PAR_Snap-783	Green	191	Green_-_Nucs
607	4683	43.181	0	1777.86	620.171	0.508	202215	0	16.934	202215	1.534	0.652	0.875	1112024_Rt_Bldr_Ctrl_C21_PanCK_PAR_Snap-783	Green	192	Green_-_Nucs
608	1908	29.536	0	1549.94	603.129	0.777	56355	0	11.583	56355	1.517	0.659	0.957	1112024_Rt_Bldr_Ctrl_C21_PanCK_PAR_Snap-783	Green	193	Green_-_Nucs
609	2714	0	0	585.186	616.426	0.729	0	0	0	0	1.332	0.751	0.917	1112024_Rt_Bldr_Ctrl_C21_PanCK_PAR_Snap-783	Green	194	Green_-_Nucs
610	3514	0	0	639.586	645.462	0.708	0	0	0	0	1.337	0.748	0.926	1112024_Rt_Bldr_Ctrl_C21_PanCK_PAR_Snap-783	Green	195	Green_-_Nucs
611	1715	6.542	0	1574.82	675.932	0.705	11220	0	2.566	11220	1.76	0.568	0.938	1112024_Rt_Bldr_Ctrl_C21_PanCK_PAR_Snap-783	Green	196	Green_-_Nucs
612	3096	40.935	0	787.591	648.399	0.218	126735	0	16.053	126735	3.186	0.314	0.541	1112024_Rt_Bldr_Ctrl_C21_PanCK_PAR_Snap-783	Green	197	Green_-_Nucs
613	2427	0	0	258.252	657.31	0.776	0	0	0	0	1.712	0.584	0.952	1112024_Rt_Bldr_Ctrl_C21_PanCK_PAR_Snap-783	Green	198	Green_-_Nucs
614	1558	0	0	433.893	657.774	0.721	0	0	0	0	1.844	0.542	0.941	1112024_Rt_Bldr_Ctrl_C21_PanCK_PAR_Snap-783	Green	199	Green_-_Nucs
615	1869	8.186	0	1900.98	698.117	0.592	15300	0	3.21	15300	2.424	0.413	0.898	1112024_Rt_Bldr_Ctrl_C21_PanCK_PAR_Snap-783	Green	200	Green_-_Nucs
616	3379	29.658	0	2009.16	684.528	0.577	100215	0	11.631	100215	2.342	0.427	0.924	1112024_Rt_Bldr_Ctrl_C21_PanCK_PAR_Snap-783	Green	201	Green_-_Nucs
617	2919	24.81	0	1705.27	668.194	0.639	72420	0	9.729	72420	2.126	0.47	0.921	1112024_Rt_Bldr_Ctrl_C21_PanCK_PAR_Snap-783	Green	202	Green_-_Nucs
618	3036	160.845	255	1635.2	700.955	0.828	488325	255	63.076	488325	1.482	0.675	0.963	1112024_Rt_Bldr_Ctrl_C21_PanCK_PAR_Snap-783	Green	203	Green_-_Nucs
619	807	0	0	589.441	682.691	0.685	0	0	0	0	1.7	0.588	0.86	1112024_Rt_Bldr_Ctrl_C21_PanCK_PAR_Snap-783	Green	204	Green_-_Nucs
620	2660	61.449	0	1565.26	725.013	0.778	163455	0	24.098	163455	1.59	0.629	0.948	1112024_Rt_Bldr_Ctrl_C21_PanCK_PAR_Snap-783	Green	205	Green_-_Nucs
621	1783	0	0	525.896	719.114	0.789	0	0	0	0	1.115	0.897	0.936	1112024_Rt_Bldr_Ctrl_C21_PanCK_PAR_Snap-783	Green	206	Green_-_Nucs
622	2660	0	0	708.791	740.594	0.782	0	0	0	0	1.49	0.671	0.936	1112024_Rt_Bldr_Ctrl_C21_PanCK_PAR_Snap-783	Green	207	Green_-_Nucs
623	2526	18.878	0	1745.87	743.832	0.598	47685	0	7.403	47685	2.235	0.447	0.928	1112024_Rt_Bldr_Ctrl_C21_PanCK_PAR_Snap-783	Green	208	Green_-_Nucs
624	2263	0	0	551.903	759.897	0.762	0	0	0	0	1.339	0.747	0.925	1112024_Rt_Bldr_Ctrl_C21_PanCK_PAR_Snap-783	Green	209	Green_-_Nucs
625	1453	0	0	600.038	763.217	0.768	0	0	0	0	1.301	0.769	0.926	1112024_Rt_Bldr_Ctrl_C21_PanCK_PAR_Snap-783	Green	210	Green_-_Nucs
626	3693	0	0	40.694	784.641	0.712	0	0	0	0	1.778	0.562	0.948	1112024_Rt_Bldr_Ctrl_C21_PanCK_PAR_Snap-783	Green	211	Green_-_Nucs
627	1347	29.722	0	1721.17	796.557	0.621	40035	0	11.656	40035	1.537	0.65	0.881	1112024_Rt_Bldr_Ctrl_C21_PanCK_PAR_Snap-783	Green	212	Green_-_Nucs
628	3369	3.179	0	1590.14	806.238	0.795	10710	0	1.247	10710	1.185	0.844	0.949	1112024_Rt_Bldr_Ctrl_C21_PanCK_PAR_Snap-783	Green	213	Green_-_Nucs
629	1872	0.136	0	448.5	825.5	0.817	255	0	0.053	255	1.398	0.715	0.95	1112024_Rt_Bldr_Ctrl_C21_PanCK_PAR_Snap-783	Green	214	Green_-_Nucs
630	2141	12.625	0	389.792	825.547	0.792	27030	0	4.951	27030	1.178	0.849	0.928	1112024_Rt_Bldr_Ctrl_C21_PanCK_PAR_Snap-783	Green	215	Green_-_Nucs
631	852	37.113	0	320.129	820.492	0.423	31620	0	14.554	31620	1.747	0.572	0.81	1112024_Rt_Bldr_Ctrl_C21_PanCK_PAR_Snap-783	Green	216	Green_-_Nucs
632	4597	2.052	0	680.149	834.392	0.749	9435	0	0.805	9435	1.64	0.61	0.951	1112024_Rt_Bldr_Ctrl_C21_PanCK_PAR_Snap-783	Green	217	Green_-_Nucs
633	4658	50.639	0	795.732	842.789	0.758	235875	0	19.858	235875	1.187	0.842	0.934	1112024_Rt_Bldr_Ctrl_C21_PanCK_PAR_Snap-783	Green	218	Green_-_Nucs
634	626	28.107	0	418.993	833.978	0.723	17595	0	11.022	17595	1.655	0.604	0.932	1112024_Rt_Bldr_Ctrl_C21_PanCK_PAR_Snap-783	Green	219	Green_-_Nucs
635	1181	112.278	0	1865.31	845.994	0.546	132600	0	44.03	132600	1.55	0.645	0.843	1112024_Rt_Bldr_Ctrl_C21_PanCK_PAR_Snap-783	Green	220	Green_-_Nucs
636	2911	22.25	0	2136.22	889.724	0.655	64770	0	8.726	64770	1.76	0.568	0.908	1112024_Rt_Bldr_Ctrl_C21_PanCK_PAR_Snap-783	Green	221	Green_-_Nucs
637	1834	31.979	0	407.991	895.378	0.66	58650	0	12.541	58650	1.783	0.561	0.946	1112024_Rt_Bldr_Ctrl_C21_PanCK_PAR_Snap-783	Green	222	Green_-_Nucs
638	1212	42.29	0	1656.3	899.46	0.413	51255	0	16.584	51255	1.914	0.522	0.712	1112024_Rt_Bldr_Ctrl_C21_PanCK_PAR_Snap-783	Green	223	Green_-_Nucs
639	1676	13.085	0	735.605	933.058	0.885	21930	0	5.131	21930	1.326	0.754	0.965	1112024_Rt_Bldr_Ctrl_C21_PanCK_PAR_Snap-783	Green	224	Green_-_Nucs
640	2564	14.421	0	827.459	924.976	0.611	36975	0	5.655	36975	1.872	0.534	0.889	1112024_Rt_Bldr_Ctrl_C21_PanCK_PAR_Snap-783	Green	225	Green_-_Nucs
641	1626	0	0	2160.73	947.479	0.715	0	0	0	0	1.882	0.531	0.926	1112024_Rt_Bldr_Ctrl_C21_PanCK_PAR_Snap-783	Green	226	Green_-_Nucs
642	3256	1.253	0	612.062	930.75	0.679	4080	0	0.491	4080	2.067	0.484	0.932	1112024_Rt_Bldr_Ctrl_C21_PanCK_PAR_Snap-783	Green	227	Green_-_Nucs
643	11629	115.714	0	1610.28	1016.8	0.454	1345635	0	45.378	1345635	1.297	0.771	0.864	1112024_Rt_Bldr_Ctrl_C21_PanCK_PAR_Snap-783	Green	228	Green_-_Nucs
644	2293	22.909	0	50.966	988.228	0.592	52530	0	8.984	52530	1.648	0.607	0.897	1112024_Rt_Bldr_Ctrl_C21_PanCK_PAR_Snap-783	Green	229	Green_-_Nucs
645	2406	4.663	0	1738.73	985.295	0.809	11220	0	1.829	11220	1.327	0.753	0.937	1112024_Rt_Bldr_Ctrl_C21_PanCK_PAR_Snap-783	Green	230	Green_-_Nucs
646	3386	15.89	0	643.4	1014.07	0.871	53805	0	6.232	53805	1.164	0.859	0.966	1112024_Rt_Bldr_Ctrl_C21_PanCK_PAR_Snap-783	Green	231	Green_-_Nucs
647	10243	6.971	0	1321.38	1021.75	0.583	71400	0	2.734	71400	1.345	0.743	0.893	1112024_Rt_Bldr_Ctrl_C21_PanCK_PAR_Snap-783	Green	232	Green_-_Nucs
648	3337	5.808	0	1342.62	1004.04	0.76	19380	0	2.277	19380	1.231	0.812	0.951	1112024_Rt_Bldr_Ctrl_C21_PanCK_PAR_Snap-783	Green	233	Green_-_Nucs
649	3501	10.343	0	1910	1025.43	0.711	36210	0	4.056	36210	1.578	0.634	0.945	1112024_Rt_Bldr_Ctrl_C21_PanCK_PAR_Snap-783	Green	234	Green_-_Nucs
650	3867	60.008	0	806.015	1084	0.676	232050	0	23.532	232050	1.814	0.551	0.915	1112024_Rt_Bldr_Ctrl_C21_PanCK_PAR_Snap-783	Green	235	Green_-_Nucs
651	5407	0	0	495.237	1063.16	0.699	0	0	0	0	1.28	0.782	0.924	1112024_Rt_Bldr_Ctrl_C21_PanCK_PAR_Snap-783	Green	236	Green_-_Nucs
652	4237	0	0	1738.6	1050.41	0.669	0	0	0	0	1.92	0.521	0.933	1112024_Rt_Bldr_Ctrl_C21_PanCK_PAR_Snap-783	Green	237	Green_-_Nucs
653	5604	10.284	0	73.133	1061.69	0.487	57630	0	4.033	57630	1.266	0.79	0.865	1112024_Rt_Bldr_Ctrl_C21_PanCK_PAR_Snap-783	Green	238	Green_-_Nucs
654	777	53.822	0	413.744	1045.67	0.372	41820	0	21.107	41820	2.179	0.459	0.644	1112024_Rt_Bldr_Ctrl_C21_PanCK_PAR_Snap-783	Green	239	Green_-_Nucs
655	2522	4.853	0	824.042	1077.9	0.465	12240	0	1.903	12240	1.2	0.833	0.841	1112024_Rt_Bldr_Ctrl_C21_PanCK_PAR_Snap-783	Green	240	Green_-_Nucs
656	2496	0	0	1829.85	1116.26	0.814	0	0	0	0	1.385	0.722	0.95	1112024_Rt_Bldr_Ctrl_C21_PanCK_PAR_Snap-783	Green	241	Green_-_Nucs
657	2734	1.306	0	648.143	1117.5	0.905	3570	0	0.512	3570	1.104	0.906	0.971	1112024_Rt_Bldr_Ctrl_C21_PanCK_PAR_Snap-783	Green	242	Green_-_Nucs
658	873	0	0	1904.51	1109.45	0.753	0	0	0	0	1.143	0.875	0.903	1112024_Rt_Bldr_Ctrl_C21_PanCK_PAR_Snap-783	Green	243	Green_-_Nucs
659	3255	0	0	1730.42	1131.86	0.85	0	0	0	0	1.095	0.914	0.962	1112024_Rt_Bldr_Ctrl_C21_PanCK_PAR_Snap-783	Green	244	Green_-_Nucs
660	773	0	0	1951.53	1116.01	0.71	0	0	0	0	1.346	0.743	0.883	1112024_Rt_Bldr_Ctrl_C21_PanCK_PAR_Snap-783	Green	245	Green_-_Nucs
661	3432	15.009	0	1601.11	1130.33	0.885	51510	0	5.886	51510	1.29	0.775	0.973	1112024_Rt_Bldr_Ctrl_C21_PanCK_PAR_Snap-783	Green	246	Green_-_Nucs
662	2777	5.142	0	1800	1187.59	0.74	14280	0	2.017	14280	1.334	0.749	0.922	1112024_Rt_Bldr_Ctrl_C21_PanCK_PAR_Snap-783	Green	247	Green_-_Nucs
663	2212	32.163	0	265.758	1151.08	0.543	71145	0	12.613	71145	2.597	0.385	0.871	1112024_Rt_Bldr_Ctrl_C21_PanCK_PAR_Snap-783	Green	248	Green_-_Nucs
664	5745	169.778	255	1096.64	1162.26	0.756	975375	255	66.58	975375	1.238	0.808	0.939	1112024_Rt_Bldr_Ctrl_C21_PanCK_PAR_Snap-783	Green	249	Green_-_Nucs
665	8560	30.862	0	555.038	1191.02	0.607	264180	0	12.103	264180	1.256	0.796	0.867	1112024_Rt_Bldr_Ctrl_C21_PanCK_PAR_Snap-783	Green	250	Green_-_Nucs
666	2608	27.964	0	1046.85	1217.33	0.45	72930	0	10.966	72930	2.91	0.344	0.768	1112024_Rt_Bldr_Ctrl_C21_PanCK_PAR_Snap-783	Green	251	Green_-_Nucs
667	3049	24.588	0	1944.9	1209.3	0.775	74970	0	9.643	74970	1.26	0.794	0.944	1112024_Rt_Bldr_Ctrl_C21_PanCK_PAR_Snap-783	Green	252	Green_-_Nucs
668	5304	0	0	1669.01	1239.61	0.698	0	0	0	0	1.278	0.782	0.934	1112024_Rt_Bldr_Ctrl_C21_PanCK_PAR_Snap-783	Green	253	Green_-_Nucs
669	4223	0	0	660.349	1226.07	0.621	0	0	0	0	1.961	0.51	0.91	1112024_Rt_Bldr_Ctrl_C21_PanCK_PAR_Snap-783	Green	254	Green_-_Nucs
670	3193	111.408	0	1753.66	1232.99	0.802	355725	0	43.689	355725	1.156	0.865	0.953	1112024_Rt_Bldr_Ctrl_C21_PanCK_PAR_Snap-783	Green	255	Green_-_Nucs
671	4066	0	0	1831.82	1231.22	0.794	0	0	0	0	1.586	0.63	0.943	1112024_Rt_Bldr_Ctrl_C21_PanCK_PAR_Snap-783	Green	256	Green_-_Nucs
672	3807	1.139	0	1416.15	1243.03	0.779	4335	0	0.447	4335	1.204	0.831	0.921	1112024_Rt_Bldr_Ctrl_C21_PanCK_PAR_Snap-783	Green	257	Green_-_Nucs
673	833	46.531	0	941.664	1231.03	0.716	38760	0	18.247	38760	1.547	0.646	0.912	1112024_Rt_Bldr_Ctrl_C21_PanCK_PAR_Snap-783	Green	258	Green_-_Nucs
674	3764	27.167	0	1524.62	1248.79	0.794	102255	0	10.654	102255	1.747	0.572	0.966	1112024_Rt_Bldr_Ctrl_C21_PanCK_PAR_Snap-783	Green	259	Green_-_Nucs
675	4674	25.26	0	1836.39	1292	0.372	118065	0	9.906	118065	2.802	0.357	0.735	1112024_Rt_Bldr_Ctrl_C21_PanCK_PAR_Snap-783	Green	260	Green_-_Nucs
676	1395	0	0	115.193	1291.91	0.639	0	0	0	0	2.24	0.446	0.891	1112024_Rt_Bldr_Ctrl_C21_PanCK_PAR_Snap-783	Green	261	Green_-_Nucs
677	1299	0	0	195.902	1306.91	0.857	0	0	0	0	1.179	0.848	0.949	1112024_Rt_Bldr_Ctrl_C21_PanCK_PAR_Snap-783	Green	262	Green_-_Nucs
678	4053	168.868	255	1559.54	1319.4	0.633	684420	255	66.223	684420	2.313	0.432	0.936	1112024_Rt_Bldr_Ctrl_C21_PanCK_PAR_Snap-783	Green	263	Green_-_Nucs
679	892	59.462	0	145.264	1305.38	0.805	53040	0	23.318	53040	1.51	0.662	0.93	1112024_Rt_Bldr_Ctrl_C21_PanCK_PAR_Snap-783	Green	264	Green_-_Nucs
680	3797	24.244	0	1627.7	1372.75	0.726	92055	0	9.508	92055	1.096	0.912	0.91	1112024_Rt_Bldr_Ctrl_C21_PanCK_PAR_Snap-783	Green	265	Green_-_Nucs
681	2429	0	0	116.066	1377.23	0.833	0	0	0	0	1.342	0.745	0.955	1112024_Rt_Bldr_Ctrl_C21_PanCK_PAR_Snap-783	Green	266	Green_-_Nucs
682	3427	7.367	0	397.631	1405.06	0.652	25245	0	2.889	25245	1.224	0.817	0.89	1112024_Rt_Bldr_Ctrl_C21_PanCK_PAR_Snap-783	Green	267	Green_-_Nucs
683	3709	0.55	0	1408.75	1354.5	0.754	2040	0	0.216	2040	1.791	0.558	0.959	1112024_Rt_Bldr_Ctrl_C21_PanCK_PAR_Snap-783	Green	268	Green_-_Nucs
684	3780	74.881	0	1557.35	1391.88	0.842	283050	0	29.365	283050	1.21	0.826	0.954	1112024_Rt_Bldr_Ctrl_C21_PanCK_PAR_Snap-783	Green	269	Green_-_Nucs
685	3217	0	0	642.573	1383.33	0.697	0	0	0	0	2.043	0.489	0.948	1112024_Rt_Bldr_Ctrl_C21_PanCK_PAR_Snap-783	Green	270	Green_-_Nucs
686	3637	0	0	1317.4	1401.24	0.745	0	0	0	0	1.593	0.628	0.939	1112024_Rt_Bldr_Ctrl_C21_PanCK_PAR_Snap-783	Green	271	Green_-_Nucs
687	5136	0.596	0	431.833	1432.83	0.79	3060	0	0.234	3060	1.354	0.738	0.95	1112024_Rt_Bldr_Ctrl_C21_PanCK_PAR_Snap-783	Green	272	Green_-_Nucs
688	2777	112.762	0	977.327	1434.98	0.847	313140	0	44.22	313140	1.234	0.81	0.967	1112024_Rt_Bldr_Ctrl_C21_PanCK_PAR_Snap-783	Green	273	Green_-_Nucs
689	3427	43.827	0	865.354	1481.87	0.74	150195	0	17.187	150195	1.227	0.815	0.941	1112024_Rt_Bldr_Ctrl_C21_PanCK_PAR_Snap-783	Green	274	Green_-_Nucs
690	4135	24.236	0	1516.87	1492.25	0.506	100215	0	9.504	100215	1.596	0.626	0.86	1112024_Rt_Bldr_Ctrl_C21_PanCK_PAR_Snap-783	Green	275	Green_-_Nucs
691	3173	32.95	0	641.78	1494.01	0.832	104550	0	12.922	104550	1.242	0.805	0.954	1112024_Rt_Bldr_Ctrl_C21_PanCK_PAR_Snap-783	Green	276	Green_-_Nucs
692	1434	1.067	0	717.667	1481.5	0.812	1530	0	0.418	1530	1.542	0.648	0.958	1112024_Rt_Bldr_Ctrl_C21_PanCK_PAR_Snap-783	Green	277	Green_-_Nucs
693	4964	65.805	0	1335.1	1486.82	0.764	326655	0	25.806	326655	1.527	0.655	0.941	1112024_Rt_Bldr_Ctrl_C21_PanCK_PAR_Snap-783	Green	278	Green_-_Nucs
694	1556	27.532	0	1718.95	1488.1	0.698	42840	0	10.797	42840	1.952	0.512	0.928	1112024_Rt_Bldr_Ctrl_C21_PanCK_PAR_Snap-783	Green	279	Green_-_Nucs
695	934	0	0	11.124	1489.11	0.648	0	0	0	0	1.809	0.553	0.894	1112024_Rt_Bldr_Ctrl_C21_PanCK_PAR_Snap-783	Green	280	Green_-_Nucs
696	2764	0	0	1272.79	1514.95	0.665	0	0	0	0	1.774	0.564	0.922	1112024_Rt_Bldr_Ctrl_C21_PanCK_PAR_Snap-783	Green	281	Green_-_Nucs
697	1658	103.969	0	1555.1	1523.74	0.311	172380	0	40.772	172380	1.661	0.602	0.8	1112024_Rt_Bldr_Ctrl_C21_PanCK_PAR_Snap-783	Green	282	Green_-_Nucs
698	8819	4.771	0	424.676	1573.76	0.51	42075	0	1.871	42075	1.171	0.854	0.854	1112024_Rt_Bldr_Ctrl_C21_PanCK_PAR_Snap-783	Green	283	Green_-_Nucs
699	2561	114.705	0	186.104	1526.71	0.566	293760	0	44.982	293760	2.608	0.383	0.823	1112024_Rt_Bldr_Ctrl_C21_PanCK_PAR_Snap-783	Green	284	Green_-_Nucs
700	3030	0	0	1038.68	1545.4	0.623	0	0	0	0	1.096	0.912	0.885	1112024_Rt_Bldr_Ctrl_C21_PanCK_PAR_Snap-783	Green	285	Green_-_Nucs
701	4689	34.424	0	465.745	1533.77	0.849	161415	0	13.5	161415	1.161	0.861	0.971	1112024_Rt_Bldr_Ctrl_C21_PanCK_PAR_Snap-783	Green	286	Green_-_Nucs
702	783	64.157	0	1407.16	1565.27	0.39	50235	0	25.16	50235	2.633	0.38	0.789	1112024_Rt_Bldr_Ctrl_C21_PanCK_PAR_Snap-783	Green	287	Green_-_Nucs
703	1301	70.365	0	683.912	1573.61	0.197	91545	0	27.594	91545	1.971	0.507	0.38	1112024_Rt_Bldr_Ctrl_C21_PanCK_PAR_Snap-783	Green	288	Green_-_Nucs
704	1652	0	0	17.533	1580.87	0.787	0	0	0	0	1.479	0.676	0.948	1112024_Rt_Bldr_Ctrl_C21_PanCK_PAR_Snap-783	Green	289	Green_-_Nucs
705	4686	30.419	0	558.137	1606.04	0.571	142545	0	11.929	142545	2.046	0.489	0.858	1112024_Rt_Bldr_Ctrl_C21_PanCK_PAR_Snap-783	Green	290	Green_-_Nucs
706	1589	6.901	0	311.988	1616.48	0.826	10965	0	2.706	10965	1.362	0.734	0.96	1112024_Rt_Bldr_Ctrl_C21_PanCK_PAR_Snap-783	Green	291	Green_-_Nucs
707	637	74.859	0	1364.79	1650.56	0.575	47685	0	29.356	47685	1.726	0.579	0.858	1112024_Rt_Bldr_Ctrl_C21_PanCK_PAR_Snap-783	Green	292	Green_-_Nucs
708	1325	39.838	0	250.838	1657.31	0.835	52785	0	15.623	52785	1.15	0.869	0.955	1112024_Rt_Bldr_Ctrl_C21_PanCK_PAR_Snap-783	Green	293	Green_-_Nucs
709	1966	76.396	0	1137.43	1657.27	0.797	150195	0	29.959	150195	1.333	0.75	0.95	1112024_Rt_Bldr_Ctrl_C21_PanCK_PAR_Snap-783	Green	294	Green_-_Nucs
710	2962	0	0	635.483	1665.57	0.739	0	0	0	0	1.501	0.666	0.937	1112024_Rt_Bldr_Ctrl_C21_PanCK_PAR_Snap-783	Green	295	Green_-_Nucs
711	1494	255	255	1099.74	1653.12	0.791	380970	255	100	380970	1.682	0.595	0.956	1112024_Rt_Bldr_Ctrl_C21_PanCK_PAR_Snap-783	Green	296	Green_-_Nucs
712	3159	1.13	0	160.643	1702.07	0.783	3570	0	0.443	3570	1.51	0.662	0.953	1112024_Rt_Bldr_Ctrl_C21_PanCK_PAR_Snap-783	Green	297	Green_-_Nucs
713	2812	219.724	255	205.923	1724.77	0.744	617865	255	86.166	617865	1.594	0.627	0.938	1112024_Rt_Bldr_Ctrl_C21_PanCK_PAR_Snap-783	Green	298	Green_-_Nucs
714	1919	33.353	0	360.651	1720.97	0.614	64005	0	13.08	64005	2.107	0.475	0.908	1112024_Rt_Bldr_Ctrl_C21_PanCK_PAR_Snap-783	Green	299	Green_-_Nucs
715	1074	50.098	0	721.443	1714.92	0.485	53805	0	19.646	53805	2.268	0.441	0.824	1112024_Rt_Bldr_Ctrl_C21_PanCK_PAR_Snap-783	Green	300	Green_-_Nucs
716	2038	29.779	0	558.134	1742.24	0.763	60690	0	11.678	60690	1.334	0.749	0.917	1112024_Rt_Bldr_Ctrl_C21_PanCK_PAR_Snap-783	Green	301	Green_-_Nucs
717	1264	38.532	0	1212.99	1756.64	0.536	48705	0	15.111	48705	2.249	0.445	0.88	1112024_Rt_Bldr_Ctrl_C21_PanCK_PAR_Snap-783	Green	302	Green_-_Nucs
718	1096	0	0	14.382	1808.65	0.58	0	0	0	0	1.7	0.588	0.871	1112024_Rt_Bldr_Ctrl_C21_PanCK_PAR_Snap-783	Green	303	Green_-_Nucs
719	2464	18.835	0	670.874	1841.3	0.771	46410	0	7.386	46410	1.41	0.709	0.943	1112024_Rt_Bldr_Ctrl_C21_PanCK_PAR_Snap-783	Green	304	Green_-_Nucs
720	1957	0	0	171.962	1935.19	0.709	0	0	0	0	2.214	0.452	0.948	1112024_Rt_Bldr_Ctrl_C21_PanCK_PAR_Snap-783	Green	305	Green_-_Nucs
[truncated: 182,488 more rows]

## Sheet: Fig. 7H-I
	Area	Mean	Mode	XM	YM	Circ.	IntDen	Median	%Area	RawIntDen	AR	Round	Solidity	Image_Name	Signal_Channel	ROI_number	ROI_type
[truncated: 122,896 more rows]

[truncated: 10 more sheets: Fig. 8A, Fig. 8B, Fig. 8C, Fig. 8F, Suppl. Fig. 12C-D, Suppl. Fig 12E-F, Suppl. Fig 13A-E, Suppl. Fig. 14B, Suppl. Fig. 14D, Suppl. Fig. 14E]
